# Supplementary material for: IL-33 promotes transcriptional and metabolic adaptations of tissue-resident Th2 cells
Source: J Immunol. 2026 Apr 16;215(4):vkag028. doi: 10.1093/jimmun/vkag028 (PMC13082907; doi:10.1093/jimmun/vkag028)
Supplement: vkag028_Supplementary_Data [file vkag028_supplementary_data.zip]

Archive with 2 entries (2 files):
- Th2.revision.SUP.figures.with.legends.v5.pdf
- Sup.Table.1.RNAseq.results.xlsx
