# Supplementary material for: IL-33 promotes transcriptional and metabolic adaptations of tissue-resident Th2 cells
Source: J Immunol. 2026 Apr 16;215(4):vkag028. doi: 10.1093/jimmun/vkag028 (PMC13082907; doi:10.1093/jimmun/vkag028)
Supplement: vkag028_Supplementary_Data [file vkag028_supplementary_data.zip › Sup.Table.1.RNAseq.results.xlsx]

## Sheet: log2.norm.counts.with.DIFF
ensembl	Symbol	CD3_1.count	CD3_2.count	CD3_3.count	IL2_1.count	IL2_2.count	IL2_3.count	IL33_1.count	IL33_2.count	IL33_3.count	LN_1.count	LN_2.count	LN_3.count	IL33vIL2	IL33vIL2..baseMean	IL33vIL2.log2FoldChange	IL33vIL2.lfcSE	IL33vIL2.stat	IL33vIL2.pvalue	IL33vIL2..padj	IL33vIL2.Symbol	IL33vIL2.SIG	IL33vCD3	IL33vCD3.baseMean	IL33vCD3.log2FoldChange	IL33vCD3.lfcSE	IL33vCD3.stat	IL33vCD3.pvalue	IL33vCD3.padj	IL33vCD3.Symbol	IL33vCD3.SIG	CD3vIL2	CD3vIL2.baseMean	CD3vIL2.log2FoldChange	CD3vIL2.lfcSE	CD3vIL2.stat	CD3vIL2.pvalue	CD3vIL2.padj	CD3vIL2.Symbol	CD3vIL2.SIG	IL2vLN.	IL2vLN.baseMean	IL2vLN.log2FoldChange	IL2vLN.lfcSE	IL2vLN.stat	IL2vLN.pvalue	IL2vLN.padj	IL2vLN.Symbol	IL2vLN.SIG
ENSMUSG00000000001	Gnai3	12.2725	12.3548	12.2415	11.7812	11.8652	11.79	11.8126	11.8501	11.7939	11.8653	11.6954	11.9799	ENSMUSG00000000001	3977.75	0.00658201	0.0994994	0.0661512	0.947257	0.977136	Gnai3	0	ENSMUSG00000000001	3977.75	-0.469838	0.0989052	-4.75039	2.03027e-06	1.04772e-05	Gnai3	0	ENSMUSG00000000001	3977.75	0.47642	0.0991915	4.80303	1.5628e-06	9.06599e-06	Gnai3	0	ENSMUSG00000000001	3977.75	-0.038766	0.0994002	-0.389999	0.696537	0.84995	Gnai3	0
ENSMUSG00000000028	Cdc45	10.2064	9.50572	9.7323	9.55813	9.22241	9.29052	10.0795	10.1095	10.0309	8.92716	8.93581	8.62501	ENSMUSG00000000028	777.395	0.711965	0.155137	4.58926	4.44821e-06	4.28277e-05	Cdc45	0	ENSMUSG00000000028	777.395	0.244419	0.153108	1.59638	0.110404	0.20487	Cdc45	0	ENSMUSG00000000028	777.395	0.467546	0.155356	3.00951	0.00261673	0.00846582	Cdc45	0	ENSMUSG00000000028	777.395	0.520434	0.157397	3.30651	0.000944645	0.00499294	Cdc45	0
ENSMUSG00000000037	Scml2	4.39111	5.05213	4.10102	0	2.72523	0	2.5084	1.46487	1.85232	2.00793	1.52954	1.55814	ENSMUSG00000000037	7.48732	0.422346	0.735553	0.574188	0.56584	0.740709	Scml2	0	ENSMUSG00000000037	7.48732	-2.32668	0.68516	-3.39582	0.00068423	0.00234404	Scml2	TRUE	ENSMUSG00000000037	7.48732	2.74903	0.708388	3.88068	0.000104165	0.000451257	Scml2	TRUE	ENSMUSG00000000037	7.48732	-0.1847	0.737705	-0.250371	0.802301	0.91243	Scml2	0
ENSMUSG00000000049	Apoh	6.13278	6.06446	6.08641	6.20206	6.94339	6.79144	5.68416	5.86327	6.1597	7.90533	8.21553	7.77353	ENSMUSG00000000049	119.786	-0.739229	0.247458	-2.98729	0.00281467	0.0127839	Apoh	0	ENSMUSG00000000049	119.786	-0.177626	0.24812	-0.715888	0.474061	0.623022	Apoh	0	ENSMUSG00000000049	119.786	-0.561603	0.243626	-2.30518	0.0211562	0.0535529	Apoh	0	ENSMUSG00000000049	119.786	-1.29079	0.230937	-5.58937	2.2789e-08	2.96522e-07	Apoh	TRUE
ENSMUSG00000000056	Narf	10.1323	10.3938	10.4297	9.4574	9.23591	9.0389	9.00715	9.04264	8.94457	9.40017	9.0116	9.92395	ENSMUSG00000000056	780.396	-0.253067	0.205966	-1.22868	0.21919	0.404545	Narf	0	ENSMUSG00000000056	780.396	-1.30327	0.203804	-6.39471	1.60851e-10	1.37171e-09	Narf	TRUE	ENSMUSG00000000056	780.396	1.0502	0.20409	5.14579	2.66404e-07	1.72006e-06	Narf	TRUE	ENSMUSG00000000056	780.396	-0.22158	0.204943	-1.08118	0.279617	0.49525	Narf	0
ENSMUSG00000026069	Il1rl1	2.48834	0.835775	0	13.492	13.058	12.8458	13.6576	13.802	13.6577	10.4334	10.1353	10.4005	ENSMUSG00000026069	5949.66	0.554227	0.220913	2.5088	0.0121142	0.0432293	Il1rl1	0	ENSMUSG00000026069	5949.66	11.3156	0.382356	29.5944	1.76603e-192	3.82365e-189	Il1rl1	TRUE	ENSMUSG00000026069	5949.66	-10.7614	0.38241	-28.1409	3.09796e-174	2.87461e-171	Il1rl1	0	ENSMUSG00000026069	5949.66	2.76524	0.221819	12.4662	1.14098e-35	8.94424e-34	Il1rl1	TRUE
ENSMUSG00000000078	Klf6	10.7568	11.1018	10.9825	11.8033	12.0282	11.9013	11.0295	11.0279	10.9645	12.8097	12.684	12.8395	ENSMUSG00000000078	3731.84	-0.899947	0.11022	-8.16504	3.21339e-16	1.18786e-14	Klf6	0	ENSMUSG00000000078	3731.84	0.056972	0.110605	0.515096	0.606486	0.737416	Klf6	0	ENSMUSG00000000078	3731.84	-0.956919	0.11016	-8.68666	3.7324e-18	6.94647e-17	Klf6	0	ENSMUSG00000000078	3731.84	-0.865353	0.109143	-7.9286	2.21623e-15	5.65912e-14	Klf6	0
ENSMUSG00000000085	Scmh1	7.5645	7.01914	7.06336	5.97105	6.28861	6.40125	5.61681	6.10382	5.9523	6.69696	6.35999	6.31762	ENSMUSG00000000085	92.6326	-0.312705	0.276762	-1.12987	0.25853	0.451325	Scmh1	0	ENSMUSG00000000085	92.6326	-1.29927	0.264366	-4.91465	8.89402e-07	4.83024e-06	Scmh1	TRUE	ENSMUSG00000000085	92.6326	0.986562	0.265367	3.71773	0.000201022	0.000831659	Scmh1	0	ENSMUSG00000000085	92.6326	-0.232266	0.270058	-0.86006	0.389756	0.612428	Scmh1	0
ENSMUSG00000000088	Cox5a	10.7368	10.3887	10.5895	10.6251	10.6304	10.7733	11.06	10.8935	10.9833	10.2928	10.7138	10.2217	ENSMUSG00000000088	1640	0.298877	0.153812	1.94313	0.0520006	0.140257	Cox5a	0	ENSMUSG00000000088	1640	0.398384	0.153413	2.59681	0.00940936	0.0248375	Cox5a	0	ENSMUSG00000000088	1640	-0.0995065	0.154046	-0.645954	0.518309	0.680624	Cox5a	0	ENSMUSG00000000088	1640	0.250723	0.154168	1.62629	0.103887	0.249049	Cox5a	0
ENSMUSG00000000093	Tbx2	0	0	0	1.14428	0	2.19519	0	0	1.45446	0	0.958635	0	ENSMUSG00000000093	0.622822	-0.304375	0.558448	-0.545038	0.585728	NA	Tbx2	0	ENSMUSG00000000093	0.622822	0.241608	0.559008	0.432209	0.665589	NA	Tbx2	0	ENSMUSG00000000093	0.622822	-0.545983	0.557917	-0.97861	0.327773	NA	Tbx2	0	ENSMUSG00000000093	0.622822	0.415304	0.558403	0.743735	0.457037	NA	Tbx2	0
ENSMUSG00000000125	Wnt3	2.98495	0.835775	1.72624	1.14428	2.72523	2.8003	3.79672	2.17657	2.4199	1.32827	2.25516	1.96978	ENSMUSG00000000125	4.31422	0.472702	0.746006	0.633643	0.526314	0.709959	Wnt3	0	ENSMUSG00000000125	4.31422	0.699555	0.742348	0.942356	0.346011	0.498253	Wnt3	0	ENSMUSG00000000125	4.31422	-0.226853	0.751904	-0.301705	0.762877	0.868409	Wnt3	0	ENSMUSG00000000125	4.31422	0.418679	0.754076	0.555222	0.578743	0.769418	Wnt3	0
ENSMUSG00000029378	Areg	2.02652	1.36156	2.7595	9.09826	8.24832	7.66281	12.2609	12.4634	12.7051	8.46996	8.80801	8.00412	ENSMUSG00000029378	1612.39	3.76571	0.429629	8.76503	1.86727e-18	8.4565e-17	Areg	TRUE	ENSMUSG00000029378	1612.39	9.30909	0.487718	19.087	3.23707e-81	7.50923e-79	Areg	TRUE	ENSMUSG00000029378	1612.39	-5.54338	0.489399	-11.3269	9.65492e-30	3.64604e-28	Areg	0	ENSMUSG00000029378	1612.39	-0.0141287	0.431005	-0.0327808	0.973849	0.995324	Areg	0
ENSMUSG00000000127	Fer	5.02285	4.79097	3.18273	3.24375	3.00285	4.41169	4.12223	4.40902	5.26384	3.09678	4.3794	3.28559	ENSMUSG00000000127	17.6872	0.874022	0.58961	1.48237	0.138241	0.291874	Fer	0	ENSMUSG00000000127	17.6872	0.12051	0.573326	0.210195	0.833516	0.902628	Fer	0	ENSMUSG00000000127	17.6872	0.753512	0.589636	1.27793	0.201276	0.344251	Fer	0	ENSMUSG00000000127	17.6872	0.00792159	0.597405	0.01326	0.98942	1	Fer	0
ENSMUSG00000000131	Xpo6	11.5407	11.4595	11.3291	12.0464	11.9939	11.8411	12.1742	12.2759	12.1927	11.7185	11.3175	11.8773	ENSMUSG00000000131	3689.98	0.251624	0.141722	1.77547	0.07582	0.187197	Xpo6	0	ENSMUSG00000000131	3689.98	0.764786	0.141733	5.39598	6.81515e-08	4.26188e-07	Xpo6	0	ENSMUSG00000000131	3689.98	-0.513162	0.142003	-3.61375	0.000301798	0.00120386	Xpo6	0	ENSMUSG00000000131	3689.98	0.306817	0.141893	2.16231	0.0305941	0.0951846	Xpo6	0
ENSMUSG00000000134	Tfe3	8.49766	8.54607	8.81758	9.22038	9.1315	9.084	9.02674	9.09466	9.08989	9.74059	9.59211	9.69602	ENSMUSG00000000134	578.704	-0.0747925	0.125588	-0.59554	0.551482	0.730444	Tfe3	0	ENSMUSG00000000134	578.704	0.448317	0.125676	3.56726	0.000360735	0.00130028	Tfe3	0	ENSMUSG00000000134	578.704	-0.52311	0.126834	-4.12435	3.71781e-05	0.000174483	Tfe3	0	ENSMUSG00000000134	578.704	-0.528683	0.123631	-4.27631	1.90016e-05	0.000150629	Tfe3	0
ENSMUSG00000000142	Axin2	5.21421	5.67887	5.55988	6.62993	6.63258	6.69505	4.74386	4.86623	5.16232	7.15259	7.23852	7.51438	ENSMUSG00000000142	82.7743	-1.69963	0.257167	-6.60905	3.86807e-11	7.98539e-10	Axin2	TRUE	ENSMUSG00000000142	82.7743	-0.551005	0.265684	-2.07391	0.0380874	0.0840225	Axin2	0	ENSMUSG00000000142	82.7743	-1.14862	0.242553	-4.73555	2.18459e-06	1.23963e-05	Axin2	TRUE	ENSMUSG00000000142	82.7743	-0.6469	0.223187	-2.89846	0.00374994	0.0165315	Axin2	0
ENSMUSG00000000148	Brat1	8.80584	8.87268	8.71431	8.73416	8.69184	8.6635	8.35292	8.56119	8.51772	9.05151	8.99836	8.97088	ENSMUSG00000000148	432.011	-0.213899	0.123823	-1.72746	0.0840844	0.20243	Brat1	0	ENSMUSG00000000148	432.011	-0.316171	0.120956	-2.61394	0.00895042	0.0237872	Brat1	0	ENSMUSG00000000148	432.011	0.102272	0.121902	0.838967	0.401488	0.572094	Brat1	0	ENSMUSG00000000148	432.011	-0.309663	0.121091	-2.55728	0.0105495	0.039543	Brat1	0
ENSMUSG00000000149	Gna12	4.63373	4.52198	4.00056	4.90923	4.86112	4.24012	5.17689	4.95078	5.32776	5.92327	6.27466	5.09002	ENSMUSG00000000149	34.1038	0.462007	0.386881	1.19418	0.232406	0.420153	Gna12	0	ENSMUSG00000000149	34.1038	0.730602	0.381742	1.91386	0.0556377	0.115903	Gna12	0	ENSMUSG00000000149	34.1038	-0.268595	0.396944	-0.676658	0.498623	0.663174	Gna12	0	ENSMUSG00000000149	34.1038	-1.1027	0.378783	-2.91117	0.00360074	0.0160109	Gna12	TRUE
ENSMUSG00000000154	Slc22a18	3.55579	2.86365	3.50955	1.14428	1.26493	1.75972	0	0	2.16384	0	0	1.55814	ENSMUSG00000000154	3.1544	-0.241614	0.792317	-0.304947	0.760407	0.872227	Slc22a18	0	ENSMUSG00000000154	3.1544	-1.82956	0.783798	-2.33422	0.0195841	0.0473703	Slc22a18	TRUE	ENSMUSG00000000154	3.1544	1.58795	0.784702	2.02363	0.0430084	0.0977559	Slc22a18	0	ENSMUSG00000000154	3.1544	0.602169	0.793001	0.759354	0.447641	0.666461	Slc22a18	0
ENSMUSG00000000157	Itgb2l	0	0	0	0	0	0	0	0	2.63729	0	0	0	ENSMUSG00000000157	0.435133	0.508724	0.508197	1.00104	0.316809	NA	Itgb2l	0	ENSMUSG00000000157	0.435133	0.56772	0.508197	1.11713	0.26394	NA	Itgb2l	0	ENSMUSG00000000157	0.435133	0	0.50614	0	1	NA	Itgb2l	0	ENSMUSG00000000157	0.435133	0	0.50614	0	1	NA	Itgb2l	0
ENSMUSG00000000159	Igsf5	4.28135	3.58345	2.98658	3.04652	3.43591	3.55318	4.74386	4.21754	4.71357	0	0	0	ENSMUSG00000000159	11.0681	1.14756	0.578348	1.9842	0.0472338	0.130241	Igsf5	0	ENSMUSG00000000159	11.0681	0.793247	0.559213	1.41851	0.156043	0.270281	Igsf5	0	ENSMUSG00000000159	11.0681	0.354309	0.587133	0.603457	0.546205	0.703972	Igsf5	0	ENSMUSG00000000159	11.0681	2.94427	0.69806	4.21779	2.46705e-05	0.000191191	Igsf5	TRUE
ENSMUSG00000108090	Gm6637	0.822571	0	1.10723	7.15596	6.54857	6.55562	9.76649	10.0377	10.0079	8.54483	8.79582	8.29509	ENSMUSG00000108090	367.243	3.11996	0.224257	13.9124	5.32673e-44	1.58883e-41	Gm6637	TRUE	ENSMUSG00000108090	367.243	8.56333	0.463991	18.4558	4.68487e-76	9.71164e-74	Gm6637	TRUE	ENSMUSG00000108090	367.243	-5.44337	0.470133	-11.5784	5.30441e-31	2.09659e-29	Gm6637	0	ENSMUSG00000108090	367.243	-1.75049	0.226259	-7.73665	1.0207e-14	2.49914e-13	Gm6637	TRUE
ENSMUSG00000000168	Dlat	9.08232	9.04976	9.09842	9.39652	9.53502	9.49281	9.69073	9.62025	9.47045	9.471	9.26712	9.55768	ENSMUSG00000000168	678.895	0.119519	0.124202	0.96229	0.335904	0.537123	Dlat	0	ENSMUSG00000000168	678.895	0.516858	0.123874	4.17246	3.01331e-05	0.000131212	Dlat	0	ENSMUSG00000000168	678.895	-0.397339	0.125303	-3.17103	0.00151898	0.00519732	Dlat	0	ENSMUSG00000000168	678.895	0.0395384	0.124278	0.318146	0.750375	0.88278	Dlat	0
ENSMUSG00000000171	Sdhd	11.0089	10.9949	11.0957	10.6836	10.8315	10.7395	11.0528	10.989	10.9373	10.4677	10.8185	10.4504	ENSMUSG00000000171	1849.45	0.241171	0.114738	2.10192	0.0355601	0.104252	Sdhd	0	ENSMUSG00000000171	1849.45	-0.0403907	0.113837	-0.354812	0.722731	0.827074	Sdhd	0	ENSMUSG00000000171	1849.45	0.281562	0.114598	2.45696	0.0140118	0.0374429	Sdhd	0	ENSMUSG00000000171	1849.45	0.166474	0.115034	1.44717	0.147849	0.32176	Sdhd	0
ENSMUSG00000000183	Fgf6	0	0	2.158	0	0	0	1.74198	0.910884	1.45446	0	0	0	ENSMUSG00000000183	0.702387	0.518464	0.571605	0.907032	0.36439	NA	Fgf6	0	ENSMUSG00000000183	0.702387	0.147872	0.578612	0.255563	0.798288	NA	Fgf6	0	ENSMUSG00000000183	0.702387	0.370592	0.571309	0.648672	0.51655	NA	Fgf6	0	ENSMUSG00000000183	0.702387	0	0.56716	0	1	NA	Fgf6	0
ENSMUSG00000000184	Ccnd2	12.2368	12.1976	12.2643	12.7351	12.7769	12.7717	12.8098	12.828	12.8414	12.1583	12.303	11.9243	ENSMUSG00000000184	5880.17	0.065011	0.102793	0.632443	0.527097	0.710573	Ccnd2	0	ENSMUSG00000000184	5880.17	0.590693	0.10281	5.74548	9.16602e-09	6.37889e-08	Ccnd2	0	ENSMUSG00000000184	5880.17	-0.525682	0.102971	-5.10517	3.30497e-07	2.10666e-06	Ccnd2	0	ENSMUSG00000000184	5880.17	0.624538	0.103004	6.06322	1.33419e-09	2.00118e-08	Ccnd2	0
ENSMUSG00000000194	Gpr107	9.59936	9.68698	9.79738	9.24072	9.66538	9.44669	9.79533	9.8315	9.64995	9.71098	9.84688	9.96664	ENSMUSG00000000194	829.605	0.304268	0.127829	2.38028	0.0172995	0.0580423	Gpr107	0	ENSMUSG00000000194	829.605	0.0659959	0.125911	0.524146	0.600177	0.732452	Gpr107	0	ENSMUSG00000000194	829.605	0.238272	0.127715	1.86565	0.0620908	0.133396	Gpr107	0	ENSMUSG00000000194	829.605	-0.385667	0.127402	-3.02717	0.00246856	0.0115971	Gpr107	0
ENSMUSG00000000202	Btbd17	0	0	0	0	0	0	0	0	0	0	1.52954	2.28968	ENSMUSG00000000202	0.481367	0	0.50614	0	1	NA	Btbd17	0	ENSMUSG00000000202	0.481367	0	0.506335	0	1	NA	Btbd17	0	ENSMUSG00000000202	0.481367	0	0.506335	0	1	NA	Btbd17	0	ENSMUSG00000000202	0.481367	-0.531982	0.509772	-1.04357	0.296685	NA	Btbd17	0
ENSMUSG00000000204	Slfn4	1.34319	1.74607	0	0	0	0	1.74198	1.86417	2.16384	2.46808	0.958635	2.28968	ENSMUSG00000000204	1.81035	1.34569	0.784145	1.71613	0.0861385	NA	Slfn4	0	ENSMUSG00000000204	1.81035	0.550619	0.793111	0.694251	0.487525	0.635275	Slfn4	0	ENSMUSG00000000204	1.81035	0.795076	0.78291	1.01554	0.309849	0.475935	Slfn4	0	ENSMUSG00000000204	1.81035	-1.43672	0.784549	-1.83127	0.0670599	0.177939	Slfn4	0
ENSMUSG00000000223	Drp2	2.83763	3.14538	3.18273	1.7743	1.26493	2.52924	2.5084	1.86417	2.63729	2.25627	0	0.979927	ENSMUSG00000000223	3.99795	0.350304	0.743963	0.470862	0.637739	0.791857	Drp2	0	ENSMUSG00000000223	3.99795	-0.615283	0.722077	-0.852101	0.394158	0.546274	Drp2	0	ENSMUSG00000000223	3.99795	0.965586	0.735549	1.31274	0.18927	0.327978	Drp2	0	ENSMUSG00000000223	3.99795	0.498876	0.755041	0.660727	0.508787	0.716909	Drp2	0
ENSMUSG00000000244	Tspan32	11.4552	11.6235	11.5266	10.7005	10.924	11.2205	9.68663	9.6315	9.54797	11.6321	11.9001	11.7286	ENSMUSG00000000244	2304.16	-1.32631	0.132723	-9.99312	1.63362e-23	1.14419e-21	Tspan32	TRUE	ENSMUSG00000000244	2304.16	-1.89927	0.131873	-14.4022	5.00966e-47	3.76904e-45	Tspan32	TRUE	ENSMUSG00000000244	2304.16	0.572952	0.130341	4.3958	1.10365e-05	5.64011e-05	Tspan32	0	ENSMUSG00000000244	2304.16	-0.791283	0.130221	-6.07646	1.22862e-09	1.8472e-08	Tspan32	0
ENSMUSG00000000247	Lhx2	1.72494	1.74607	1.10723	5.07381	3.76855	3.2253	2.1755	1.86417	2.4199	2.25627	0	1.55814	ENSMUSG00000000247	6.30887	-1.86006	0.680309	-2.73414	0.00625442	0.0251924	Lhx2	TRUE	ENSMUSG00000000247	6.30887	0.54977	0.714084	0.769896	0.441362	0.591986	Lhx2	0	ENSMUSG00000000247	6.30887	-2.40983	0.691854	-3.48314	0.000495561	0.00189939	Lhx2	TRUE	ENSMUSG00000000247	6.30887	2.42707	0.692293	3.50584	0.000455164	0.00262979	Lhx2	TRUE
ENSMUSG00000000248	Clec2g	2.02652	0	1.10723	0	0	0	1.11934	2.84024	3.4023	0	0	0	ENSMUSG00000000248	1.76128	1.55881	0.725806	2.14769	0.031738	NA	Clec2g	0	ENSMUSG00000000248	1.76128	0.920786	0.740665	1.24319	0.213799	0.346884	Clec2g	0	ENSMUSG00000000248	1.76128	0.638023	0.720382	0.885673	0.375794	0.545251	Clec2g	0	ENSMUSG00000000248	1.76128	0	0.712875	0	1	1	Clec2g	0
ENSMUSG00000000253	Gmpr	2.02652	2.04937	2.158	2.54633	3.00285	1.75972	2.1755	1.86417	2.16384	2.46808	2.25516	1.55814	ENSMUSG00000000253	3.6509	-0.394521	0.71706	-0.550192	0.582187	0.752135	Gmpr	0	ENSMUSG00000000253	3.6509	-0.00128201	0.714641	-0.00179392	0.998569	1	Gmpr	0	ENSMUSG00000000253	3.6509	-0.393239	0.714543	-0.550336	0.582089	0.733009	Gmpr	0	ENSMUSG00000000253	3.6509	0.321165	0.712986	0.45045	0.652386	0.820067	Gmpr	0
ENSMUSG00000000266	Mid2	4.09927	4.94594	4.19494	2.54633	1.26493	1.13302	3.00627	4.95078	4.39342	2.65273	2.7357	1.55814	ENSMUSG00000000266	11.7156	2.21639	0.64628	3.42945	0.000604803	0.00341596	Mid2	TRUE	ENSMUSG00000000266	11.7156	-0.126798	0.580377	-0.218475	0.827059	0.897632	Mid2	0	ENSMUSG00000000266	11.7156	2.34318	0.644307	3.63675	0.000276096	0.00111111	Mid2	TRUE	ENSMUSG00000000266	11.7156	-0.469095	0.670032	-0.700108	0.48386	0.696994	Mid2	0
ENSMUSG00000000275	Trim25	10.1053	10.4946	10.3503	9.54883	9.44785	9.40667	9.25429	9.26945	9.20499	9.48018	9.01424	9.4949	ENSMUSG00000000275	811.212	-0.223728	0.161534	-1.38502	0.166047	0.333396	Trim25	0	ENSMUSG00000000275	811.212	-1.07335	0.15928	-6.73876	1.59744e-11	1.50085e-10	Trim25	TRUE	ENSMUSG00000000275	811.212	0.849624	0.159673	5.32104	1.03176e-07	7.01497e-07	Trim25	0	ENSMUSG00000000275	811.212	0.122911	0.161048	0.763197	0.445346	0.664658	Trim25	0
ENSMUSG00000000276	Dgke	7.58774	7.98704	7.58959	7.56846	7.70506	7.30832	7.47609	7.6112	7.68308	8.42627	7.58181	8.33473	ENSMUSG00000000276	218.433	0.0584173	0.245905	0.237561	0.812222	0.903397	Dgke	0	ENSMUSG00000000276	218.433	-0.138742	0.24255	-0.572013	0.567313	0.704747	Dgke	0	ENSMUSG00000000276	218.433	0.197159	0.244882	0.805121	0.42075	0.591241	Dgke	0	ENSMUSG00000000276	218.433	-0.614046	0.243464	-2.52213	0.0116647	0.0429458	Dgke	0
ENSMUSG00000000278	Scpep1	10.2213	10.5924	10.5906	8.67558	8.53696	8.46833	10.5513	10.6623	10.6998	7.79678	7.74932	7.5964	ENSMUSG00000000278	901.474	2.06102	0.140759	14.6422	1.51124e-48	6.37671e-46	Scpep1	TRUE	ENSMUSG00000000278	901.474	0.162767	0.134149	1.21333	0.225002	0.3605	Scpep1	0	ENSMUSG00000000278	901.474	1.89825	0.140809	13.4811	2.02196e-41	1.21981e-39	Scpep1	TRUE	ENSMUSG00000000278	901.474	0.83975	0.149024	5.635	1.75057e-08	2.30136e-07	Scpep1	0
ENSMUSG00000000282	Mnt	8.38277	8.76228	8.64111	7.80547	8.03335	7.70467	7.71218	7.97141	7.74292	8.159	7.93319	8.17888	ENSMUSG00000000282	278.706	-0.0385151	0.171246	-0.224911	0.822049	0.909315	Mnt	0	ENSMUSG00000000282	278.706	-0.781569	0.165011	-4.73646	2.17483e-06	1.11699e-05	Mnt	0	ENSMUSG00000000282	278.706	0.743054	0.167317	4.441	8.95428e-06	4.64051e-05	Mnt	0	ENSMUSG00000000282	278.706	-0.247023	0.169116	-1.46067	0.144106	0.315962	Mnt	0
ENSMUSG00000000290	Itgb2	13.0692	13.257	13.3037	12.4178	12.3872	12.3042	12.3292	12.1429	12.1599	13.2209	13.0239	13.4487	ENSMUSG00000000290	7305.9	-0.157622	0.124753	-1.26347	0.20642	0.38799	Itgb2	0	ENSMUSG00000000290	7305.9	-0.994367	0.12436	-7.99588	1.28653e-15	1.74577e-14	Itgb2	0	ENSMUSG00000000290	7305.9	0.836745	0.124455	6.7233	1.77652e-11	1.8502e-10	Itgb2	0	ENSMUSG00000000290	7305.9	-0.860918	0.124448	-6.9179	4.58372e-12	8.93708e-11	Itgb2	0
ENSMUSG00000000295	Hddc2	8.5782	8.54	8.7915	8.18729	8.04106	8.29283	8.2174	8.03573	8.18388	8.20405	8.21095	7.98763	ENSMUSG00000000295	312.49	-0.0312753	0.150956	-0.207181	0.835869	0.917197	Hddc2	0	ENSMUSG00000000295	312.49	-0.488702	0.146149	-3.34385	0.000826238	0.00279079	Hddc2	0	ENSMUSG00000000295	312.49	0.457427	0.148331	3.08382	0.00204358	0.00680473	Hddc2	0	ENSMUSG00000000295	312.49	0.0361075	0.150337	0.240177	0.810193	0.91658	Hddc2	0
ENSMUSG00000000301	Pemt	3.73302	3.58345	4.28312	3.57207	3.43591	3.39853	4.02167	3.82812	3.62216	3.33143	3.5082	3.28559	ENSMUSG00000000301	11.664	0.339948	0.517403	0.657028	0.511163	0.697682	Pemt	0	ENSMUSG00000000301	11.664	-0.0522739	0.493995	-0.105819	0.915726	0.957031	Pemt	0	ENSMUSG00000000301	11.664	0.392222	0.514035	0.763026	0.445448	0.614818	Pemt	0	ENSMUSG00000000301	11.664	0.0931805	0.524368	0.177701	0.858958	0.940171	Pemt	0
ENSMUSG00000026237	Nmur1	3.11862	3.38098	2.98658	11.0746	10.6607	10.5037	11.1356	11.2892	11.2462	8.37137	8.31718	8.22649	ENSMUSG00000026237	1114.45	0.465686	0.153076	3.04218	0.00234871	0.0109196	Nmur1	0	ENSMUSG00000026237	1114.45	7.8688	0.27737	28.3693	4.83424e-177	7.85e-174	Nmur1	TRUE	ENSMUSG00000026237	1114.45	-7.40311	0.27775	-26.6538	1.61494e-156	1.12388e-153	Nmur1	0	ENSMUSG00000026237	1114.45	2.43447	0.158253	15.3834	2.11534e-53	3.09963e-51	Nmur1	TRUE
ENSMUSG00000000308	Ckmt1	5.7557	5.43896	4.95477	6.05224	5.52046	6.1817	5.22291	5.10633	5.35869	1.70776	1.52954	2.55135	ENSMUSG00000000308	35.5096	-0.689118	0.363034	-1.89822	0.0576674	0.151826	Ckmt1	0	ENSMUSG00000000308	35.5096	-0.1945	0.362921	-0.535929	0.592007	0.725343	Ckmt1	0	ENSMUSG00000000308	35.5096	-0.494618	0.35905	-1.37757	0.168335	0.299423	Ckmt1	0	ENSMUSG00000000308	35.5096	3.80261	0.469332	8.10218	5.3983e-16	1.43821e-14	Ckmt1	TRUE
ENSMUSG00000000317	Bcl6b	0.822571	1.36156	1.10723	1.7743	1.26493	0	0	0	0	3.43584	0	2.55135	ENSMUSG00000000317	1.83332	-0.746223	0.763772	-0.977023	0.328558	NA	Bcl6b	0	ENSMUSG00000000317	1.83332	-0.699353	0.767816	-0.910834	0.362383	0.514782	Bcl6b	0	ENSMUSG00000000317	1.83332	-0.0468693	0.772066	-0.0607064	0.951593	0.980164	Bcl6b	0	ENSMUSG00000000317	1.83332	-0.97747	0.777102	-1.25784	0.20845	0.40843	Bcl6b	0
ENSMUSG00000000318	Clec10a	0.822571	0.835775	1.10723	2.21135	0	3.02839	2.5084	1.46487	2.16384	0	0	0	ENSMUSG00000000318	1.95243	-0.0737253	0.793634	-0.0928958	0.925986	NA	Clec10a	0	ENSMUSG00000000318	1.95243	0.960024	0.793288	1.21018	0.226209	0.361808	Clec10a	0	ENSMUSG00000000318	1.95243	-1.03375	0.793233	-1.30321	0.192503	0.332222	Clec10a	0	ENSMUSG00000000318	1.95243	1.75372	0.789475	2.22137	0.026326	0.0843256	Clec10a	0
ENSMUSG00000000320	Alox12	0	0.835775	0	0	0	1.13302	0	0	0.903244	3.33143	3.2466	4.42086	ENSMUSG00000000320	3.4021	-0.150094	0.787998	-0.190475	0.848937	0.925493	Alox12	0	ENSMUSG00000000320	3.4021	0.0432351	0.790566	0.0546888	0.956386	0.98008	Alox12	0	ENSMUSG00000000320	3.4021	-0.193329	0.788536	-0.245175	0.806321	0.896565	Alox12	0	ENSMUSG00000000320	3.4021	-2.77625	0.788229	-3.52214	0.000428075	0.00249142	Alox12	TRUE
ENSMUSG00000000326	Comt	9.50332	9.23965	9.28884	9.26363	9.38263	9.3785	9.59992	9.45277	9.41635	9.64717	9.88336	9.57617	ENSMUSG00000000326	713.433	0.145764	0.132329	1.10152	0.27067	0.464865	Comt	0	ENSMUSG00000000326	713.433	0.141348	0.130879	1.07999	0.280146	0.425217	Comt	0	ENSMUSG00000000326	713.433	0.00441536	0.132417	0.0333443	0.9734	0.991152	Comt	0	ENSMUSG00000000326	713.433	-0.361121	0.131604	-2.744	0.0060695	0.0248962	Comt	0
ENSMUSG00000000339	Rtca	8.90169	8.48734	8.7379	9.16366	9.05744	9.07765	9.45802	9.2277	9.23447	8.78861	8.94688	8.82075	ENSMUSG00000000339	515.982	0.206571	0.1346	1.5347	0.124858	0.27143	Rtca	0	ENSMUSG00000000339	515.982	0.590088	0.134163	4.39831	1.09099e-05	5.07619e-05	Rtca	0	ENSMUSG00000000339	515.982	-0.383517	0.13612	-2.81749	0.00483999	0.0146561	Rtca	0	ENSMUSG00000000339	515.982	0.243439	0.135583	1.7955	0.0725744	0.189353	Rtca	0
ENSMUSG00000000340	Dbt	6.97161	6.86255	6.91945	7.41321	8.13767	7.56621	7.75196	7.73557	7.40055	7.64713	7.35118	7.44362	ENSMUSG00000000340	177.333	-0.0968399	0.213744	-0.453065	0.650502	0.80066	Dbt	0	ENSMUSG00000000340	177.333	0.705761	0.215902	3.2689	0.00107967	0.00356221	Dbt	0	ENSMUSG00000000340	177.333	-0.802601	0.217501	-3.6901	0.000224168	0.000919802	Dbt	0	ENSMUSG00000000340	177.333	0.238759	0.213824	1.11662	0.264159	0.477506	Dbt	0
ENSMUSG00000000346	Dazap2	12.8258	12.917	12.9313	13.0112	12.9204	12.9814	12.9756	12.9446	12.8802	12.8864	13.201	12.9525	ENSMUSG00000000346	7940.04	-0.0382798	0.100386	-0.381325	0.702962	0.83709	Dazap2	0	ENSMUSG00000000346	7940.04	0.0421705	0.100254	0.420636	0.674021	0.791081	Dazap2	0	ENSMUSG00000000346	7940.04	-0.0804503	0.100366	-0.801566	0.422804	0.5934	Dazap2	0	ENSMUSG00000000346	7940.04	-0.0445617	0.100327	-0.444164	0.656924	0.823274	Dazap2	0
ENSMUSG00000000355	Mcts1	8.9674	8.87026	9.0268	8.99936	9.01111	9.17019	9.28444	9.25705	9.43461	8.81547	9.36119	8.73445	ENSMUSG00000000355	545.292	0.262372	0.171363	1.53109	0.125747	0.273021	Mcts1	0	ENSMUSG00000000355	545.292	0.367433	0.170276	2.15787	0.0309381	0.0702306	Mcts1	0	ENSMUSG00000000355	545.292	-0.105061	0.171917	-0.611112	0.541125	0.700071	Mcts1	0	ENSMUSG00000000355	545.292	0.0686588	0.171787	0.399674	0.689396	0.844903	Mcts1	0
ENSMUSG00000000365	Rnf17	3.45828	2.04937	2.7595	1.7743	2.38114	1.75972	2.5084	3.41713	3.4023	3.71019	0	0.979927	ENSMUSG00000000365	5.41034	0.924521	0.754487	1.22536	0.220439	0.405799	Rnf17	0	ENSMUSG00000000365	5.41034	0.256309	0.742367	0.34526	0.729899	0.831501	Rnf17	0	ENSMUSG00000000365	5.41034	0.668212	0.755465	0.884503	0.376425	0.5458	Rnf17	0	ENSMUSG00000000365	5.41034	-0.322713	0.757996	-0.425745	0.670294	0.832	Rnf17	0
ENSMUSG00000000374	Trappc10	9.54251	9.46144	8.72222	8.36728	7.83486	7.87566	8.60396	8.37484	9.04068	8.98853	8.42804	8.46748	ENSMUSG00000000374	425.704	0.657959	0.238625	2.75729	0.00582829	0.0237557	Trappc10	0	ENSMUSG00000000374	425.704	-0.561058	0.234156	-2.39608	0.0165712	0.0408847	Trappc10	0	ENSMUSG00000000374	425.704	1.21902	0.237504	5.13261	2.85748e-07	1.83886e-06	Trappc10	TRUE	ENSMUSG00000000374	425.704	-0.590769	0.238538	-2.47663	0.013263	0.0476244	Trappc10	0
ENSMUSG00000000378	Ccm2	11.3029	11.3492	11.3278	10.8752	10.7714	10.8235	10.5825	10.4867	10.5208	11.5067	11.5832	11.5609	ENSMUSG00000000378	2214.07	-0.29372	0.0838943	-3.50107	0.000463387	0.00271197	Ccm2	0	ENSMUSG00000000378	2214.07	-0.795276	0.0824561	-9.64483	5.1695e-22	1.11926e-20	Ccm2	0	ENSMUSG00000000378	2214.07	0.501555	0.0826321	6.06974	1.28118e-09	1.094e-08	Ccm2	0	ENSMUSG00000000378	2214.07	-0.724709	0.0824077	-8.79419	1.4408e-18	4.71578e-17	Ccm2	0
ENSMUSG00000085580	1700061F12Rik	0	0	0	8.00897	7.33056	7.4029	8.48152	8.70201	8.62972	6.27252	6.61732	5.98257	ENSMUSG00000085580	165.625	0.984088	0.243946	4.03405	5.48243e-05	0.000415803	1700061F12Rik	0	ENSMUSG00000085580	165.625	7.70784	0.519663	14.8324	9.04799e-50	7.40795e-48	1700061F12Rik	TRUE	ENSMUSG00000085580	165.625	-6.72375	0.521646	-12.8895	5.15878e-38	2.79233e-36	1700061F12Rik	0	ENSMUSG00000085580	165.625	1.28149	0.255064	5.0242	5.05531e-07	5.34992e-06	1700061F12Rik	TRUE
ENSMUSG00000000386	Mx1	7.11449	6.59615	6.33357	7.28472	6.48219	6.67834	6.7029	6.32585	6.27768	6.64345	5.98343	7.35213	ENSMUSG00000000386	103.36	-0.388228	0.315022	-1.23238	0.217806	0.402698	Mx1	0	ENSMUSG00000000386	103.36	-0.265355	0.312587	-0.848899	0.395937	0.548152	Mx1	0	ENSMUSG00000000386	103.36	-0.122874	0.312654	-0.393002	0.694318	0.8196	Mx1	0	ENSMUSG00000000386	103.36	0.0870233	0.312412	0.278553	0.780588	0.900149	Mx1	0
ENSMUSG00000000392	Fap	1.34319	1.36156	1.10723	0	0	0	0	0	0	0.811889	1.9375	0.979927	ENSMUSG00000000392	0.734946	0	0.673534	0	1	NA	Fap	0	ENSMUSG00000000392	0.734946	-0.788438	0.688068	-1.14587	0.251848	NA	Fap	0	ENSMUSG00000000392	0.734946	0.712568	0.686057	1.03864	0.298972	NA	Fap	0	ENSMUSG00000000392	0.734946	-0.744023	0.68657	-1.08368	0.278507	NA	Fap	0
ENSMUSG00000000394	Gcg	0.822571	0.835775	1.72624	0	0	0	0	0	0	4.31381	1.9375	0.979927	ENSMUSG00000000394	2.21271	0	0.747607	0	1	NA	Gcg	0	ENSMUSG00000000394	2.21271	-0.76773	0.763429	-1.00563	0.314592	0.463807	Gcg	0	ENSMUSG00000000394	2.21271	0.70179	0.757783	0.92611	0.354389	0.523963	Gcg	0	ENSMUSG00000000394	2.21271	-2.10661	0.764796	-2.75447	0.00587867	0.0242125	Gcg	TRUE
ENSMUSG00000000399	Ndufa9	10.767	10.5024	10.7137	10.8696	10.9167	10.9262	10.7031	10.7687	10.748	10.4334	10.6078	10.5113	ENSMUSG00000000399	1678.75	-0.163218	0.105732	-1.54369	0.122663	0.267803	Ndufa9	0	ENSMUSG00000000399	1678.75	0.0749085	0.105383	0.710825	0.477193	0.625841	Ndufa9	0	ENSMUSG00000000399	1678.75	-0.238127	0.105683	-2.25322	0.0242452	0.0602681	Ndufa9	0	ENSMUSG00000000399	1678.75	0.383837	0.10585	3.62625	0.000287571	0.00174679	Ndufa9	0
ENSMUSG00000025746	Il6	0.822571	0.835775	1.10723	8.8178	8.02561	8.06754	9.22632	8.96853	9.20073	7.48014	7.52382	6.78011	ENSMUSG00000025746	261.22	0.791892	0.234003	3.38411	0.000714099	0.00393311	Il6	0	ENSMUSG00000025746	261.22	7.62213	0.458264	16.6326	4.04386e-62	5.71005e-60	Il6	TRUE	ENSMUSG00000025746	261.22	-6.83024	0.459611	-14.8609	5.91096e-50	4.94339e-48	Il6	TRUE	ENSMUSG00000025746	261.22	1.02378	0.239403	4.27641	1.8993e-05	0.000150623	Il6	TRUE
ENSMUSG00000000409	Lck	13.277	13.3712	13.4436	13.0242	12.9966	12.9716	12.786	12.514	12.5789	14.0341	14.2395	14.1917	ENSMUSG00000000409	10837.3	-0.365231	0.107796	-3.38816	0.000703623	0.00388779	Lck	0	ENSMUSG00000000409	10837.3	-0.731101	0.107576	-6.79612	1.07471e-11	1.02863e-10	Lck	0	ENSMUSG00000000409	10837.3	0.36587	0.107582	3.40086	0.000671738	0.00250181	Lck	0	ENSMUSG00000000409	10837.3	-1.15466	0.107466	-10.7444	6.29585e-27	3.43638e-25	Lck	TRUE
ENSMUSG00000000411	Tssk3	0.822571	0	1.10723	0	1.9284	1.13302	0	0	0.903244	2.00793	0	0	ENSMUSG00000000411	0.817888	-0.440838	0.669304	-0.658651	0.51012	NA	Tssk3	0	ENSMUSG00000000411	0.817888	-0.166882	0.672394	-0.248191	0.803987	NA	Tssk3	0	ENSMUSG00000000411	0.817888	-0.273956	0.673203	-0.406944	0.684049	NA	Tssk3	0	ENSMUSG00000000411	0.817888	0.0963857	0.675462	0.142696	0.88653	NA	Tssk3	0
ENSMUSG00000030530	Furin	5.58141	5.74369	5.75752	10.8927	9.12063	8.77772	13.5651	13.7738	13.9453	10.1929	9.75377	9.7344	ENSMUSG00000030530	3985.58	3.60773	0.442429	8.15437	3.51008e-16	1.28927e-14	Furin	TRUE	ENSMUSG00000030530	3985.58	7.37313	0.448756	16.4302	1.1636e-60	1.5116e-58	Furin	TRUE	ENSMUSG00000030530	3985.58	-3.7654	0.449437	-8.37804	5.38178e-17	9.14293e-16	Furin	0	ENSMUSG00000030530	3985.58	-0.0270803	0.442895	-0.0611437	0.951245	0.984811	Furin	0
ENSMUSG00000000439	Mkrn2	10.5848	10.9708	10.9306	10.4338	10.2597	10.2769	10.3702	10.361	10.2385	10.8648	10.8826	11.1438	ENSMUSG00000000439	1599.56	-0.00235987	0.137439	-0.0171702	0.986301	0.99613	Mkrn2	0	ENSMUSG00000000439	1599.56	-0.507268	0.136225	-3.72375	0.000196283	0.00074138	Mkrn2	0	ENSMUSG00000000439	1599.56	0.504908	0.136783	3.69131	0.000223101	0.000916004	Mkrn2	0	ENSMUSG00000000439	1599.56	-0.635689	0.136664	-4.65146	3.29592e-06	3.04186e-05	Mkrn2	0
ENSMUSG00000000440	Pparg	9.62346	9.52583	9.45703	7.56846	6.69252	6.1817	9.55115	9.35919	9.3096	8.45451	8.55651	8.05775	ENSMUSG00000000440	468.155	2.47097	0.217633	11.3538	7.09858e-30	8.35411e-28	Pparg	TRUE	ENSMUSG00000000440	468.155	-0.126918	0.203525	-0.623601	0.53289	0.675638	Pparg	0	ENSMUSG00000000440	468.155	2.59789	0.217352	11.9524	6.30499e-33	2.71812e-31	Pparg	TRUE	ENSMUSG00000000440	468.155	-1.44258	0.219534	-6.57109	4.99479e-11	8.80164e-10	Pparg	TRUE
ENSMUSG00000000441	Raf1	11.279	11.5672	11.5585	11.01	10.9732	10.9333	11.0198	11.0351	10.9907	11.7272	11.829	11.9792	ENSMUSG00000000441	2652.21	0.0415678	0.106308	0.391013	0.695787	0.832558	Raf1	0	ENSMUSG00000000441	2652.21	-0.453445	0.105299	-4.30625	1.66042e-05	7.52966e-05	Raf1	0	ENSMUSG00000000441	2652.21	0.495013	0.10581	4.67832	2.89239e-06	1.61262e-05	Raf1	0	ENSMUSG00000000441	2652.21	-0.869256	0.105567	-8.23419	1.80783e-16	5.0347e-15	Raf1	0
ENSMUSG00000000486	Septin1	10.7374	10.7248	10.612	10.8835	10.871	11.0129	10.4654	10.2423	10.255	11.6124	11.715	11.5857	ENSMUSG00000000486	2016.2	-0.6003	0.104887	-5.72329	1.04482e-08	1.54888e-07	Septin1	0	ENSMUSG00000000486	2016.2	-0.368741	0.104538	-3.52735	0.000419742	0.00149363	Septin1	0	ENSMUSG00000000486	2016.2	-0.231558	0.104194	-2.22237	0.026258	0.0644738	Septin1	0	ENSMUSG00000000486	2016.2	-0.711138	0.103322	-6.88271	5.87245e-12	1.13338e-10	Septin1	0
ENSMUSG00000000489	Pdgfb	6.35223	6.36843	6.35407	3.83936	3.00285	3.39853	2.5084	2.43322	0.903244	4.85568	5.44149	4.71598	ENSMUSG00000000489	31.5541	-1.31856	0.528409	-2.49534	0.0125836	0.0445824	Pdgfb	TRUE	ENSMUSG00000000489	31.5541	-4.12399	0.480566	-8.58154	9.36145e-18	1.53679e-16	Pdgfb	TRUE	ENSMUSG00000000489	31.5541	2.80543	0.430743	6.51299	7.36674e-11	7.22074e-10	Pdgfb	TRUE	ENSMUSG00000000489	31.5541	-1.51701	0.440727	-3.44205	0.000577318	0.00324884	Pdgfb	TRUE
ENSMUSG00000000530	Acvrl1	7.35019	8.21752	8.59017	5.69586	5.76341	6.59176	6.39653	6.77168	7.03936	5.38534	6.23906	5.91443	ENSMUSG00000000530	128.293	0.67356	0.253569	2.65632	0.00789994	0.0305129	Acvrl1	0	ENSMUSG00000000530	128.293	-1.32592	0.233215	-5.68541	1.305e-08	8.90067e-08	Acvrl1	TRUE	ENSMUSG00000000530	128.293	1.99948	0.246064	8.12587	4.44168e-16	7.02521e-15	Acvrl1	TRUE	ENSMUSG00000000530	128.293	0.188988	0.260715	0.724882	0.468524	0.684214	Acvrl1	0
ENSMUSG00000060470	Adgrg3	0	0	2.7595	8.87471	8.39384	8.78164	9.1687	9.27766	9.12404	5.41119	6.10706	6.02627	ENSMUSG00000060470	264.452	0.483597	0.264666	1.8272	0.0676701	0.17158	Adgrg3	0	ENSMUSG00000060470	264.452	7.36562	0.447962	16.4425	9.49188e-61	1.24133e-58	Adgrg3	TRUE	ENSMUSG00000060470	264.452	-6.88203	0.448835	-15.3331	4.59522e-53	4.26393e-51	Adgrg3	0	ENSMUSG00000060470	264.452	2.76657	0.279797	9.88778	4.70357e-23	2.07885e-21	Adgrg3	TRUE
ENSMUSG00000000532	Acvr1b	5.21421	5.21341	5.33081	5.31222	5.11586	5.49656	5.31076	5.10633	5.01478	5.6028	5.47248	4.48491	ENSMUSG00000000532	36.9902	-0.172576	0.360081	-0.479271	0.631746	0.78769	Acvr1b	0	ENSMUSG00000000532	36.9902	-0.104162	0.353541	-0.294624	0.768281	0.857381	Acvr1b	0	ENSMUSG00000000532	36.9902	-0.0684148	0.357078	-0.191596	0.848059	0.921933	Acvr1b	0	ENSMUSG00000000532	36.9902	0.0550101	0.356752	0.154197	0.877454	0.948886	Acvr1b	0
ENSMUSG00000000538	Tom1l2	7.7715	7.96001	7.88558	8.40383	8.45857	8.28733	7.58581	7.81667	7.60784	8.57658	8.12579	8.52953	ENSMUSG00000000538	278.178	-0.702578	0.175704	-3.99865	6.37061e-05	0.000473244	Tom1l2	0	ENSMUSG00000000538	278.178	-0.196725	0.175748	-1.11935	0.262989	0.405781	Tom1l2	0	ENSMUSG00000000538	278.178	-0.505853	0.173973	-2.90766	0.00364148	0.0113406	Tom1l2	0	ENSMUSG00000000538	278.178	-0.041617	0.171605	-0.242517	0.80838	0.915805	Tom1l2	0
ENSMUSG00000000552	Zfp385a	5.02285	5.11882	4.28312	4.06477	4.15687	4.82999	4.67931	5.60082	4.97542	2.9634	3.09555	1.96978	ENSMUSG00000000552	21.9682	0.700546	0.456811	1.53356	0.125138	0.271903	Zfp385a	0	ENSMUSG00000000552	21.9682	0.262128	0.440957	0.594453	0.552209	0.69234	Zfp385a	0	ENSMUSG00000000552	21.9682	0.438418	0.458488	0.956226	0.338958	0.508268	Zfp385a	0	ENSMUSG00000000552	21.9682	1.55773	0.502953	3.09716	0.00195383	0.00943759	Zfp385a	TRUE
ENSMUSG00000000555	Itga5	6.96275	5.9592	7.06336	4.9662	4.78973	4.49038	5.31076	3.91487	4.05873	4.99891	4.3794	4.13177	ENSMUSG00000000555	44.3212	-0.234009	0.403157	-0.580442	0.561617	0.737757	Itga5	0	ENSMUSG00000000555	44.3212	-2.12891	0.376701	-5.65145	1.59102e-08	1.07798e-07	Itga5	TRUE	ENSMUSG00000000555	44.3212	1.8949	0.380222	4.98367	6.23896e-07	3.80746e-06	Itga5	TRUE	ENSMUSG00000000555	44.3212	0.207397	0.400555	0.517775	0.604615	0.788479	Itga5	0
ENSMUSG00000108436	Gm44851	0.822571	0	2.158	8.06873	6.76876	5.24748	10.0779	10.4805	10.4107	9.21633	9.06849	8.58173	ENSMUSG00000108436	483.031	2.72702	0.621024	4.39117	1.12741e-05	9.94603e-05	Gm44851	TRUE	ENSMUSG00000108436	483.031	6.80318	0.642061	10.5959	3.11492e-26	8.97889e-25	Gm44851	TRUE	ENSMUSG00000108436	483.031	-4.07615	0.643782	-6.33157	2.42675e-10	2.24751e-09	Gm44851	0	ENSMUSG00000108436	483.031	-1.56433	0.621285	-2.5179	0.0118056	0.0434057	Gm44851	TRUE
ENSMUSG00000034488	Edil3	0	0	0	5.51676	4.63539	4.88928	7.03501	7.01691	7.2354	1.32827	0	0	ENSMUSG00000034488	42.2603	1.99546	0.393989	5.06477	4.08887e-07	4.76026e-06	Edil3	TRUE	ENSMUSG00000034488	42.2603	6.70999	0.620003	10.8225	2.69249e-27	8.27536e-26	Edil3	TRUE	ENSMUSG00000034488	42.2603	-4.71453	0.630205	-7.48095	7.379e-14	9.50345e-13	Edil3	0	ENSMUSG00000034488	42.2603	4.24107	0.596257	7.11282	1.13697e-12	2.32383e-11	Edil3	TRUE
ENSMUSG00000000563	Atp5pb	11.6951	11.6253	11.7053	11.9658	11.9022	11.9373	12.075	11.9768	12.0763	11.4813	11.8516	11.4973	ENSMUSG00000000563	3638.37	0.107618	0.116569	0.923217	0.355894	0.556386	Atp5pb	0	ENSMUSG00000000563	3638.37	0.366017	0.116429	3.1437	0.00166828	0.00528115	Atp5pb	0	ENSMUSG00000000563	3638.37	-0.258399	0.116699	-2.21423	0.0268128	0.0656456	Atp5pb	0	ENSMUSG00000000563	3638.37	0.315615	0.116719	2.70405	0.00685002	0.0275113	Atp5pb	0
ENSMUSG00000000568	Hnrnpd	9.13059	7.8416	7.1362	8.23444	7.52993	7.26421	8.37855	7.89877	8.58465	9.6016	9.08111	8.72785	ENSMUSG00000000568	354.679	0.607696	0.295866	2.05396	0.0399796	0.114265	Hnrnpd	0	ENSMUSG00000000568	354.679	0.132595	0.292867	0.452748	0.65073	0.772278	Hnrnpd	0	ENSMUSG00000000568	354.679	0.475101	0.296006	1.60504	0.108485	0.211881	Hnrnpd	0	ENSMUSG00000000568	354.679	-1.40627	0.29446	-4.77577	1.79017e-06	1.73453e-05	Hnrnpd	TRUE
ENSMUSG00000000579	Dynlt1c	6.16404	6.25441	6.45243	6.90226	6.52678	7.04711	7.06058	7.08396	7.07704	6.32784	6.90541	6.26387	ENSMUSG00000000579	104.077	0.224242	0.246193	0.910841	0.362379	0.562559	Dynlt1c	0	ENSMUSG00000000579	104.077	0.772237	0.246646	3.13096	0.00174237	0.00549294	Dynlt1c	0	ENSMUSG00000000579	104.077	-0.547995	0.251447	-2.17937	0.0293046	0.0707305	Dynlt1c	0	ENSMUSG00000000579	104.077	0.315507	0.249212	1.26602	0.205507	0.404578	Dynlt1c	0
ENSMUSG00000000581	C1d	8.73735	8.54607	8.55518	9.16973	9.22241	9.45897	9.09638	8.94037	9.12404	8.88398	9.35912	8.87254	ENSMUSG00000000581	519.686	-0.231166	0.169191	-1.3663	0.171844	0.34128	C1d	0	ENSMUSG00000000581	519.686	0.434204	0.169688	2.55884	0.0105021	0.0274068	C1d	0	ENSMUSG00000000581	519.686	-0.66537	0.170076	-3.91219	9.14621e-05	0.000400321	C1d	0	ENSMUSG00000000581	519.686	0.232563	0.168879	1.3771	0.168483	0.352568	C1d	0
ENSMUSG00000020399	Havcr2	2.27583	0	1.10723	8.75856	8.5693	8.28733	8.88366	9.29191	9.11275	4.85568	3.72957	5.35286	ENSMUSG00000020399	238.102	0.509142	0.497892	1.0226	0.306499	0.504273	Havcr2	0	ENSMUSG00000020399	238.102	6.63745	0.565155	11.7445	7.53946e-32	2.81985e-30	Havcr2	TRUE	ENSMUSG00000020399	238.102	-6.12831	0.565798	-10.8313	2.44784e-27	8.07085e-26	Havcr2	TRUE	ENSMUSG00000020399	238.102	3.39271	0.509398	6.66024	2.73377e-11	4.96905e-10	Havcr2	TRUE
ENSMUSG00000000600	Krit1	10.0707	10.1966	10.4078	9.83735	9.79864	9.88386	10.2642	10.3337	10.3095	9.79313	9.58504	9.84531	ENSMUSG00000000600	1059.17	0.461549	0.112338	4.10856	3.98137e-05	0.00031068	Krit1	0	ENSMUSG00000000600	1059.17	0.0760847	0.110391	0.689232	0.490677	0.638452	Krit1	0	ENSMUSG00000000600	1059.17	0.385464	0.112264	3.43355	0.000595736	0.00224319	Krit1	0	ENSMUSG00000000600	1059.17	0.0953483	0.11313	0.842818	0.39933	0.622239	Krit1	0
ENSMUSG00000000605	Clcn4	9.54548	9.88437	9.97003	10.5184	10.2794	10.4641	9.92279	10.0497	9.91996	10.78	10.6449	10.8665	ENSMUSG00000000605	1252.59	-0.455411	0.134307	-3.39081	0.000696855	0.00385902	Clcn4	0	ENSMUSG00000000605	1252.59	0.158431	0.134495	1.17797	0.238808	0.377191	Clcn4	0	ENSMUSG00000000605	1252.59	-0.613842	0.134371	-4.56827	4.91756e-06	2.6456e-05	Clcn4	0	ENSMUSG00000000605	1252.59	-0.33874	0.133141	-2.54423	0.010952	0.040747	Clcn4	0
ENSMUSG00000000617	Grm6	0	0	0	1.7743	0	0	0	1.46487	0	3.62441	3.72957	4.54624	ENSMUSG00000000617	4.17861	-0.160056	0.789128	-0.202826	0.839271	0.919414	Grm6	0	ENSMUSG00000000617	4.17861	0.507078	0.787943	0.643547	0.519869	0.664012	Grm6	0	ENSMUSG00000000617	4.17861	-0.667134	0.786519	-0.848211	0.396321	0.566804	Grm6	0	ENSMUSG00000000617	4.17861	-2.46123	0.791364	-3.11012	0.00187013	0.00907389	Grm6	TRUE
ENSMUSG00000000627	Sema4f	12.0612	12.2108	12.1757	7.4832	7.3678	7.45288	6.1329	6.58588	6.06911	9.52821	9.48602	9.70949	ENSMUSG00000000627	1389.47	-1.14465	0.168826	-6.78009	1.20098e-11	2.63666e-10	Sema4f	TRUE	ENSMUSG00000000627	1389.47	-5.82933	0.154199	-37.8041	0	0	Sema4f	TRUE	ENSMUSG00000000627	1389.47	4.68468	0.143027	32.7538	2.683e-235	6.53511e-232	Sema4f	TRUE	ENSMUSG00000000627	1389.47	-2.12682	0.145284	-14.639	1.58298e-48	1.94543e-46	Sema4f	TRUE
ENSMUSG00000000628	Hk2	10.1154	10.4724	10.4417	8.58299	8.39985	8.5255	9.78002	9.87001	9.84276	6.87465	6.79942	6.93718	ENSMUSG00000000628	673.584	1.31704	0.135349	9.73067	2.23126e-22	1.40367e-20	Hk2	TRUE	ENSMUSG00000000628	673.584	-0.514671	0.128206	-4.0144	5.95968e-05	0.000247244	Hk2	0	ENSMUSG00000000628	673.584	1.83171	0.134392	13.6297	2.66843e-42	1.66657e-40	Hk2	TRUE	ENSMUSG00000000628	673.584	1.62502	0.150464	10.8	3.44147e-27	1.8947e-25	Hk2	TRUE
ENSMUSG00000000631	Myo18a	9.98359	9.99058	10.027	10.0631	10.0542	9.79364	9.72911	9.86184	9.82349	10.5243	9.34244	10.6858	ENSMUSG00000000631	1044.66	-0.166357	0.243241	-0.683919	0.494027	0.68353	Myo18a	0	ENSMUSG00000000631	1044.66	-0.188054	0.242743	-0.774706	0.438513	0.589261	Myo18a	0	ENSMUSG00000000631	1044.66	0.0216973	0.242977	0.0892979	0.928845	0.967634	Myo18a	0	ENSMUSG00000000631	1044.66	-0.289025	0.242778	-1.19049	0.233853	0.441232	Myo18a	0
ENSMUSG00000000673	Haao	6.80312	7.47235	7.77588	4.16552	4.86112	4.94622	3.00627	3.82812	3.72069	2.65273	3.92144	0.979927	ENSMUSG00000000673	52.7578	-1.07154	0.453339	-2.36365	0.0180959	0.0602384	Haao	0	ENSMUSG00000000673	52.7578	-3.66381	0.427767	-8.56497	1.08106e-17	1.75839e-16	Haao	TRUE	ENSMUSG00000000673	52.7578	2.59227	0.409641	6.32815	2.48114e-10	2.29679e-09	Haao	TRUE	ENSMUSG00000000673	52.7578	1.66039	0.468567	3.54355	0.000394776	0.00231316	Haao	TRUE
ENSMUSG00000040046	Tph1	0	1.74607	0	9.92977	8.04873	8.06111	11.9663	12.2919	12.3953	5.35903	3.2466	6.41947	ENSMUSG00000040046	1336.65	2.58284	0.730813	3.53421	0.000409	0.00243319	Tph1	TRUE	ENSMUSG00000040046	1336.65	6.563	0.73371	8.94495	3.72103e-19	6.69511e-18	Tph1	TRUE	ENSMUSG00000040046	1336.65	-3.98016	0.73396	-5.42286	5.86537e-08	4.09651e-07	Tph1	0	ENSMUSG00000040046	1336.65	2.32654	0.731798	3.17921	0.00147678	0.00737576	Tph1	TRUE
ENSMUSG00000000686	Abhd15	6.06815	6.08128	5.81781	6.95951	7.51893	7.60209	6.1329	6.2276	5.55839	6.74855	6.78715	6.48358	ENSMUSG00000000686	98.422	-1.37297	0.259113	-5.29875	1.16596e-07	1.49084e-06	Abhd15	TRUE	ENSMUSG00000000686	98.422	-0.00487721	0.266664	-0.0182897	0.985408	0.995513	Abhd15	0	ENSMUSG00000000686	98.422	-1.3681	0.257674	-5.30942	1.09977e-07	7.42631e-07	Abhd15	TRUE	ENSMUSG00000000686	98.422	0.696886	0.251152	2.77476	0.00552422	0.0229963	Abhd15	0
ENSMUSG00000000693	Loxl3	7.82137	7.58278	7.4537	6.74835	6.65283	6.82219	6.98248	6.96703	7.25197	7.38553	7.40838	7.43553	ENSMUSG00000000693	151.39	0.328871	0.198024	1.66076	0.0967617	0.224213	Loxl3	0	ENSMUSG00000000693	151.39	-0.552403	0.185575	-2.9767	0.00291366	0.00874503	Loxl3	0	ENSMUSG00000000693	151.39	0.881274	0.193566	4.55284	5.29258e-06	2.83094e-05	Loxl3	0	ENSMUSG00000000693	151.39	-0.660585	0.194757	-3.39184	0.00069425	0.00381998	Loxl3	0
ENSMUSG00000054072	Iigp1	6.06815	4.66273	4.84316	12.648	12.715	12.479	11.8437	11.7929	11.9279	6.6325	6.68503	7.01516	ENSMUSG00000054072	2534.3	-0.748145	0.221052	-3.38447	0.000713147	0.00392912	Iigp1	0	ENSMUSG00000054072	2534.3	6.37968	0.248613	25.661	3.18317e-145	3.26459e-142	Iigp1	TRUE	ENSMUSG00000054072	2534.3	-7.12782	0.248538	-28.6791	6.96159e-181	7.13966e-178	Iigp1	0	ENSMUSG00000054072	2534.3	5.72035	0.231675	24.6913	1.32785e-134	1.09975e-131	Iigp1	TRUE
ENSMUSG00000000711	Rab5b	9.28431	9.66483	9.52415	9.02305	9.06502	8.95814	8.59523	8.66495	8.74248	9.00983	9.02734	9.06031	ENSMUSG00000000711	542.07	-0.346358	0.126804	-2.73144	0.00630587	0.0253525	Rab5b	0	ENSMUSG00000000711	542.07	-0.82342	0.123558	-6.66426	2.65997e-11	2.44838e-10	Rab5b	0	ENSMUSG00000000711	542.07	0.477063	0.123707	3.85638	0.000115077	0.000495777	Rab5b	0	ENSMUSG00000000711	542.07	-0.0169409	0.124925	-0.135608	0.892131	0.956626	Rab5b	0
ENSMUSG00000000730	Dnmt3l	1.72494	1.74607	2.158	0	1.26493	1.13302	2.1755	0.910884	0	0.811889	0	0.979927	ENSMUSG00000000730	1.40374	0.274717	0.783638	0.350565	0.725914	NA	Dnmt3l	0	ENSMUSG00000000730	1.40374	-0.497893	0.790734	-0.62966	0.528917	0.671913	Dnmt3l	0	ENSMUSG00000000730	1.40374	0.77261	0.786127	0.982805	0.325703	0.493941	Dnmt3l	0	ENSMUSG00000000730	1.40374	0.202516	0.781241	0.259223	0.795463	NA	Dnmt3l	0
ENSMUSG00000000731	Aire	2.83763	3.01138	2.98658	0	1.9284	0	1.11934	0	2.63729	2.46808	0.958635	2.77277	ENSMUSG00000000731	3.3874	0.491686	0.790872	0.621701	0.534138	0.716103	Aire	0	ENSMUSG00000000731	3.3874	-1.01338	0.782082	-1.29575	0.195063	0.322885	Aire	0	ENSMUSG00000000731	3.3874	1.50506	0.78689	1.91268	0.0557896	0.121724	Aire	0	ENSMUSG00000000731	3.3874	-0.956622	0.788655	-1.21298	0.225137	0.430203	Aire	0
ENSMUSG00000000732	Icosl	6.7526	6.32672	6.77487	10.1269	10.0214	9.91093	7.77531	7.59815	7.501	9.12167	9.00102	9.40464	ENSMUSG00000000732	478.914	-2.37844	0.159805	-14.8834	4.22442e-50	1.92322e-47	Icosl	TRUE	ENSMUSG00000000732	478.914	0.996877	0.175172	5.69083	1.26423e-08	8.64681e-08	Icosl	0	ENSMUSG00000000732	478.914	-3.37531	0.16808	-20.0816	1.06842e-89	2.70381e-87	Icosl	TRUE	ENSMUSG00000000732	478.914	0.833788	0.152657	5.46185	4.71199e-08	5.81716e-07	Icosl	0
ENSMUSG00000000738	Spg7	9.60791	9.41906	9.23458	9.79474	9.74775	9.69117	10.0221	9.9885	10.0441	9.92792	9.73153	10.0837	ENSMUSG00000000738	887.562	0.272679	0.130061	2.09656	0.0360329	0.105317	Spg7	0	ENSMUSG00000000738	887.562	0.586395	0.129603	4.52455	6.0523e-06	2.92063e-05	Spg7	0	ENSMUSG00000000738	887.562	-0.313716	0.131014	-2.39453	0.0166416	0.0434982	Spg7	0	ENSMUSG00000000738	887.562	-0.174288	0.130021	-1.34046	0.180096	0.368476	Spg7	0
ENSMUSG00000000739	Sult5a1	1.72494	0.835775	0	0	1.26493	0	1.11934	0	0	2.25627	0	0	ENSMUSG00000000739	0.786971	-0.0460522	0.639339	-0.072031	0.942577	NA	Sult5a1	0	ENSMUSG00000000739	0.786971	-0.279949	0.649076	-0.431304	0.666247	NA	Sult5a1	0	ENSMUSG00000000739	0.786971	0.233897	0.644004	0.363192	0.716462	NA	Sult5a1	0	ENSMUSG00000000739	0.786971	-0.313683	0.644958	-0.486362	0.626711	NA	Sult5a1	0
ENSMUSG00000000740	Rpl13	13.3962	13.5456	13.6942	12.8709	12.8167	13.1071	12.6092	12.533	12.6141	12.573	13.075	12.5502	ENSMUSG00000000740	8222.77	-0.346264	0.148748	-2.32786	0.0199196	0.0653534	Rpl13	0	ENSMUSG00000000740	8222.77	-0.951963	0.148553	-6.40822	1.47228e-10	1.25773e-09	Rpl13	0	ENSMUSG00000000740	8222.77	0.605699	0.14856	4.07714	4.55938e-05	0.000210831	Rpl13	0	ENSMUSG00000000740	8222.77	0.184851	0.14868	1.24328	0.213765	0.415215	Rpl13	0
ENSMUSG00000000743	Chmp1a	10.6716	10.615	10.8115	11.0501	10.958	11.1025	10.804	10.6802	10.6785	10.9734	11.0266	11.122	ENSMUSG00000000743	1890.49	-0.31455	0.0923917	-3.40452	0.000662795	0.0037036	Chmp1a	0	ENSMUSG00000000743	1890.49	0.0223283	0.0921491	0.242306	0.808543	0.885526	Chmp1a	0	ENSMUSG00000000743	1890.49	-0.336878	0.0922553	-3.65158	0.00026063	0.00105519	Chmp1a	0	ENSMUSG00000000743	1890.49	-0.00386494	0.0918199	-0.0420926	0.966425	0.99234	Chmp1a	0
ENSMUSG00000000751	Rpa1	11.6742	11.3819	11.3725	11.4484	11.6578	11.4482	11.7599	11.684	11.5964	11.8902	11.6239	12.0334	ENSMUSG00000000751	3199.54	0.156358	0.136008	1.14962	0.250299	0.44109	Rpa1	0	ENSMUSG00000000751	3199.54	0.198997	0.135722	1.46621	0.142591	0.25145	Rpa1	0	ENSMUSG00000000751	3199.54	-0.0426389	0.136058	-0.313388	0.753986	0.862621	Rpa1	0	ENSMUSG00000000751	3199.54	-0.332104	0.135871	-2.44426	0.0145151	0.0514385	Rpa1	0
ENSMUSG00000000753	Serpinf1	11.3782	11.8805	12.1277	5.22153	4.15687	5.00101	8.38363	8.27589	8.25135	5.1292	5.61815	5.31812	ENSMUSG00000000753	1004.6	3.35316	0.26014	12.8898	5.13728e-38	1.07078e-35	Serpinf1	TRUE	ENSMUSG00000000753	1004.6	-3.46189	0.204693	-16.9126	3.63138e-64	5.61596e-62	Serpinf1	TRUE	ENSMUSG00000000753	1004.6	6.81505	0.256629	26.5561	2.18572e-155	1.46865e-152	Serpinf1	TRUE	ENSMUSG00000000753	1004.6	-0.455029	0.280867	-1.62009	0.105213	0.251373	Serpinf1	0
ENSMUSG00000000759	Tubgcp3	9.57921	9.47582	9.62039	9.73247	9.5019	9.40159	9.39911	9.48325	9.43098	9.42417	9.23586	9.91816	ENSMUSG00000000759	736.894	-0.112029	0.16815	-0.666248	0.505253	0.693081	Tubgcp3	0	ENSMUSG00000000759	736.894	-0.117033	0.167153	-0.700151	0.483833	0.632029	Tubgcp3	0	ENSMUSG00000000759	736.894	0.00500313	0.167734	0.0298277	0.976204	0.992982	Tubgcp3	0	ENSMUSG00000000759	736.894	0.00738173	0.167737	0.0440078	0.964898	0.99166	Tubgcp3	0
ENSMUSG00000000766	Oprm1	1.72494	2.69904	1.72624	2.21135	1.9284	4.04537	1.11934	1.46487	1.45446	5.68983	5.50281	5.98257	ENSMUSG00000000766	16.1603	-1.55339	0.654346	-2.37396	0.0175985	0.0588203	Oprm1	0	ENSMUSG00000000766	16.1603	-0.696997	0.663344	-1.05073	0.293381	0.440128	Oprm1	0	ENSMUSG00000000766	16.1603	-0.856393	0.622905	-1.37484	0.169182	0.30071	Oprm1	0	ENSMUSG00000000766	16.1603	-2.51819	0.56978	-4.41959	9.88903e-06	8.26833e-05	Oprm1	TRUE
ENSMUSG00000036117	Il5	6.65696	6.48678	6.79	11.0526	10.0078	9.88021	13.0148	13.2987	13.4644	6.5063	6.14602	4.91509	ENSMUSG00000036117	2852.76	2.72514	0.387426	7.03397	2.00733e-12	4.81649e-11	Il5	TRUE	ENSMUSG00000036117	2852.76	6.22506	0.392213	15.8716	9.96489e-57	1.1224e-54	Il5	TRUE	ENSMUSG00000036117	2852.76	-3.49991	0.39281	-8.90994	5.10593e-19	1.00703e-17	Il5	0	ENSMUSG00000036117	2852.76	4.11566	0.39555	10.4049	2.35458e-25	1.19606e-23	Il5	TRUE
ENSMUSG00000000782	Tcf7	10.4462	10.8728	10.5512	7.93241	8.31975	8.55326	5.68416	4.90913	4.33241	13.0231	13.22	12.8346	ENSMUSG00000000782	2580.84	-3.15922	0.25795	-12.2474	1.73489e-34	2.85843e-32	Tcf7	TRUE	ENSMUSG00000000782	2580.84	-5.45232	0.253751	-21.4869	2.06423e-102	8.93859e-100	Tcf7	TRUE	ENSMUSG00000000782	2580.84	2.29311	0.223281	10.27	9.61596e-25	2.74343e-23	Tcf7	TRUE	ENSMUSG00000000782	2580.84	-4.64937	0.222604	-20.8863	7.12839e-97	2.82893e-94	Tcf7	TRUE
ENSMUSG00000000787	Ddx3x	10.1655	10.3997	10.3528	11.0923	10.958	11.0112	11.2017	11.2227	11.1871	11.4908	10.5912	11.2713	ENSMUSG00000000787	2000.06	0.182634	0.179526	1.01731	0.309006	0.507144	Ddx3x	0	ENSMUSG00000000787	2000.06	0.880857	0.179692	4.90202	9.48541e-07	5.12855e-06	Ddx3x	0	ENSMUSG00000000787	2000.06	-0.698223	0.180061	-3.87771	0.000105445	0.000456397	Ddx3x	0	ENSMUSG00000000787	2000.06	-0.131055	0.179491	-0.73015	0.465299	0.682068	Ddx3x	0
ENSMUSG00000030669	Calca	1.72494	2.04937	2.158	5.99862	5.72566	5.00101	8.50499	8.18282	8.46894	7.10588	6.64479	6.54496	ENSMUSG00000030669	124.015	2.73663	0.263675	10.3788	3.09634e-25	2.60033e-23	Calca	TRUE	ENSMUSG00000030669	124.015	6.2184	0.403501	15.4111	1.37811e-53	1.30994e-51	Calca	TRUE	ENSMUSG00000030669	124.015	-3.48177	0.419366	-8.30246	1.0198e-16	1.68547e-15	Calca	0	ENSMUSG00000030669	124.015	-1.14729	0.269917	-4.25054	2.1326e-05	0.000167314	Calca	TRUE
ENSMUSG00000000794	Kcnn3	0	1.74607	1.10723	0	0	0	2.1755	1.46487	0	0.811889	0.958635	0.979927	ENSMUSG00000000794	0.954827	0.860242	0.720551	1.19387	0.23253	NA	Kcnn3	0	ENSMUSG00000000794	0.954827	0.218113	0.738155	0.295484	0.767624	NA	Kcnn3	0	ENSMUSG00000000794	0.954827	0.642129	0.719449	0.892528	0.37211	NA	Kcnn3	0	ENSMUSG00000000794	0.954827	-0.50946	0.718041	-0.709514	0.478006	NA	Kcnn3	0
ENSMUSG00000000804	Usp32	7.85528	8.07364	8.22311	8.04248	8.13046	8.37808	7.21657	7.69937	7.5687	7.99778	7.6169	8.21237	ENSMUSG00000000804	246.608	-0.66988	0.184922	-3.6225	0.000291768	0.00180788	Usp32	0	ENSMUSG00000000804	246.608	-0.537635	0.18312	-2.93597	0.00332507	0.00983191	Usp32	0	ENSMUSG00000000804	246.608	-0.132245	0.18136	-0.729185	0.465889	0.633429	Usp32	0	ENSMUSG00000000804	246.608	0.224051	0.18172	1.23294	0.217597	0.420513	Usp32	0
ENSMUSG00000000811	Txnrd3	6.19464	6.29823	5.93132	3.41723	5.11586	3.55318	4.67931	4.72932	4.39342	4.85568	2.25516	3.54795	ENSMUSG00000000811	31.3875	0.336026	0.537775	0.624844	0.532073	0.714553	Txnrd3	0	ENSMUSG00000000811	31.3875	-1.40699	0.517826	-2.71711	0.00658548	0.0180586	Txnrd3	TRUE	ENSMUSG00000000811	31.3875	1.74301	0.527835	3.30219	0.000959316	0.00344132	Txnrd3	TRUE	ENSMUSG00000000811	31.3875	0.274511	0.543635	0.504955	0.61359	0.79523	Txnrd3	0
ENSMUSG00000086595	Gm12214	6.06815	5.72241	6.27025	10.4847	9.42741	9.42932	12.4884	12.7584	12.9162	6.04382	6.04657	4.42086	ENSMUSG00000086595	1962.87	2.69296	0.418952	6.42784	1.29429e-10	2.49624e-09	Gm12214	TRUE	ENSMUSG00000086595	1962.87	6.21794	0.425179	14.6243	1.96597e-48	1.53851e-46	Gm12214	TRUE	ENSMUSG00000086595	1962.87	-3.52498	0.425938	-8.2758	1.27597e-16	2.08999e-15	Gm12214	0	ENSMUSG00000086595	1962.87	3.85902	0.427635	9.02409	1.81192e-19	6.30992e-18	Gm12214	TRUE
ENSMUSG00000000823	Zfp512b	8.15667	8.35528	7.84994	8.41921	8.39384	8.58946	8.1887	7.72361	7.68308	8.65709	8.60626	8.64617	ENSMUSG00000000823	316.511	-0.59295	0.183199	-3.23664	0.00120944	0.00621241	Zfp512b	0	ENSMUSG00000000823	316.511	-0.259744	0.182533	-1.423	0.154737	0.268472	Zfp512b	0	ENSMUSG00000000823	316.511	-0.333206	0.181544	-1.8354	0.0664461	0.141244	Zfp512b	0	ENSMUSG00000000823	316.511	-0.162062	0.179794	-0.90138	0.367386	0.590129	Zfp512b	0
ENSMUSG00000000826	Dnajc5	10.9023	11.4413	11.5689	11.1153	11.0149	10.8638	10.6303	10.7101	10.7207	10.8776	10.7686	11.0869	ENSMUSG00000000826	2051.74	-0.316091	0.160592	-1.96829	0.0490349	0.134189	Dnajc5	0	ENSMUSG00000000826	2051.74	-0.629137	0.160039	-3.93114	8.45443e-05	0.000342003	Dnajc5	0	ENSMUSG00000000826	2051.74	0.313045	0.160091	1.95542	0.050533	0.112062	Dnajc5	0	ENSMUSG00000000826	2051.74	0.0903883	0.160316	0.563814	0.57288	0.765113	Dnajc5	0
ENSMUSG00000000827	Tpd52l2	9.46147	9.61949	9.65798	9.14218	9.24927	9.3629	9.27355	9.26326	9.19217	8.89776	8.91622	9.01493	ENSMUSG00000000827	617.937	-0.00980799	0.112131	-0.0874692	0.930299	0.968303	Tpd52l2	0	ENSMUSG00000000827	617.937	-0.335839	0.109345	-3.07137	0.0021308	0.00659584	Tpd52l2	0	ENSMUSG00000000827	617.937	0.326031	0.1108	2.94251	0.00325566	0.0102877	Tpd52l2	0	ENSMUSG00000000827	617.937	0.308544	0.112716	2.73737	0.00619326	0.0253057	Tpd52l2	0
ENSMUSG00000000838	Fmr1	9.25013	8.84093	8.51932	9.19677	9.29833	8.746	9.68663	9.73049	9.83453	9.28608	8.65096	8.89629	ENSMUSG00000000838	596.463	0.658866	0.191475	3.44101	0.000579544	0.00329481	Fmr1	0	ENSMUSG00000000838	596.463	0.861265	0.190774	4.51458	6.34438e-06	3.04799e-05	Fmr1	0	ENSMUSG00000000838	596.463	-0.202399	0.192832	-1.04962	0.293895	0.457306	Fmr1	0	ENSMUSG00000000838	596.463	0.131211	0.192629	0.681158	0.495771	0.706724	Fmr1	0
ENSMUSG00000000861	Bcl11a	1.34319	0	0	0	0	1.75972	2.1755	2.17657	2.4199	0.811889	0.958635	2.28968	ENSMUSG00000000861	1.74179	1.0667	0.789203	1.35162	0.176496	NA	Bcl11a	0	ENSMUSG00000000861	1.74179	1.26975	0.791182	1.60488	0.108521	0.201818	Bcl11a	0	ENSMUSG00000000861	1.74179	-0.203044	0.785233	-0.258579	0.79596	0.890273	Bcl11a	0	ENSMUSG00000000861	1.74179	-0.470168	0.788253	-0.596469	0.550862	0.749687	Bcl11a	0
ENSMUSG00000000869	Il4	8.79839	8.70645	8.98468	9.13909	9.14943	9.06485	9.35588	9.36883	9.51917	10.7706	11.0948	10.6505	ENSMUSG00000000869	884.691	0.296285	0.147412	2.00991	0.0444411	0.124274	Il4	0	ENSMUSG00000000869	884.691	0.580186	0.146706	3.95475	7.66137e-05	0.00031193	Il4	0	ENSMUSG00000000869	884.691	-0.283901	0.148636	-1.91003	0.0561287	0.122368	Il4	0	ENSMUSG00000000869	884.691	-1.71827	0.145255	-11.8294	2.75234e-32	1.94183e-30	Il4	TRUE
ENSMUSG00000000876	Pxmp4	9.53206	9.76061	9.81228	8.67984	8.10127	8.59837	8.32153	8.27179	8.24309	8.4638	8.86167	8.47144	ENSMUSG00000000876	472.693	-0.203397	0.187627	-1.08405	0.278343	0.473398	Pxmp4	0	ENSMUSG00000000876	472.693	-1.41048	0.183289	-7.69537	1.4108e-14	1.75101e-13	Pxmp4	TRUE	ENSMUSG00000000876	472.693	1.20708	0.184026	6.5593	5.406e-11	5.35271e-10	Pxmp4	TRUE	ENSMUSG00000000876	472.693	-0.124506	0.186134	-0.668905	0.503556	0.713095	Pxmp4	0
ENSMUSG00000000881	Dlg3	7.07391	7.69632	7.58092	5.97105	5.80021	6.15779	6.76643	6.9048	6.9609	6.70742	6.68503	6.92568	ENSMUSG00000000881	116.141	0.880368	0.229833	3.83046	0.000127903	0.000877714	Dlg3	0	ENSMUSG00000000881	116.141	-0.582172	0.20809	-2.79769	0.00514688	0.0145057	Dlg3	0	ENSMUSG00000000881	116.141	1.46254	0.225275	6.49223	8.45759e-11	8.22789e-10	Dlg3	TRUE	ENSMUSG00000000881	116.141	-0.778662	0.229556	-3.39203	0.000693761	0.00381839	Dlg3	0
ENSMUSG00000000884	Gnb1l	7.22978	7.31771	7.47258	6.79628	7.09915	6.67834	6.95547	6.43261	6.64689	6.92036	7.39227	7.35213	ENSMUSG00000000884	132.426	-0.172726	0.236644	-0.729898	0.465453	0.660119	Gnb1l	0	ENSMUSG00000000884	132.426	-0.641322	0.229379	-2.79591	0.00517535	0.0145797	Gnb1l	0	ENSMUSG00000000884	132.426	0.468596	0.231417	2.0249	0.0428773	0.0975262	Gnb1l	0	ENSMUSG00000000884	132.426	-0.360908	0.231923	-1.55616	0.119671	0.276049	Gnb1l	0
ENSMUSG00000000889	Dbh	0	0	0	0	0	0	0	0	0	2.00793	2.25516	3.28559	ENSMUSG00000000889	1.2956	0	0.605796	0	1	NA	Dbh	0	ENSMUSG00000000889	1.2956	0	0.611407	0	1	1	Dbh	0	ENSMUSG00000000889	1.2956	0	0.607193	0	1	1	Dbh	0	ENSMUSG00000000889	1.2956	-1.21947	0.617821	-1.97382	0.0484021	NA	Dbh	0
ENSMUSG00000000901	Mmp11	8.51595	8.41952	8.3813	6.82736	7.27936	6.76002	6.91399	7.10256	7.17586	6.36798	6.34332	6.18894	ENSMUSG00000000901	170.547	0.105558	0.198745	0.531121	0.595335	0.760152	Mmp11	0	ENSMUSG00000000901	170.547	-1.3579	0.185913	-7.30394	2.79457e-13	3.11527e-12	Mmp11	TRUE	ENSMUSG00000000901	170.547	1.46346	0.190981	7.66286	1.8184e-14	2.48133e-13	Mmp11	TRUE	ENSMUSG00000000901	170.547	0.656254	0.205153	3.19884	0.0013798	0.00695154	Mmp11	0
ENSMUSG00000000902	Smarcb1	10.1932	9.74618	9.88805	10.0647	10.0097	10.2102	10.1512	10.2169	10.2895	10.2151	10.5327	10.2193	ENSMUSG00000000902	1141.05	0.122338	0.15135	0.808317	0.418908	0.617547	Smarcb1	0	ENSMUSG00000000902	1141.05	0.264332	0.150794	1.75293	0.0796137	0.156462	Smarcb1	0	ENSMUSG00000000902	1141.05	-0.141993	0.151552	-0.93693	0.348795	0.518746	Smarcb1	0	ENSMUSG00000000902	1141.05	-0.231464	0.151076	-1.5321	0.125497	0.285528	Smarcb1	0
ENSMUSG00000000903	Vpreb3	3.45828	3.26798	2.7595	0	1.9284	1.13302	3.3757	2.84024	2.4199	2.46808	3.62312	3.54795	ENSMUSG00000000903	6.23654	1.45494	0.712361	2.04243	0.0411094	0.116895	Vpreb3	0	ENSMUSG00000000903	6.23654	-0.262159	0.656655	-0.399233	0.689722	0.802718	Vpreb3	0	ENSMUSG00000000903	6.23654	1.7171	0.707464	2.42712	0.015219	0.0402604	Vpreb3	TRUE	ENSMUSG00000000903	6.23654	-1.79508	0.706445	-2.541	0.0110535	0.0410444	Vpreb3	TRUE
ENSMUSG00000039899	Fgl2	6.56626	6.4741	6.48997	12.8816	12.6444	12.5396	12.6936	12.855	12.7283	8.52129	8.17843	8.31725	ENSMUSG00000039899	3496.55	0.0715863	0.117461	0.609446	0.542229	0.722672	Fgl2	0	ENSMUSG00000039899	3496.55	6.21789	0.141911	43.8155	0	0	Fgl2	TRUE	ENSMUSG00000039899	3496.55	-6.1463	0.142036	-43.2729	0	0	Fgl2	0	ENSMUSG00000039899	3496.55	4.32454	0.124696	34.6808	1.53702e-263	5.85575e-260	Fgl2	TRUE
ENSMUSG00000000916	Nsun5	8.07679	7.47872	7.42492	8.42938	8.36343	8.3092	8.29485	8.26354	8.31975	8.62983	8.89921	8.64617	ENSMUSG00000000916	317.881	-0.07173	0.181906	-0.394324	0.693342	0.830781	Nsun5	0	ENSMUSG00000000916	317.881	0.600951	0.18283	3.28693	0.00101285	0.00336307	Nsun5	0	ENSMUSG00000000916	317.881	-0.672681	0.18419	-3.65211	0.000260093	0.00105324	Nsun5	0	ENSMUSG00000000916	317.881	-0.360017	0.180121	-1.99876	0.0456346	0.131412	Nsun5	0
ENSMUSG00000032087	Dscaml1	0	2.04937	1.72624	3.04652	1.26493	1.75972	8.49565	8.73814	8.79995	0	0	0	ENSMUSG00000032087	103.931	5.55893	0.678635	8.19134	2.58324e-16	9.59016e-15	Dscaml1	TRUE	ENSMUSG00000032087	103.931	6.21293	0.682255	9.10646	8.5111e-20	1.59315e-18	Dscaml1	TRUE	ENSMUSG00000032087	103.931	-0.654002	0.717434	-0.911585	0.361987	0.531237	Dscaml1	0	ENSMUSG00000032087	103.931	1.69591	0.742101	2.28528	0.0222962	0.0735318	Dscaml1	0
ENSMUSG00000000957	Mmp14	0.822571	3.38098	3.18273	0	1.26493	1.13302	2.1755	0.910884	0	3.62441	4.00859	3.42272	ENSMUSG00000000957	5.11769	0.218902	0.782907	0.279601	0.779784	0.884027	Mmp14	0	ENSMUSG00000000957	5.11769	-1.25919	0.764438	-1.64721	0.0995148	0.188011	Mmp14	0	ENSMUSG00000000957	5.11769	1.47809	0.772131	1.9143	0.0555816	0.121352	Mmp14	0	ENSMUSG00000000957	5.11769	-2.22561	0.768324	-2.89671	0.00377096	0.0166165	Mmp14	TRUE
ENSMUSG00000030616	Sytl2	4.54152	4.19108	4.36621	10.5745	10.5584	10.4713	10.5445	10.9536	10.6537	9.76585	8.96334	9.87101	ENSMUSG00000030616	991.384	0.193837	0.212723	0.911218	0.36218	0.562559	Sytl2	0	ENSMUSG00000030616	991.384	6.21029	0.263336	23.5832	5.73834e-123	3.72724e-120	Sytl2	TRUE	ENSMUSG00000030616	991.384	-6.01645	0.263682	-22.817	3.10587e-115	1.21042e-112	Sytl2	0	ENSMUSG00000030616	991.384	0.94274	0.21362	4.41315	1.01875e-05	8.49285e-05	Sytl2	0
ENSMUSG00000000959	Oxa1l	8.52802	8.59959	8.5596	8.64973	8.55322	8.49243	8.31092	8.3083	8.32368	8.74355	8.96878	8.51043	ENSMUSG00000000959	375.754	-0.250351	0.142588	-1.75576	0.0791289	0.193324	Oxa1l	0	ENSMUSG00000000959	375.754	-0.244936	0.14032	-1.74556	0.0808876	0.158601	Oxa1l	0	ENSMUSG00000000959	375.754	-0.00541454	0.141022	-0.0383949	0.969373	0.989586	Oxa1l	0	ENSMUSG00000000959	375.754	-0.180819	0.140263	-1.28915	0.197347	0.393334	Oxa1l	0
ENSMUSG00000000976	Heatr6	8.90169	8.95939	9.17533	9.35713	9.4991	9.38108	8.95015	9.04504	8.84978	9.32908	9.10849	9.34334	ENSMUSG00000000976	576.45	-0.459799	0.134884	-3.40884	0.000652401	0.00365142	Heatr6	0	ENSMUSG00000000976	576.45	-0.0620265	0.13457	-0.460925	0.644852	0.767692	Heatr6	0	ENSMUSG00000000976	576.45	-0.397772	0.134311	-2.96158	0.00306063	0.00973387	Heatr6	0	ENSMUSG00000000976	576.45	0.147604	0.133577	1.10501	0.269156	0.483465	Heatr6	0
ENSMUSG00000025701	Alox5	2.27583	0	1.10723	8.47916	7.66573	7.82342	8.06783	8.19153	7.87714	8.07661	7.81123	8.24972	ENSMUSG00000025701	198.093	0.037784	0.238961	0.158118	0.874364	0.938098	Alox5	0	ENSMUSG00000025701	198.093	6.20742	0.429579	14.45	2.50635e-47	1.93038e-45	Alox5	TRUE	ENSMUSG00000025701	198.093	-6.16963	0.430423	-14.3339	1.34419e-46	9.99729e-45	Alox5	TRUE	ENSMUSG00000025701	198.093	-0.036892	0.238592	-0.154624	0.877118	0.948857	Alox5	0
ENSMUSG00000001014	Icam4	4.33727	4.41989	3.50955	3.95646	3.43591	5.24748	4.02167	4.82202	5.41862	4.99891	4.24229	4.71598	ENSMUSG00000001014	22.4856	0.414733	0.51137	0.811024	0.417352	0.61611	Icam4	0	ENSMUSG00000001014	22.4856	0.639428	0.506921	1.2614	0.207166	0.338405	Icam4	0	ENSMUSG00000001014	22.4856	-0.224695	0.517511	-0.434183	0.664155	0.796316	Icam4	0	ENSMUSG00000001014	22.4856	-0.255679	0.51165	-0.499715	0.617276	0.798032	Icam4	0
ENSMUSG00000001016	Ilf2	9.90713	9.94306	9.99962	9.87503	9.9331	10.0715	10.1527	10.0255	10.0189	10.0211	9.87179	9.80511	ENSMUSG00000001016	1003.13	0.102936	0.111244	0.925324	0.354798	0.555425	Ilf2	0	ENSMUSG00000001016	1003.13	0.115482	0.11013	1.0486	0.294363	0.440989	Ilf2	0	ENSMUSG00000001016	1003.13	-0.0125458	0.111252	-0.112769	0.910214	0.957535	Ilf2	0	ENSMUSG00000001016	1003.13	0.0597319	0.111313	0.53661	0.591537	0.778835	Ilf2	0
ENSMUSG00000001017	Chtop	10.6689	10.742	10.7038	11.1867	10.9386	11.0844	10.9342	10.8425	10.8433	10.7899	10.6363	10.7548	ENSMUSG00000001017	1848.47	-0.197848	0.0928422	-2.13101	0.0330882	0.0987108	Chtop	0	ENSMUSG00000001017	1848.47	0.166522	0.0926519	1.79728	0.0722906	0.14427	Chtop	0	ENSMUSG00000001017	1848.47	-0.36437	0.0929209	-3.92129	8.80764e-05	0.00038698	Chtop	0	ENSMUSG00000001017	1848.47	0.343368	0.0928723	3.6972	0.000217988	0.00136101	Chtop	0
ENSMUSG00000001018	Snapin	9.78676	10.0028	10.161	9.87317	9.64783	9.94451	9.41654	9.51831	9.54797	9.23273	9.3715	9.18846	ENSMUSG00000001018	815.025	-0.331185	0.131008	-2.52798	0.0114722	0.0412959	Snapin	0	ENSMUSG00000001018	815.025	-0.489112	0.129679	-3.7717	0.000162139	0.000622673	Snapin	0	ENSMUSG00000001018	815.025	0.157927	0.129797	1.21672	0.22371	0.372629	Snapin	0	ENSMUSG00000001018	815.025	0.556798	0.131228	4.24298	2.20573e-05	0.000172342	Snapin	0
ENSMUSG00000001020	S100a4	0.822571	0.835775	0	1.7743	1.26493	2.52924	0	1.86417	0.903244	0.811889	2.25516	1.96978	ENSMUSG00000001020	1.75894	-0.670509	0.793513	-0.844987	0.398118	NA	S100a4	0	ENSMUSG00000001020	1.75894	0.430348	0.793502	0.54234	0.587584	0.721784	S100a4	0	ENSMUSG00000001020	1.75894	-1.10086	0.793423	-1.38748	0.165296	0.295095	S100a4	0	ENSMUSG00000001020	1.75894	0.131376	0.792282	0.16582	0.868299	0.944916	S100a4	0
ENSMUSG00000001021	S100a3	6.19464	6.64222	6.47132	1.14428	1.26493	2.8003	1.11934	3.41713	2.4199	3.62441	4.16852	4.20965	ENSMUSG00000001021	27.3719	0.553247	0.588176	0.940614	0.346903	0.548175	S100a3	0	ENSMUSG00000001021	27.3719	-3.68359	0.480332	-7.66884	1.73554e-14	2.13637e-13	S100a3	TRUE	ENSMUSG00000001021	27.3719	4.23684	0.534777	7.92262	2.32557e-15	3.43825e-14	S100a3	TRUE	ENSMUSG00000001021	27.3719	-1.88569	0.553605	-3.4062	0.000658733	0.00364773	S100a3	TRUE
ENSMUSG00000001023	S100a5	3.11862	1.74607	2.7595	0	1.26493	1.13302	1.11934	0.910884	0.903244	0	0	0	ENSMUSG00000001023	1.77757	0.0559585	0.785698	0.0712214	0.943222	NA	S100a5	0	ENSMUSG00000001023	1.77757	-1.40508	0.792328	-1.77336	0.0761698	0.150746	S100a5	0	ENSMUSG00000001023	1.77757	1.46104	0.789661	1.85021	0.0642832	0.137409	S100a5	0	ENSMUSG00000001023	1.77757	0.750047	0.779022	0.962807	0.335644	0.55767	S100a5	0
ENSMUSG00000001025	S100a6	10.9162	10.5094	10.6067	11.3753	11.2383	11.6454	10.4155	10.459	10.5208	9.90536	10.6061	9.95113	ENSMUSG00000001025	1746.93	-0.950481	0.196376	-4.84011	1.29768e-06	1.37729e-05	S100a6	0	ENSMUSG00000001025	1746.93	-0.221162	0.196514	-1.12543	0.260407	0.402946	S100a6	0	ENSMUSG00000001025	1746.93	-0.729319	0.19614	-3.71836	0.000200522	0.000830118	S100a6	0	ENSMUSG00000001025	1746.93	1.22442	0.196493	6.23137	4.6237e-10	7.3181e-09	S100a6	TRUE
ENSMUSG00000001027	Scn4a	0.822571	0	1.10723	2.818	3.23557	2.8003	2.5084	2.65104	2.82616	0	2.92681	0	ENSMUSG00000001027	3.75223	-0.219598	0.776409	-0.282837	0.777301	0.882659	Scn4a	0	ENSMUSG00000001027	3.75223	1.52664	0.784433	1.94617	0.0516344	0.108879	Scn4a	0	ENSMUSG00000001027	3.75223	-1.74624	0.785154	-2.22407	0.0261439	0.0642583	Scn4a	0	ENSMUSG00000001027	3.75223	1.02581	0.780451	1.31438	0.188718	0.380573	Scn4a	0
ENSMUSG00000001029	Icam2	8.83527	8.76748	8.79526	8.56004	8.29418	8.7972	9.80103	9.81044	9.77272	9.23092	9.63383	9.37748	ENSMUSG00000001029	598.849	1.21916	0.156681	7.78116	7.186e-15	2.31074e-13	Icam2	TRUE	ENSMUSG00000001029	598.849	0.98661	0.153828	6.41373	1.42006e-10	1.21418e-09	Icam2	0	ENSMUSG00000001029	598.849	0.232549	0.158605	1.46622	0.142589	0.262977	Icam2	0	ENSMUSG00000001029	598.849	-0.849511	0.157097	-5.40757	6.38842e-08	7.76599e-07	Icam2	0
ENSMUSG00000001034	Mapk7	9.02813	9.05615	8.89658	9.38612	9.20194	9.21143	8.97725	8.96599	8.99219	8.7153	8.7236	8.83002	ENSMUSG00000001034	515.106	-0.288607	0.118246	-2.44073	0.0146577	0.050574	Mapk7	0	ENSMUSG00000001034	515.106	-0.0178708	0.117388	-0.152237	0.879	0.933926	Mapk7	0	ENSMUSG00000001034	515.106	-0.270736	0.117774	-2.29877	0.0215178	0.054348	Mapk7	0	ENSMUSG00000001034	515.106	0.510393	0.118624	4.3026	1.68802e-05	0.000135675	Mapk7	0
ENSMUSG00000001036	Epn2	4.80216	5.33059	4.36621	2.21135	2.38114	0	2.1755	3.99669	3.4023	3.09678	2.7357	4.04944	ENSMUSG00000001036	12.536	1.3144	0.659296	1.99365	0.0461905	0.128225	Epn2	0	ENSMUSG00000001036	12.536	-1.36438	0.598111	-2.28115	0.0225395	0.0535551	Epn2	0	ENSMUSG00000001036	12.536	2.67878	0.645392	4.15063	3.31562e-05	0.000156588	Epn2	TRUE	ENSMUSG00000001036	12.536	-1.33481	0.657264	-2.03086	0.0422694	0.123734	Epn2	0
ENSMUSG00000001039	B9d1	4.39111	4.57044	3.35538	4.16552	2.38114	4.63595	5.22291	4.86623	5.78022	3.09678	4.00859	3.96213	ENSMUSG00000001039	21.0583	1.21838	0.532845	2.28656	0.0222215	0.0713763	B9d1	0	ENSMUSG00000001039	21.0583	1.02221	0.52131	1.96085	0.0498966	0.105833	B9d1	0	ENSMUSG00000001039	21.0583	0.196173	0.541371	0.362364	0.71708	0.836908	B9d1	0	ENSMUSG00000001039	21.0583	0.250191	0.547567	0.456914	0.647733	0.81745	B9d1	0
ENSMUSG00000001052	Sec24b	10.1655	10.3632	10.0476	10.1285	10.0485	9.78391	9.76065	9.76884	9.78274	10.1808	9.92316	10.3932	ENSMUSG00000001052	1055.75	-0.21977	0.15589	-1.40978	0.158606	0.322273	Sec24b	0	ENSMUSG00000001052	1055.75	-0.423635	0.154868	-2.73547	0.00622922	0.0171833	Sec24b	0	ENSMUSG00000001052	1055.75	0.203866	0.155156	1.31394	0.188866	0.327395	Sec24b	0	ENSMUSG00000001052	1055.75	-0.18475	0.155156	-1.19074	0.233756	0.441119	Sec24b	0
ENSMUSG00000001053	N4bp3	7.02367	7.19171	6.90563	6.02568	6.52678	6.44142	6.81231	6.41783	6.6343	6.32784	6.32646	5.98257	ENSMUSG00000001053	95.7918	0.278682	0.244104	1.14165	0.253598	0.445324	N4bp3	0	ENSMUSG00000001053	95.7918	-0.41302	0.232447	-1.77683	0.0755957	0.149838	N4bp3	0	ENSMUSG00000001053	95.7918	0.691703	0.24017	2.88006	0.00397602	0.0122862	N4bp3	0	ENSMUSG00000001053	95.7918	0.121995	0.246753	0.494401	0.621023	0.800126	N4bp3	0
ENSMUSG00000001054	Rmnd5b	9.2754	8.98866	9.18966	10.2366	10.075	10.3193	9.95211	9.92199	10.0201	10.0326	10.0697	10.122	ENSMUSG00000001054	958.156	-0.245648	0.103204	-2.38023	0.017302	0.0580423	Rmnd5b	0	ENSMUSG00000001054	958.156	0.808399	0.10483	7.71149	1.24353e-14	1.55031e-13	Rmnd5b	0	ENSMUSG00000001054	958.156	-1.05405	0.105155	-10.0237	1.19902e-23	3.19618e-22	Rmnd5b	TRUE	ENSMUSG00000001054	958.156	0.136159	0.102716	1.32559	0.184977	0.3753	Rmnd5b	0
ENSMUSG00000021411	Pxdc1	0	0	2.158	7.68336	7.23972	7.15974	7.73618	7.5242	7.44446	4.65399	4.61981	4.13177	ENSMUSG00000021411	94.4095	0.190491	0.346328	0.550031	0.582298	0.752222	Pxdc1	0	ENSMUSG00000021411	94.4095	6.11583	0.517408	11.8201	3.07231e-32	1.16928e-30	Pxdc1	TRUE	ENSMUSG00000021411	94.4095	-5.92534	0.51867	-11.4241	3.16968e-30	1.22064e-28	Pxdc1	TRUE	ENSMUSG00000021411	94.4095	2.78602	0.372686	7.47551	7.69042e-14	1.76287e-12	Pxdc1	TRUE
ENSMUSG00000001062	Vps9d1	7.70928	8.11507	7.83543	7.97468	7.79895	7.99517	7.52282	7.59815	7.63967	8.21509	8.40814	8.51043	ENSMUSG00000001062	250.912	-0.339928	0.165637	-2.05225	0.0401449	0.114605	Vps9d1	0	ENSMUSG00000001062	250.912	-0.30742	0.162711	-1.88937	0.0588428	0.12143	Vps9d1	0	ENSMUSG00000001062	250.912	-0.0325082	0.163008	-0.199427	0.841929	0.918776	Vps9d1	0	ENSMUSG00000001062	250.912	-0.447409	0.160759	-2.78309	0.00538431	0.0224981	Vps9d1	0
ENSMUSG00000001065	Zfp276	8.12524	8.11098	8.27241	8.80615	8.84056	8.68875	8.7328	8.48881	8.52796	8.69703	8.4937	9.08377	ENSMUSG00000001065	386.956	-0.194569	0.16503	-1.17899	0.238401	0.427127	Zfp276	0	ENSMUSG00000001065	386.956	0.412469	0.165455	2.49293	0.0126693	0.0322586	Zfp276	0	ENSMUSG00000001065	386.956	-0.607038	0.166178	-3.65294	0.00025925	0.00105004	Zfp276	0	ENSMUSG00000001065	386.956	0.00959966	0.164031	0.0585234	0.953332	0.986196	Zfp276	0
ENSMUSG00000001082	Mfsd10	10.3052	10.1375	10.3036	10.0014	9.72878	9.7583	10.3326	10.3189	10.2385	9.31375	9.76633	9.51037	ENSMUSG00000001082	1032.88	0.4587	0.143095	3.20555	0.00134803	0.00679713	Mfsd10	0	ENSMUSG00000001082	1032.88	0.0456113	0.141571	0.322179	0.747317	0.843708	Mfsd10	0	ENSMUSG00000001082	1032.88	0.413088	0.143019	2.88835	0.00387271	0.0119841	Mfsd10	0	ENSMUSG00000001082	1032.88	0.291915	0.144073	2.02615	0.0427493	0.124821	Mfsd10	0
ENSMUSG00000025432	Avil	1.34319	0.835775	1.72624	7.5406	6.33949	6.82219	7.72823	7.96125	7.71331	3.09678	1.9375	3.54795	ENSMUSG00000025432	89.2634	0.810513	0.364696	2.22243	0.0262541	0.0817339	Avil	0	ENSMUSG00000025432	89.2634	6.11038	0.510814	11.962	5.61612e-33	2.22883e-31	Avil	TRUE	ENSMUSG00000025432	89.2634	-5.29987	0.513722	-10.3166	5.92782e-25	1.71889e-23	Avil	TRUE	ENSMUSG00000025432	89.2634	3.82176	0.431397	8.85904	8.07097e-19	2.68314e-17	Avil	TRUE
ENSMUSG00000001095	Slc13a2	0	0	0	0	0	0	0	0.910884	1.85232	0.811889	1.52954	0	ENSMUSG00000001095	0.51112	0.349346	0.525947	0.664222	0.506548	NA	Slc13a2	0	ENSMUSG00000001095	0.51112	0.398453	0.527339	0.755592	0.449894	NA	Slc13a2	0	ENSMUSG00000001095	0.51112	0	0.524567	0	1	NA	Slc13a2	0	ENSMUSG00000001095	0.51112	-0.263363	0.526325	-0.50038	0.616807	NA	Slc13a2	0
ENSMUSG00000001098	Kctd10	10.7368	10.9618	10.7938	10.8241	10.7668	10.7505	10.4737	10.4335	10.4765	10.8191	10.5455	10.9561	ENSMUSG00000001098	1688.29	-0.318018	0.124785	-2.54853	0.0108179	0.0393856	Kctd10	0	ENSMUSG00000001098	1688.29	-0.372247	0.124161	-2.9981	0.00271668	0.00820732	Kctd10	0	ENSMUSG00000001098	1688.29	0.0542292	0.124248	0.43646	0.662503	0.794971	Kctd10	0	ENSMUSG00000001098	1688.29	-0.000279767	0.124284	-0.00225103	0.998204	1	Kctd10	0
ENSMUSG00000001100	Poldip2	9.05964	9.0604	8.96815	8.8635	8.95919	9.06806	9.30865	9.11999	9.1618	8.74355	8.96061	8.80201	ENSMUSG00000001100	516.085	0.230368	0.128055	1.79898	0.0720221	0.180107	Poldip2	0	ENSMUSG00000001100	516.085	0.165928	0.125883	1.31811	0.187466	0.312888	Poldip2	0	ENSMUSG00000001100	516.085	0.06444	0.128217	0.502584	0.615257	0.759993	Poldip2	0	ENSMUSG00000001100	516.085	0.128926	0.128806	1.00093	0.316862	0.537146	Poldip2	0
ENSMUSG00000001105	Ift20	8.41561	8.28442	8.4732	9.04636	8.52602	8.9512	8.85838	8.65868	8.66108	8.66248	9.12808	8.62145	ENSMUSG00000001105	418.382	-0.128957	0.189388	-0.680914	0.495926	0.685539	Ift20	0	ENSMUSG00000001105	418.382	0.331269	0.189277	1.75018	0.0800877	0.157238	Ift20	0	ENSMUSG00000001105	418.382	-0.460226	0.190051	-2.4216	0.0154525	0.0407729	Ift20	0	ENSMUSG00000001105	418.382	0.0327213	0.188826	0.173288	0.862425	0.942099	Ift20	0
ENSMUSG00000030114	Klrg1	0	0	2.7595	7.52172	6.50466	6.49965	9.36103	9.50613	9.40528	7.19039	7.42432	7.12978	ENSMUSG00000030114	240.21	2.111	0.623984	3.38309	0.000716752	0.00394647	Klrg1	TRUE	ENSMUSG00000030114	240.21	6.09325	0.646932	9.41868	4.56812e-21	9.31113e-20	Klrg1	TRUE	ENSMUSG00000030114	240.21	-3.98225	0.648818	-6.1377	8.3723e-10	7.29945e-09	Klrg1	0	ENSMUSG00000030114	240.21	-0.27351	0.625002	-0.437614	0.661666	0.826442	Klrg1	0
ENSMUSG00000001120	Pcbp3	7.02367	6.70868	6.54451	6.20206	6.33949	6.20522	6.41647	6.76001	6.84555	6.22958	6.64479	6.78011	ENSMUSG00000001120	94.855	0.430852	0.256807	1.67772	0.0934011	0.218504	Pcbp3	0	ENSMUSG00000001120	94.855	-0.0943288	0.24624	-0.383077	0.701663	0.812057	Pcbp3	0	ENSMUSG00000001120	94.855	0.525181	0.25521	2.05783	0.039606	0.0913977	Pcbp3	0	ENSMUSG00000001120	94.855	-0.30771	0.256732	-1.19857	0.230696	0.437117	Pcbp3	0
ENSMUSG00000001123	Lgals9	11.7792	11.7577	11.6797	12.0971	11.6236	11.9044	12.5813	12.4983	12.4735	11.7207	12.0012	11.9141	ENSMUSG00000001123	4212.61	0.628258	0.131688	4.77082	1.83478e-06	1.89502e-05	Lgals9	0	ENSMUSG00000001123	4212.61	0.773181	0.131504	5.87953	4.11437e-09	2.99935e-08	Lgals9	0	ENSMUSG00000001123	4212.61	-0.144923	0.131938	-1.09842	0.272023	0.43267	Lgals9	0	ENSMUSG00000001123	4212.61	1.76959e-05	0.131866	0.000134197	0.999893	1	Lgals9	0
ENSMUSG00000001127	Araf	11.0566	11.0795	11.3135	11.2038	11.0809	11.2118	10.9902	11.004	10.9739	11.104	11.0421	11.3438	ENSMUSG00000001127	2227.63	-0.174827	0.0998773	-1.75042	0.0800459	0.195096	Araf	0	ENSMUSG00000001127	2227.63	-0.15923	0.0993302	-1.60304	0.108926	0.202435	Araf	0	ENSMUSG00000001127	2227.63	-0.0155971	0.099585	-0.156621	0.875544	0.937718	Araf	0	ENSMUSG00000001127	2227.63	0.001319	0.099562	0.0132481	0.98943	1	Araf	0
ENSMUSG00000003949	Hlf	2.83763	2.04937	1.72624	8.3352	7.56242	7.27537	8.43341	8.5679	8.4	5.71079	5.75046	5.68826	ENSMUSG00000003949	157.521	0.686989	0.250779	2.73942	0.00615481	0.0248607	Hlf	0	ENSMUSG00000003949	157.521	5.94935	0.383686	15.5058	3.17071e-54	3.08923e-52	Hlf	TRUE	ENSMUSG00000003949	157.521	-5.26236	0.386055	-13.6311	2.61576e-42	1.63893e-40	Hlf	TRUE	ENSMUSG00000003949	157.521	2.02308	0.267842	7.55325	4.24535e-14	9.95933e-13	Hlf	TRUE
ENSMUSG00000001131	Timp1	0.822571	3.14538	3.35538	0	1.26493	0	1.11934	0	0.903244	0	0	0	ENSMUSG00000001131	1.77476	0.114481	0.752246	0.152185	0.879041	NA	Timp1	0	ENSMUSG00000001131	1.77476	-1.49334	0.77088	-1.93719	0.0527227	0.110766	Timp1	0	ENSMUSG00000001131	1.77476	1.60782	0.763752	2.10516	0.0352776	0.0828816	Timp1	0	ENSMUSG00000001131	1.77476	0.39216	0.746856	0.525081	0.599527	0.78523	Timp1	0
ENSMUSG00000001134	Uxt	7.89309	7.51011	7.92723	7.52172	7.68553	7.76922	7.99013	8.09266	7.93472	7.31883	7.60297	7.62511	ENSMUSG00000001134	215.216	0.344621	0.181225	1.90162	0.0572204	0.150905	Uxt	0	ENSMUSG00000001134	215.216	0.220081	0.177152	1.24233	0.214115	0.347238	Uxt	0	ENSMUSG00000001134	215.216	0.12454	0.181714	0.685364	0.493115	0.658129	Uxt	0	ENSMUSG00000001134	215.216	0.14143	0.183125	0.772313	0.439929	0.660275	Uxt	0
ENSMUSG00000001138	Cnnm3	5.73503	5.35845	5.44989	5.02101	5.42944	5.24748	4.61173	4.46759	4.76065	5.8869	5.8947	5.6608	ENSMUSG00000001138	40.2076	-0.608911	0.335707	-1.81382	0.0697057	0.175609	Cnnm3	0	ENSMUSG00000001138	40.2076	-0.890581	0.323036	-2.75691	0.00583498	0.0162499	Cnnm3	0	ENSMUSG00000001138	40.2076	0.28167	0.317975	0.885824	0.375712	0.545173	Cnnm3	0	ENSMUSG00000001138	40.2076	-0.570982	0.314491	-1.81557	0.0694357	0.182706	Cnnm3	0
ENSMUSG00000001143	Lman2l	8.21006	8.21371	8.25071	8.10723	8.05635	8.40879	8.55532	8.48527	8.28395	8.46688	9.03774	8.63915	ENSMUSG00000001143	340.977	0.240698	0.18257	1.31839	0.187374	0.362876	Lman2l	0	ENSMUSG00000001143	340.977	0.218007	0.180218	1.20968	0.226401	0.362026	Lman2l	0	ENSMUSG00000001143	340.977	0.022691	0.182938	0.124037	0.901286	0.95329	Lman2l	0	ENSMUSG00000001143	340.977	-0.521225	0.181301	-2.87491	0.00404143	0.0176612	Lman2l	0
ENSMUSG00000001150	Mcm3ap	10.2787	10.1918	10.2743	10.3837	10.4869	10.1249	10.2846	10.3906	10.2374	10.192	9.50488	10.5427	ENSMUSG00000001150	1225.9	-0.034671	0.207961	-0.166719	0.867591	0.934695	Mcm3ap	0	ENSMUSG00000001150	1225.9	0.058709	0.207586	0.282817	0.777317	0.863656	Mcm3ap	0	ENSMUSG00000001150	1225.9	-0.0933799	0.207916	-0.449124	0.653342	0.788006	Mcm3ap	0	ENSMUSG00000001150	1225.9	0.208638	0.208	1.00307	0.315829	0.535813	Mcm3ap	0
ENSMUSG00000001151	Pcnt	9.91059	9.85166	9.86323	9.47959	9.83898	9.46141	9.51923	9.77175	9.42551	9.62387	8.51618	9.69771	ENSMUSG00000001151	785.138	-0.0236315	0.24905	-0.0948867	0.924405	0.965752	Pcnt	0	ENSMUSG00000001151	785.138	-0.286287	0.248211	-1.1534	0.248745	0.388447	Pcnt	0	ENSMUSG00000001151	785.138	0.262656	0.248666	1.05626	0.29085	0.453691	Pcnt	0	ENSMUSG00000001151	785.138	0.236022	0.249148	0.947318	0.343477	0.565896	Pcnt	0
ENSMUSG00000001156	Mxd1	9.07205	10.3554	10.7167	10.1409	10.0561	9.83569	11.0671	10.837	11.0464	9.79067	9.73792	9.79724	ENSMUSG00000001156	1278.78	0.938033	0.27183	3.45081	0.000558911	0.00318799	Mxd1	0	ENSMUSG00000001156	1278.78	0.788022	0.271331	2.90428	0.00368094	0.0107408	Mxd1	0	ENSMUSG00000001156	1278.78	0.150011	0.27215	0.551206	0.581493	0.732796	Mxd1	0	ENSMUSG00000001156	1278.78	0.238508	0.272407	0.875558	0.381271	0.604027	Mxd1	0
ENSMUSG00000001157	Gmcl1	9.62205	9.87717	9.46412	9.25222	9.68519	9.37591	9.30865	9.22558	9.37535	9.5223	9.57971	9.61247	ENSMUSG00000001157	725.038	-0.13511	0.141276	-0.956352	0.338894	0.539959	Gmcl1	0	ENSMUSG00000001157	725.038	-0.352779	0.13959	-2.52725	0.0114961	0.0296509	Gmcl1	0	ENSMUSG00000001157	725.038	0.21767	0.140261	1.55189	0.120688	0.230405	Gmcl1	0	ENSMUSG00000001157	725.038	-0.129002	0.140385	-0.918915	0.35814	0.580762	Gmcl1	0
ENSMUSG00000001158	Snrnp27	8.19501	8.33438	8.49645	8.21106	8.15907	8.12416	8.57763	8.34391	8.51085	8.04394	8.0661	7.96535	ENSMUSG00000001158	306.644	0.311632	0.147269	2.11608	0.0343382	0.101582	Snrnp27	0	ENSMUSG00000001158	306.644	0.134423	0.143444	0.937111	0.348701	0.500574	Snrnp27	0	ENSMUSG00000001158	306.644	0.177209	0.147352	1.20263	0.229121	0.37954	Snrnp27	0	ENSMUSG00000001158	306.644	0.137818	0.148808	0.926146	0.35437	0.576902	Snrnp27	0
ENSMUSG00000001166	Oas1c	7.15395	7.16039	6.94671	6.40114	5.93866	6.5372	6.18032	6.54567	6.89913	6.5765	6.48681	6.98225	ENSMUSG00000001166	102.701	0.252103	0.253953	0.992716	0.320848	0.520457	Oas1c	0	ENSMUSG00000001166	102.701	-0.523987	0.242013	-2.16512	0.0303784	0.0691207	Oas1c	0	ENSMUSG00000001166	102.701	0.776089	0.249295	3.11314	0.0018511	0.00622444	Oas1c	0	ENSMUSG00000001166	102.701	-0.369951	0.251917	-1.46854	0.141956	0.312724	Oas1c	0
ENSMUSG00000001173	Ocrl	7.54682	7.52248	7.76061	6.82736	6.67281	6.67834	7.3676	7.50335	7.18452	7.2982	7.40035	7.44362	ENSMUSG00000001173	157.182	0.622252	0.192671	3.22961	0.00123961	0.00633723	Ocrl	0	ENSMUSG00000001173	157.182	-0.251169	0.179757	-1.39727	0.162333	0.27887	Ocrl	0	ENSMUSG00000001173	157.182	0.873421	0.190388	4.58758	4.48417e-06	2.43056e-05	Ocrl	0	ENSMUSG00000001173	157.182	-0.645668	0.191652	-3.36896	0.000754532	0.00410561	Ocrl	0
ENSMUSG00000001175	Calm1	12.6805	12.2371	12.2442	13.0492	13.1243	13.1199	13.332	13.3275	13.288	13.102	13.4058	13.0678	ENSMUSG00000001175	8446.96	0.215063	0.136861	1.57139	0.116091	0.257045	Calm1	0	ENSMUSG00000001175	8446.96	0.909698	0.136918	6.64414	3.05002e-11	2.79158e-10	Calm1	0	ENSMUSG00000001175	8446.96	-0.694636	0.137038	-5.06892	4.00077e-07	2.51643e-06	Calm1	0	ENSMUSG00000001175	8446.96	-0.098428	0.13686	-0.719186	0.472026	0.686856	Calm1	0
ENSMUSG00000001211	Agpat3	10.5077	10.0978	10.019	10.2044	10.2007	10.0667	10.2223	10.0231	10.207	10.6705	10.778	10.6695	ENSMUSG00000001211	1286.5	-0.00434937	0.132168	-0.0329077	0.973748	0.990757	Agpat3	0	ENSMUSG00000001211	1286.5	-0.0645421	0.131269	-0.491678	0.622947	0.750513	Agpat3	0	ENSMUSG00000001211	1286.5	0.0601927	0.131937	0.456222	0.64823	0.784171	Agpat3	0	ENSMUSG00000001211	1286.5	-0.547121	0.131361	-4.16503	3.11309e-05	0.000236166	Agpat3	0
ENSMUSG00000001225	Slc26a3	0	0	2.158	0	0	0	1.11934	0.910884	0	4.51789	4.09077	4.54624	ENSMUSG00000001225	5.48573	0.422645	0.791523	0.533965	0.593366	0.758533	Slc26a3	0	ENSMUSG00000001225	5.48573	-0.218775	0.792609	-0.276018	0.782534	0.866537	Slc26a3	0	ENSMUSG00000001225	5.48573	0.64142	0.791273	0.810618	0.417585	0.588193	Slc26a3	0	ENSMUSG00000001225	5.48573	-3.48001	0.784905	-4.43367	9.26436e-06	7.78858e-05	Slc26a3	TRUE
ENSMUSG00000001227	Sema6b	6.89915	6.29823	6.63106	4.84992	4.36767	1.13302	5.86916	5.81896	5.75719	3.09678	4.24229	3.28559	ENSMUSG00000001227	45.2558	1.59694	0.498714	3.20211	0.00136423	0.00685882	Sema6b	TRUE	ENSMUSG00000001227	45.2558	-0.754751	0.470497	-1.60416	0.108679	0.202092	Sema6b	0	ENSMUSG00000001227	45.2558	2.35169	0.49505	4.75041	2.03006e-06	1.15801e-05	Sema6b	TRUE	ENSMUSG00000001227	45.2558	0.424455	0.519561	0.816951	0.413957	0.636437	Sema6b	0
ENSMUSG00000001228	Uhrf1	12.232	11.6604	11.7726	11.3074	11.4485	11.2248	11.8377	11.9465	11.8572	10.8287	10.3929	10.8635	ENSMUSG00000001228	2966.66	0.546231	0.160829	3.39635	0.000682919	0.00379679	Uhrf1	0	ENSMUSG00000001228	2966.66	-0.0168075	0.160299	-0.104851	0.916494	0.957328	Uhrf1	0	ENSMUSG00000001228	2966.66	0.563038	0.160787	3.50176	0.000462203	0.00178029	Uhrf1	0	ENSMUSG00000001228	2966.66	0.620334	0.161398	3.84352	0.000121284	0.000805558	Uhrf1	0
ENSMUSG00000001229	Dpp9	9.56757	9.27115	9.25925	10.2976	10.1517	10.1295	10.2559	10.3129	10.1462	10.0997	9.79419	10.204	ENSMUSG00000001229	1023.86	0.0483013	0.131471	0.367392	0.713327	0.843568	Dpp9	0	ENSMUSG00000001229	1023.86	0.866199	0.132167	6.55381	5.6089e-11	4.99749e-10	Dpp9	0	ENSMUSG00000001229	1023.86	-0.817898	0.132894	-6.15449	7.53178e-10	6.585e-09	Dpp9	0	ENSMUSG00000001229	1023.86	0.152031	0.131592	1.15532	0.247958	0.457867	Dpp9	0
ENSMUSG00000025804	Ccr1	5.24377	4.79097	5.87568	8.80615	7.81702	7.80814	11.247	11.5583	11.4097	6.70742	5.80016	5.86714	ENSMUSG00000025804	782.897	3.14208	0.268416	11.706	1.18715e-31	1.56777e-29	Ccr1	TRUE	ENSMUSG00000025804	782.897	5.91354	0.28661	20.6327	1.39584e-94	4.387e-92	Ccr1	TRUE	ENSMUSG00000025804	782.897	-2.77146	0.290846	-9.52895	1.58881e-21	3.73005e-20	Ccr1	TRUE	ENSMUSG00000025804	782.897	1.97135	0.281414	7.00518	2.46666e-12	4.915e-11	Ccr1	TRUE
ENSMUSG00000001247	Lsr	8.85934	9.38391	9.30736	6.90226	6.94339	6.99408	6.61934	6.59904	6.98092	6.93825	7.678	7.46759	ENSMUSG00000001247	245.855	-0.207625	0.200759	-1.0342	0.301044	0.498666	Lsr	0	ENSMUSG00000001247	245.855	-2.42733	0.186045	-13.047	6.60844e-39	3.49924e-37	Lsr	TRUE	ENSMUSG00000001247	245.855	2.2197	0.188043	11.8043	3.71037e-32	1.54488e-30	Lsr	TRUE	ENSMUSG00000001247	245.855	-0.421332	0.194556	-2.16561	0.0303411	0.0945628	Lsr	0
ENSMUSG00000001248	Gramd1a	11.6479	12.0958	12.1999	11.3969	10.8967	11.3335	10.9186	10.96	10.9003	12.8396	12.7939	13.2075	ENSMUSG00000001248	4099.36	-0.290883	0.163234	-1.782	0.0747492	0.18516	Gramd1a	0	ENSMUSG00000001248	4099.36	-1.05462	0.162599	-6.48601	8.81395e-11	7.72251e-10	Gramd1a	TRUE	ENSMUSG00000001248	4099.36	0.763738	0.162664	4.69518	2.66372e-06	1.49669e-05	Gramd1a	0	ENSMUSG00000001248	4099.36	-1.71028	0.162447	-10.5283	6.39976e-26	3.37698e-24	Gramd1a	TRUE
ENSMUSG00000020279	Il9r	3.24094	2.86365	2.98658	9.51343	8.9673	9.1612	8.8474	9.32396	9.14193	9.94239	9.79725	10.1617	ENSMUSG00000020279	541.845	-0.105922	0.196948	-0.537819	0.590702	0.75741	Il9r	0	ENSMUSG00000020279	541.845	5.88812	0.30795	19.1204	1.70818e-81	4.0103e-79	Il9r	TRUE	ENSMUSG00000020279	541.845	-5.99404	0.308328	-19.4405	3.50997e-84	7.86152e-82	Il9r	TRUE	ENSMUSG00000020279	541.845	-0.732827	0.195512	-3.74826	0.000178068	0.00113826	Il9r	0
ENSMUSG00000001270	Ckb	11.1571	11.093	11.32	8.66271	8.71611	9.10291	8.42359	8.2088	8.36234	8.85837	8.68774	8.9312	ENSMUSG00000001270	893.437	-0.502096	0.124265	-4.04051	5.33354e-05	0.000405227	Ckb	0	ENSMUSG00000001270	893.437	-2.84842	0.117535	-24.2347	9.58924e-130	7.47424e-127	Ckb	TRUE	ENSMUSG00000001270	893.437	2.34632	0.116871	20.0761	1.1934e-89	2.98135e-87	Ckb	TRUE	ENSMUSG00000001270	893.437	0.00756743	0.121348	0.0623615	0.950275	0.984335	Ckb	0
ENSMUSG00000001280	Sp1	8.22125	8.71994	8.5463	8.40383	8.68202	8.69707	8.0295	7.99648	8.10855	8.51832	8.25171	8.46748	ENSMUSG00000001280	338.707	-0.547638	0.167205	-3.27525	0.0010557	0.00552603	Sp1	0	ENSMUSG00000001280	338.707	-0.457489	0.165584	-2.76289	0.00572926	0.0159783	Sp1	0	ENSMUSG00000001280	338.707	-0.0901488	0.164764	-0.547138	0.584284	0.734634	Sp1	0	ENSMUSG00000001280	338.707	0.17417	0.165008	1.05553	0.291184	0.509112	Sp1	0
ENSMUSG00000001281	Itgb7	13.3939	13.7993	13.6122	14.203	13.8999	14.0416	13.8848	13.9572	13.8544	13.5535	13.6316	13.7126	ENSMUSG00000001281	14376.7	-0.155303	0.126308	-1.22955	0.218866	0.404222	Itgb7	0	ENSMUSG00000001281	14376.7	0.28846	0.126302	2.28389	0.0223778	0.0532162	Itgb7	0	ENSMUSG00000001281	14376.7	-0.443763	0.12633	-3.51272	0.000443551	0.00171523	Itgb7	0	ENSMUSG00000001281	14376.7	0.419365	0.126325	3.31974	0.000901011	0.00478889	Itgb7	0
ENSMUSG00000001285	Myg1	8.62107	8.33438	8.44481	8.47426	8.47003	8.6378	8.78358	8.73814	8.60736	8.37794	8.8558	8.3563	ENSMUSG00000001285	378.575	0.1766	0.172349	1.02467	0.305521	0.503143	Myg1	0	ENSMUSG00000001285	378.575	0.235458	0.170638	1.37987	0.167628	0.285774	Myg1	0	ENSMUSG00000001285	378.575	-0.0588582	0.172759	-0.340696	0.733332	0.847208	Myg1	0	ENSMUSG00000001285	378.575	-0.0126182	0.172461	-0.0731654	0.941675	0.980873	Myg1	0
ENSMUSG00000001288	Rarg	6.2097	6.76181	6.52656	5.51676	5.87109	6.29565	4.97656	5.03065	5.5315	6.51824	6.64479	6.67421	ENSMUSG00000001288	70.8224	-0.71112	0.282213	-2.5198	0.0117422	0.0420668	Rarg	0	ENSMUSG00000001288	70.8224	-1.29697	0.26968	-4.8093	1.51457e-06	7.95498e-06	Rarg	TRUE	ENSMUSG00000001288	70.8224	0.585852	0.263559	2.22285	0.0262261	0.0644197	Rarg	0	ENSMUSG00000001288	70.8224	-0.68478	0.262698	-2.60672	0.00914146	0.0350444	Rarg	0
ENSMUSG00000001289	Pfdn5	9.21883	9.17256	9.29945	9.38612	9.1387	9.56504	9.08708	8.98366	9.15961	9.10197	9.3919	8.93979	ENSMUSG00000001289	592.97	-0.292636	0.159945	-1.8296	0.0673093	0.170841	Pfdn5	0	ENSMUSG00000001289	592.97	-0.151283	0.159066	-0.95107	0.341569	0.493498	Pfdn5	0	ENSMUSG00000001289	592.97	-0.141353	0.159309	-0.887285	0.374926	0.544228	Pfdn5	0	ENSMUSG00000001289	592.97	0.211832	0.159433	1.32866	0.18396	0.374067	Pfdn5	0
ENSMUSG00000001300	Efnb2	1.72494	0.835775	0	0	1.26493	0	1.11934	1.46487	1.85232	0.811889	0	3.13404	ENSMUSG00000001300	1.54764	0.606003	0.768129	0.788933	0.430151	NA	Efnb2	0	ENSMUSG00000001300	1.54764	0.31334	0.776137	0.403717	0.686421	0.800838	Efnb2	0	ENSMUSG00000001300	1.54764	0.292663	0.766778	0.381679	0.7027	0.826245	Efnb2	0	ENSMUSG00000001300	1.54764	-0.889091	0.770375	-1.1541	0.248458	0.458505	Efnb2	0
ENSMUSG00000026177	Slc11a1	0	0	0	2.21135	1.26493	0	6.31389	6.5043	6.10603	5.38534	6.29213	5.20858	ENSMUSG00000026177	32.9492	4.5659	0.583758	7.82158	5.21662e-15	1.69638e-13	Slc11a1	TRUE	ENSMUSG00000026177	32.9492	5.7896	0.63047	9.18298	4.19314e-20	7.98705e-19	Slc11a1	TRUE	ENSMUSG00000026177	32.9492	-1.22369	0.713803	-1.71433	0.0864688	0.17577	Slc11a1	0	ENSMUSG00000026177	32.9492	-3.97543	0.585586	-6.7888	1.13068e-11	2.13251e-10	Slc11a1	TRUE
ENSMUSG00000001313	Rnd2	5.32899	5.38579	5.33081	4.43137	3.43591	2.8003	4.80565	4.68064	4.33241	2.46808	2.51535	2.77277	ENSMUSG00000001313	20.1217	0.869741	0.470992	1.84662	0.0648027	0.16612	Rnd2	0	ENSMUSG00000001313	20.1217	-0.71054	0.430606	-1.65009	0.0989239	0.187058	Rnd2	0	ENSMUSG00000001313	20.1217	1.58028	0.461606	3.42344	0.00061834	0.00231711	Rnd2	TRUE	ENSMUSG00000001313	20.1217	1.07906	0.517973	2.08324	0.0372297	0.11164	Rnd2	0
ENSMUSG00000001323	Srr	8.97843	8.78299	8.95143	9.44743	9.46227	9.3524	9.7587	9.80336	9.82487	9.46638	8.8558	9.31278	ENSMUSG00000001323	663.215	0.373288	0.145673	2.56251	0.0103919	0.0380567	Srr	0	ENSMUSG00000001323	663.215	0.887773	0.145713	6.0926	1.11092e-09	8.64165e-09	Srr	0	ENSMUSG00000001323	663.215	-0.514485	0.147459	-3.48901	0.000484821	0.00186079	Srr	0	ENSMUSG00000001323	663.215	0.194033	0.146582	1.32371	0.1856	0.376336	Srr	0
ENSMUSG00000001333	Sync	4.98833	4.52198	4.36621	4.51011	4.78973	5.45792	4.67931	4.07412	3.81291	4.77836	4.24229	4.35384	ENSMUSG00000001333	23.4231	-0.735088	0.435392	-1.68834	0.0913466	0.215328	Sync	0	ENSMUSG00000001333	23.4231	-0.421553	0.432425	-0.974859	0.32963	0.480776	Sync	0	ENSMUSG00000001333	23.4231	-0.313534	0.42589	-0.736187	0.461617	0.629378	Sync	0	ENSMUSG00000001333	23.4231	0.483061	0.428428	1.12752	0.259523	0.471612	Sync	0
ENSMUSG00000001334	Fndc5	0	0	0	1.7743	0	0	1.11934	0	0	1.70776	0.958635	0	ENSMUSG00000001334	0.566933	-0.169271	0.547468	-0.309189	0.757177	NA	Fndc5	0	ENSMUSG00000001334	0.566933	0.145749	0.549327	0.265324	0.79076	NA	Fndc5	0	ENSMUSG00000001334	0.566933	-0.315021	0.547723	-0.575146	0.565192	NA	Fndc5	0	ENSMUSG00000001334	0.566933	-0.0867511	0.550609	-0.157555	0.874808	NA	Fndc5	0
ENSMUSG00000001348	Acp5	10.3795	10.7728	10.8535	10.0614	9.65035	9.66596	10.9054	10.7644	10.7705	10.6209	11.0337	10.798	ENSMUSG00000001348	1538.35	0.996036	0.172529	5.77316	7.77963e-09	1.16931e-07	Acp5	0	ENSMUSG00000001348	1538.35	0.133074	0.170879	0.778761	0.43612	0.586774	Acp5	0	ENSMUSG00000001348	1538.35	0.862962	0.172544	5.00141	5.69116e-07	3.50308e-06	Acp5	0	ENSMUSG00000001348	1538.35	-1.00582	0.172431	-5.83321	5.43702e-09	7.54882e-08	Acp5	TRUE
ENSMUSG00000001349	Cnn1	2.27583	0.835775	0	0	0	0	0	0	0.903244	0	0	0	ENSMUSG00000001349	0.458155	0.0649688	0.506284	0.128325	0.897892	NA	Cnn1	0	ENSMUSG00000001349	0.458155	-0.377364	0.509441	-0.74074	0.458851	NA	Cnn1	0	ENSMUSG00000001349	0.458155	0.442333	0.509296	0.868518	0.385111	NA	Cnn1	0	ENSMUSG00000001349	0.458155	0	0.506523	0	1	NA	Cnn1	0
ENSMUSG00000001366	Fbxo9	8.56068	8.30604	8.39621	8.86725	8.85811	9.03562	8.9433	9.11083	8.99957	9.2053	9.18063	9.29948	ENSMUSG00000001366	486.044	0.0986977	0.129083	0.764605	0.444507	0.640777	Fbxo9	0	ENSMUSG00000001366	486.044	0.592407	0.129044	4.59074	4.41669e-06	2.17387e-05	Fbxo9	0	ENSMUSG00000001366	486.044	-0.493709	0.130978	-3.7694	0.000163639	0.000689443	Fbxo9	0	ENSMUSG00000001366	486.044	-0.304983	0.12806	-2.38155	0.0172398	0.059493	Fbxo9	0
ENSMUSG00000001376	Vps50	8.08498	8.29887	7.87852	8.68833	8.88405	8.70946	8.81772	8.77629	8.91626	8.19292	7.91639	8.48324	ENSMUSG00000001376	364.855	0.0744727	0.177948	0.418508	0.675575	0.818287	Vps50	0	ENSMUSG00000001376	364.855	0.727635	0.178559	4.07505	4.60046e-05	0.000194626	Vps50	0	ENSMUSG00000001376	364.855	-0.653163	0.180017	-3.62834	0.000285246	0.00114533	Vps50	0	ENSMUSG00000001376	364.855	0.542438	0.17952	3.0216	0.00251443	0.0117829	Vps50	0
ENSMUSG00000001380	Hars1	9.87442	9.6494	9.6225	10.0082	9.99986	10.0731	10.5183	10.4536	10.5318	10.0787	10.1911	10.0067	ENSMUSG00000001380	1106.45	0.47202	0.109236	4.32112	1.55242e-05	0.000132235	Hars1	0	ENSMUSG00000001380	1106.45	0.779103	0.108776	7.16248	7.92299e-13	8.39975e-12	Hars1	0	ENSMUSG00000001380	1106.45	-0.307083	0.110466	-2.77989	0.00543768	0.016259	Hars1	0	ENSMUSG00000001380	1106.45	-0.0657167	0.109685	-0.599142	0.549078	0.748543	Hars1	0
ENSMUSG00000001383	Zmat2	9.54844	9.3974	9.40147	9.56275	9.53502	9.53982	9.47238	9.58265	9.54461	9.47253	9.47267	9.26797	ENSMUSG00000001383	715.941	-0.010402	0.109867	-0.0946782	0.92457	0.965752	Zmat2	0	ENSMUSG00000001383	715.941	0.0850183	0.108596	0.782888	0.433693	0.584678	Zmat2	0	ENSMUSG00000001383	715.941	-0.0954203	0.109804	-0.869003	0.384845	0.554503	Zmat2	0	ENSMUSG00000001383	715.941	0.138949	0.109876	1.2646	0.206015	0.405327	Zmat2	0
ENSMUSG00000001403	Ube2c	11.3117	11.2699	11.0485	9.73247	9.91014	10.0522	9.83476	10.3149	10.3552	9.71098	10.17	9.5835	ENSMUSG00000001403	1353.82	0.274357	0.169822	1.61556	0.10619	0.24112	Ube2c	0	ENSMUSG00000001403	1353.82	-1.02607	0.167984	-6.10815	1.00795e-09	7.88477e-09	Ube2c	TRUE	ENSMUSG00000001403	1353.82	1.30043	0.168917	7.69863	1.37532e-14	1.89798e-13	Ube2c	TRUE	ENSMUSG00000001403	1353.82	0.0677317	0.170064	0.398272	0.69043	0.84545	Ube2c	0
ENSMUSG00000001415	Smg5	8.7631	8.82853	8.97479	9.66308	9.6326	9.84321	9.78002	9.78907	9.71114	10.2478	9.96598	10.3817	ENSMUSG00000001415	837.957	0.0485322	0.123424	0.393214	0.694161	0.83138	Smg5	0	ENSMUSG00000001415	837.957	0.902458	0.124546	7.24598	4.29331e-13	4.68943e-12	Smg5	0	ENSMUSG00000001415	837.957	-0.853926	0.125608	-6.79832	1.05844e-11	1.12766e-10	Smg5	0	ENSMUSG00000001415	837.957	-0.487795	0.122413	-3.98484	6.75245e-05	0.000475693	Smg5	0
ENSMUSG00000027360	Hdc	3.73302	4.19108	2.98658	10.2822	10.0078	9.52821	9.34552	9.92852	9.6732	10.3195	10.6087	10.2229	ENSMUSG00000027360	793.042	-0.293115	0.201851	-1.45214	0.146464	0.304071	Hdc	0	ENSMUSG00000027360	793.042	5.76862	0.277405	20.7949	4.8123e-96	1.58936e-93	Hdc	TRUE	ENSMUSG00000027360	793.042	-6.06174	0.277486	-21.8452	8.636e-106	2.80468e-103	Hdc	0	ENSMUSG00000027360	793.042	-0.416162	0.200986	-2.0706	0.0383964	0.114713	Hdc	0
ENSMUSG00000066363	Serpina3f	1.34319	0	0	8.82167	9.04216	8.54867	7.02206	6.9048	7.15839	7.63621	7.33441	7.84239	ENSMUSG00000066363	194.095	-1.76403	0.225523	-7.82197	5.20043e-15	1.6943e-13	Serpina3f	TRUE	ENSMUSG00000066363	194.095	5.7624	0.47806	12.0537	1.85444e-33	7.49703e-32	Serpina3f	TRUE	ENSMUSG00000066363	194.095	-7.52643	0.475442	-15.8304	1.92093e-56	2.09113e-54	Serpina3f	0	ENSMUSG00000066363	194.095	1.18569	0.221346	5.35674	8.47355e-08	1.00757e-06	Serpina3f	TRUE
ENSMUSG00000001419	Mef2d	10.0624	10.3485	9.88805	9.58339	9.59121	9.07765	9.28444	9.26945	9.30564	10.3169	10.0923	9.9889	ENSMUSG00000001419	887.026	-0.133381	0.146847	-0.908301	0.363719	0.563321	Mef2d	0	ENSMUSG00000001419	887.026	-0.809441	0.144518	-5.60099	2.13137e-08	1.41989e-07	Mef2d	0	ENSMUSG00000001419	887.026	0.676061	0.145199	4.6561	3.22253e-06	1.78596e-05	Mef2d	0	ENSMUSG00000001419	887.026	-0.706324	0.145121	-4.86713	1.1323e-06	1.13522e-05	Mef2d	0
ENSMUSG00000001420	Tmem79	4.63373	4.25178	5.10749	5.22153	5.42944	5.5342	5.50951	5.77326	5.78022	5.51017	5.31042	5.57512	ENSMUSG00000001420	40.1026	0.293586	0.31518	0.931487	0.351602	0.552722	Tmem79	0	ENSMUSG00000001420	40.1026	0.999826	0.319247	3.13183	0.0017372	0.00547752	Tmem79	0	ENSMUSG00000001420	40.1026	-0.70624	0.329635	-2.14249	0.0321542	0.0766431	Tmem79	0	ENSMUSG00000001420	40.1026	-0.0713052	0.316358	-0.225394	0.821673	0.923156	Tmem79	0
ENSMUSG00000030737	Slco2b1	0	0	0	1.7743	1.26493	0	5.83993	6.77168	5.8252	5.51017	5.12784	4.91509	ENSMUSG00000030737	27.6479	4.69135	0.603867	7.76886	7.91963e-15	2.51856e-13	Slco2b1	TRUE	ENSMUSG00000030737	27.6479	5.74796	0.638597	9.00092	2.23829e-19	4.06859e-18	Slco2b1	TRUE	ENSMUSG00000030737	27.6479	-1.05661	0.727906	-1.45158	0.14662	0.268923	Slco2b1	0	ENSMUSG00000030737	27.6479	-3.73307	0.607606	-6.1439	8.05219e-10	1.23898e-08	Slco2b1	TRUE
ENSMUSG00000019990	Pde7b	0	0	0	3.04652	3.23557	3.2253	6.45554	6.15817	6.29377	2.9634	0	0	ENSMUSG00000019990	22.1221	2.91556	0.590665	4.93607	7.97143e-07	8.8175e-06	Pde7b	TRUE	ENSMUSG00000019990	22.1221	5.68661	0.684762	8.30451	1.00235e-16	1.50942e-15	Pde7b	TRUE	ENSMUSG00000019990	22.1221	-2.77105	0.709919	-3.90334	9.48746e-05	0.000414048	Pde7b	TRUE	ENSMUSG00000019990	22.1221	1.31363	0.652276	2.01392	0.0440181	0.127665	Pde7b	0
ENSMUSG00000043807	Ly6g5b	0.822571	2.29985	3.77584	9.18181	9.0688	9.0389	8.57763	8.52373	8.57481	7.33917	7.65792	7.35213	ENSMUSG00000043807	275.902	-0.523929	0.291531	-1.79716	0.0723097	0.180722	Ly6g5b	0	ENSMUSG00000043807	275.902	5.6369	0.387289	14.5547	5.44855e-48	4.2299e-46	Ly6g5b	TRUE	ENSMUSG00000043807	275.902	-6.16083	0.387099	-15.9154	4.95544e-57	5.45546e-55	Ly6g5b	0	ENSMUSG00000043807	275.902	1.59319	0.294038	5.41833	6.01592e-08	7.33657e-07	Ly6g5b	TRUE
ENSMUSG00000001440	Kpnb1	10.1713	9.98277	9.93133	9.77295	10.1464	10.026	10.2336	10.3435	10.2774	9.9335	9.61312	9.88443	ENSMUSG00000001440	1052.56	0.294154	0.142676	2.06169	0.0392374	0.112609	Kpnb1	0	ENSMUSG00000001440	1052.56	0.251289	0.141761	1.77262	0.076291	0.150923	Kpnb1	0	ENSMUSG00000001440	1052.56	0.042865	0.142863	0.300042	0.764145	0.869344	Kpnb1	0	ENSMUSG00000001440	1052.56	0.171108	0.143158	1.19524	0.231992	0.438789	Kpnb1	0
ENSMUSG00000001441	Npepps	10.1184	10.6393	10.6519	8.95079	9.31431	9.0584	8.90852	9.09466	8.84706	9.09601	8.74279	8.82075	ENSMUSG00000001441	740.306	-0.15763	0.175629	-0.89752	0.369441	0.569029	Npepps	0	ENSMUSG00000001441	740.306	-1.51593	0.172491	-8.78841	1.51694e-18	2.60432e-17	Npepps	TRUE	ENSMUSG00000001441	740.306	1.35829	0.173103	7.84676	4.26907e-15	6.18032e-14	Npepps	TRUE	ENSMUSG00000001441	740.306	0.206909	0.175409	1.17958	0.238167	0.445794	Npepps	0
ENSMUSG00000001444	Tbx21	7.89775	7.38021	7.68978	7.70025	8.4528	7.99517	5.98051	4.34797	5.78022	8.93609	8.32145	8.94549	ENSMUSG00000001444	237.853	-2.51347	0.317224	-7.92333	2.31236e-15	7.78283e-14	Tbx21	TRUE	ENSMUSG00000001444	237.853	-2.09272	0.316977	-6.60211	4.05339e-11	3.66177e-10	Tbx21	TRUE	ENSMUSG00000001444	237.853	-0.420753	0.301978	-1.39332	0.163522	0.292571	Tbx21	0	ENSMUSG00000001444	237.853	-0.631135	0.299675	-2.10607	0.0351987	0.106666	Tbx21	0
ENSMUSG00000001445	Mrpl10	9.83004	9.59773	9.57962	9.56044	9.64023	9.59428	9.76843	9.62025	9.64682	9.57469	9.95231	9.48515	ENSMUSG00000001445	807.912	0.0800267	0.141392	0.565992	0.5714	0.745154	Mrpl10	0	ENSMUSG00000001445	807.912	0.00636348	0.14014	0.0454081	0.963782	0.984339	Mrpl10	0	ENSMUSG00000001445	807.912	0.0736633	0.141211	0.521654	0.601911	0.749632	Mrpl10	0	ENSMUSG00000001445	807.912	-0.0810716	0.141156	-0.574341	0.565737	0.760531	Mrpl10	0
ENSMUSG00000001467	Cyp51	11.7154	11.5634	11.6837	10.1191	10.2794	10.1614	10.785	10.691	10.6396	9.53851	9.52718	9.63205	ENSMUSG00000001467	1704.57	0.516015	0.101028	5.10762	3.26238e-07	3.84987e-06	Cyp51	0	ENSMUSG00000001467	1704.57	-0.94631	0.0982636	-9.63032	5.9543e-22	1.28489e-20	Cyp51	0	ENSMUSG00000001467	1704.57	1.46232	0.100001	14.6231	2.00087e-48	1.59791e-46	Cyp51	TRUE	ENSMUSG00000001467	1704.57	0.619763	0.102997	6.01729	1.77362e-09	2.61702e-08	Cyp51	0
ENSMUSG00000001472	Tcf25	12.1273	12.4582	12.5948	11.9034	11.6351	11.7193	11.7706	11.6665	11.7233	11.7412	11.5188	11.8999	ENSMUSG00000001472	3913.56	-0.0359681	0.138027	-0.260587	0.794411	0.892944	Tcf25	0	ENSMUSG00000001472	3913.56	-0.678604	0.137535	-4.93405	8.0541e-07	4.41998e-06	Tcf25	0	ENSMUSG00000001472	3913.56	0.642636	0.137727	4.666	3.07121e-06	1.70549e-05	Tcf25	0	ENSMUSG00000001472	3913.56	0.0332273	0.137964	0.24084	0.809679	0.91627	Tcf25	0
ENSMUSG00000001473	Tubb6	10.5348	10.6716	10.849	8.15702	8.61131	8.26512	10.4093	10.401	10.2945	6.6325	6.47156	6.83029	ENSMUSG00000001473	850.074	2.00379	0.149372	13.4148	4.95491e-41	1.33938e-38	Tubb6	TRUE	ENSMUSG00000001473	850.074	-0.315334	0.141728	-2.22493	0.0260862	0.0607814	Tubb6	0	ENSMUSG00000001473	850.074	2.31912	0.148936	15.5713	1.14044e-54	1.12235e-52	Tubb6	TRUE	ENSMUSG00000001473	850.074	1.68631	0.166189	10.147	3.41787e-24	1.64412e-22	Tubb6	TRUE
ENSMUSG00000001482	Def8	8.89705	8.65682	8.76495	8.37782	8.18016	8.50195	8.90146	9.00359	8.8525	8.41354	8.33415	8.54839	ENSMUSG00000001482	398.366	0.561564	0.140576	3.99474	6.47658e-05	0.000480261	Def8	0	ENSMUSG00000001482	398.366	0.146456	0.136153	1.07567	0.282075	0.42718	Def8	0	ENSMUSG00000001482	398.366	0.415108	0.140682	2.95068	0.00317076	0.010047	Def8	0	ENSMUSG00000001482	398.366	-0.0736174	0.141932	-0.51868	0.603984	0.788394	Def8	0
ENSMUSG00000001493	Meox1	0	0	0	0	0	0	0	0	0	0.811889	1.9375	2.28968	ENSMUSG00000001493	0.622948	0	0.506593	0	1	NA	Meox1	0	ENSMUSG00000001493	0.622948	0	0.508024	0	1	NA	Meox1	0	ENSMUSG00000001493	0.622948	0	0.50757	0	1	NA	Meox1	0	ENSMUSG00000001493	0.622948	-0.613238	0.511636	-1.19858	0.230691	NA	Meox1	0
ENSMUSG00000032220	Myo1e	4.67772	4.366	4.10102	8.84083	8.76347	8.11177	9.92104	10.3396	10.2301	8.55646	7.71734	8.29955	ENSMUSG00000032220	465.786	1.55233	0.239824	6.47279	9.62126e-11	1.89576e-09	Myo1e	TRUE	ENSMUSG00000032220	465.786	5.63101	0.281989	19.9689	1.02627e-88	2.73943e-86	Myo1e	TRUE	ENSMUSG00000032220	465.786	-4.07868	0.284673	-14.3276	1.47066e-46	1.08963e-44	Myo1e	0	ENSMUSG00000032220	465.786	0.362125	0.242626	1.49252	0.135562	0.302203	Myo1e	0
ENSMUSG00000001506	Col1a1	3.45828	3.992	3.64883	3.83936	3.00285	3.02839	4.12223	3.73582	3.72069	5.33222	4.44336	5.00521	ENSMUSG00000001506	16.3345	0.485782	0.50566	0.96069	0.336708	0.537763	Col1a1	0	ENSMUSG00000001506	16.3345	0.133966	0.480594	0.278752	0.780435	0.86559	Col1a1	0	ENSMUSG00000001506	16.3345	0.351816	0.50603	0.695248	0.4869	0.652324	Col1a1	0	ENSMUSG00000001506	16.3345	-1.55238	0.487852	-3.18207	0.00146225	0.00730521	Col1a1	TRUE
ENSMUSG00000001507	Itga3	9.00458	9.455	9.61615	6.24874	5.64704	6.13347	6.20346	5.86327	5.97244	5.64697	5.56163	5.54539	ENSMUSG00000001507	210.278	-0.0232746	0.253573	-0.0917865	0.926868	0.966458	Itga3	0	ENSMUSG00000001507	210.278	-3.31988	0.230141	-14.4254	3.58058e-47	2.73613e-45	Itga3	TRUE	ENSMUSG00000001507	210.278	3.2966	0.235965	13.9707	2.3524e-44	1.60838e-42	Itga3	TRUE	ENSMUSG00000001507	210.278	0.443459	0.257686	1.72093	0.0852641	0.214048	Itga3	0
ENSMUSG00000001517	Foxm1	10.8305	10.6888	10.4261	9.5277	9.73592	9.75033	9.56685	9.92852	9.80957	9.14304	8.88777	9.0095	ENSMUSG00000001517	956.02	0.100906	0.153727	0.656399	0.511567	0.697958	Foxm1	0	ENSMUSG00000001517	956.02	-0.874063	0.151563	-5.76701	8.06886e-09	5.65575e-08	Foxm1	0	ENSMUSG00000001517	956.02	0.974969	0.15253	6.39198	1.63748e-10	1.55119e-09	Foxm1	0	ENSMUSG00000001517	956.02	0.650562	0.155021	4.19662	2.70931e-05	0.000208103	Foxm1	0
ENSMUSG00000001518	Itfg2	8.16828	8.24391	8.2616	7.99535	7.97018	8.29283	7.94965	7.79396	8.03386	8.36477	8.45931	8.09414	ENSMUSG00000001518	282.615	-0.164464	0.169788	-0.968644	0.332723	0.53382	Itfg2	0	ENSMUSG00000001518	282.615	-0.294549	0.166543	-1.7686	0.0769607	0.152003	Itfg2	0	ENSMUSG00000001518	282.615	0.130085	0.167844	0.775034	0.43832	0.608167	Itfg2	0	ENSMUSG00000001518	282.615	-0.22156	0.167424	-1.32334	0.185721	0.376464	Itfg2	0
ENSMUSG00000001520	Nrip2	5.71406	5.24361	5.44989	5.43838	5.60607	5.5342	4.97656	4.90913	4.97542	5.75183	5.16625	5.38679	ENSMUSG00000001520	40.4269	-0.562517	0.318882	-1.76402	0.0777278	0.19074	Nrip2	0	ENSMUSG00000001520	40.4269	-0.515402	0.311748	-1.65326	0.0982771	0.186051	Nrip2	0	ENSMUSG00000001520	40.4269	-0.0471147	0.308382	-0.15278	0.878571	0.939515	Nrip2	0	ENSMUSG00000001520	40.4269	0.0700256	0.308584	0.226926	0.820482	0.92263	Nrip2	0
ENSMUSG00000001521	Tulp3	4.49311	4.06146	4.00056	3.41723	3.90993	4.82999	3.79672	3.91487	3.4023	3.33143	3.38332	2.77277	ENSMUSG00000001521	13.689	-0.430113	0.528831	-0.813328	0.41603	0.61484	Tulp3	0	ENSMUSG00000001521	13.689	-0.462166	0.519758	-0.889194	0.373899	0.526354	Tulp3	0	ENSMUSG00000001521	13.689	0.0320528	0.518875	0.0617737	0.950743	0.979651	Tulp3	0	ENSMUSG00000001521	13.689	0.925264	0.537136	1.72259	0.0849629	0.213475	Tulp3	0
ENSMUSG00000001524	Gtf2h4	8.14496	7.75515	7.64888	7.68336	7.86122	7.97479	8.06151	8.21309	8.11309	8.07661	8.33415	7.61083	ENSMUSG00000001524	250.53	0.279187	0.207422	1.34599	0.178306	0.350534	Gtf2h4	0	ENSMUSG00000001524	250.53	0.262661	0.20488	1.28203	0.199833	0.328798	Gtf2h4	0	ENSMUSG00000001524	250.53	0.0165262	0.208055	0.0794317	0.936689	0.972317	Gtf2h4	0	ENSMUSG00000001524	250.53	-0.177867	0.207334	-0.857876	0.390961	0.613713	Gtf2h4	0
ENSMUSG00000001525	Tubb5	13.118	13.1765	13.0808	11.9922	12.2551	12.3212	12.064	12.4384	12.3348	11.7002	11.9741	11.3177	ENSMUSG00000001525	5481.75	0.0871163	0.147016	0.592563	0.553474	0.732172	Tubb5	0	ENSMUSG00000001525	5481.75	-0.836421	0.146633	-5.70419	1.169e-08	8.03212e-08	Tubb5	0	ENSMUSG00000001525	5481.75	0.923537	0.1468	6.29114	3.15137e-10	2.87758e-09	Tubb5	0	ENSMUSG00000001525	5481.75	0.509689	0.147182	3.46298	0.000534232	0.00303145	Tubb5	0
ENSMUSG00000051022	Hs3st1	2.27583	0	3.18273	7.7659	7.39211	6.71157	7.92897	8.27589	8.62337	7.0494	7.174	6.1099	ENSMUSG00000051022	148.942	0.909129	0.396254	2.29431	0.0217729	0.0702089	Hs3st1	0	ENSMUSG00000051022	148.942	5.6031	0.472117	11.868	1.73489e-32	6.70754e-31	Hs3st1	TRUE	ENSMUSG00000051022	148.942	-4.69397	0.474631	-9.88973	4.61257e-23	1.18108e-21	Hs3st1	0	ENSMUSG00000051022	148.942	0.470891	0.399325	1.17922	0.238312	0.445934	Hs3st1	0
ENSMUSG00000001552	Jup	6.6679	7.35968	7.47258	4.90923	2.72523	3.82016	6.15681	6.08523	6.1597	5.81127	6.14602	5.9375	ENSMUSG00000001552	73.4425	1.92553	0.408027	4.71913	2.36852e-06	2.40466e-05	Jup	TRUE	ENSMUSG00000001552	73.4425	-1.02701	0.364738	-2.81574	0.00486654	0.0137954	Jup	TRUE	ENSMUSG00000001552	73.4425	2.95254	0.402944	7.32742	2.34622e-13	2.8954e-12	Jup	TRUE	ENSMUSG00000001552	73.4425	-1.76982	0.408205	-4.33563	1.45346e-05	0.000117968	Jup	TRUE
ENSMUSG00000001555	Fkbp10	2.02652	2.29985	0	1.7743	1.26493	1.13302	2.77871	2.65104	1.45446	2.25627	1.9375	0	ENSMUSG00000001555	2.62562	0.826262	0.771709	1.07069	0.284308	NA	Fkbp10	0	ENSMUSG00000001555	2.62562	0.539129	0.761129	0.708328	0.478742	0.627312	Fkbp10	0	ENSMUSG00000001555	2.62562	0.287133	0.775761	0.370131	0.711285	0.832984	Fkbp10	0	ENSMUSG00000001555	2.62562	-0.215086	0.776425	-0.277021	0.781764	0.901006	Fkbp10	0
ENSMUSG00000001558	Klhl10	3.55579	2.29985	2.98658	2.818	1.26493	1.13302	1.74198	1.86417	1.85232	2.65273	3.72957	3.13404	ENSMUSG00000001558	5.26557	-0.137726	0.72905	-0.188912	0.850162	0.925892	Klhl10	0	ENSMUSG00000001558	5.26557	-1.07608	0.70342	-1.52979	0.12607	0.227525	Klhl10	0	ENSMUSG00000001558	5.26557	0.938356	0.709705	1.32218	0.186109	0.323508	Klhl10	0	ENSMUSG00000001558	5.26557	-1.1189	0.707502	-1.58147	0.11377	0.265784	Klhl10	0
ENSMUSG00000001569	Nom1	8.74512	8.58197	8.52837	9.05295	9.468	9.21722	9.37893	9.34169	9.31552	9.22729	8.87912	9.11193	ENSMUSG00000001569	548.279	0.0889075	0.151312	0.587576	0.556817	0.734676	Nom1	0	ENSMUSG00000001569	548.279	0.71833	0.151764	4.7332	2.21005e-06	1.13319e-05	Nom1	0	ENSMUSG00000001569	548.279	-0.629423	0.15304	-4.1128	3.90887e-05	0.000182833	Nom1	0	ENSMUSG00000001569	548.279	0.174325	0.151643	1.14957	0.25032	0.460977	Nom1	0
ENSMUSG00000109713	Pvrig	0.822571	0	0	6.17815	6.03442	5.45792	6.18032	6.85082	6.24494	5.51017	5.75046	5.74168	ENSMUSG00000109713	49.1988	0.528717	0.32464	1.62863	0.103392	0.236317	Pvrig	0	ENSMUSG00000109713	49.1988	5.56946	0.546739	10.1867	2.2737e-24	5.86048e-23	Pvrig	TRUE	ENSMUSG00000109713	49.1988	-5.04074	0.551102	-9.14665	5.87247e-20	1.23977e-18	Pvrig	0	ENSMUSG00000109713	49.1988	0.238617	0.330432	0.722136	0.470211	0.685471	Pvrig	0
ENSMUSG00000001583	Tnk1	4.03308	4.06146	2.7595	2.818	3.61179	2.8003	3.3757	3.63721	2.99315	2.46808	2.25516	3.28559	ENSMUSG00000001583	8.74372	0.221081	0.60862	0.36325	0.716418	0.84532	Tnk1	0	ENSMUSG00000001583	8.74372	-0.364425	0.586265	-0.621604	0.534202	0.676858	Tnk1	0	ENSMUSG00000001583	8.74372	0.585506	0.600786	0.974566	0.329776	0.49814	Tnk1	0	ENSMUSG00000001583	8.74372	0.352568	0.618051	0.570452	0.568371	0.762102	Tnk1	0
ENSMUSG00000001588	Acap1	12.573	12.9746	13.1363	12.208	11.9433	12.1439	11.6568	11.7123	11.574	12.3377	12.3402	12.6715	ENSMUSG00000001588	5237.26	-0.448416	0.145865	-3.07419	0.00211072	0.00996174	Acap1	0	ENSMUSG00000001588	5237.26	-1.24377	0.14547	-8.54999	1.23097e-17	1.99391e-16	Acap1	TRUE	ENSMUSG00000001588	5237.26	0.795352	0.145436	5.46873	4.53266e-08	3.21293e-07	Acap1	0	ENSMUSG00000001588	5237.26	-0.34608	0.145532	-2.37804	0.017405	0.0599003	Acap1	0
ENSMUSG00000001604	Tcea3	1.72494	3.26798	2.48987	2.54633	0	2.52924	1.74198	0.910884	1.45446	0	2.25516	2.55135	ENSMUSG00000001604	3.23095	-0.520775	0.787969	-0.660908	0.508671	0.695653	Tcea3	0	ENSMUSG00000001604	3.23095	-0.946242	0.783813	-1.20723	0.227344	0.363146	Tcea3	0	ENSMUSG00000001604	3.23095	0.425467	0.783038	0.543355	0.586886	0.736764	Tcea3	0	ENSMUSG00000001604	3.23095	0.120154	0.785394	0.152985	0.87841	0.949418	Tcea3	0
ENSMUSG00000001627	Ifrd1	8.96518	9.08145	9.4782	8.76258	8.6471	8.89083	8.97389	8.92478	9.02389	10.4096	10.3786	10.0902	ENSMUSG00000001627	695.292	0.202926	0.162929	1.24549	0.212952	0.396067	Ifrd1	0	ENSMUSG00000001627	695.292	-0.208519	0.160125	-1.30222	0.19284	0.319884	Ifrd1	0	ENSMUSG00000001627	695.292	0.411445	0.162124	2.53784	0.011154	0.0306553	Ifrd1	0	ENSMUSG00000001627	695.292	-1.5215	0.160402	-9.48559	2.41016e-21	9.29377e-20	Ifrd1	TRUE
ENSMUSG00000001630	Stk38l	8.75285	8.81853	8.85402	6.46183	6.31428	6.59176	7.14666	7.01691	6.83459	6.85596	7.0252	7.20777	ENSMUSG00000001630	198.087	0.53324	0.195623	2.72586	0.00641342	0.0256969	Stk38l	0	ENSMUSG00000001630	198.087	-1.79515	0.173701	-10.3347	4.90886e-25	1.31393e-23	Stk38l	TRUE	ENSMUSG00000001630	198.087	2.32839	0.18602	12.5169	6.03643e-36	3.03159e-34	Stk38l	TRUE	ENSMUSG00000001630	198.087	-0.563443	0.19429	-2.90001	0.00373156	0.0164695	Stk38l	0
ENSMUSG00000001632	Brpf1	9.82638	9.86993	9.97501	10.271	10.2875	9.91984	10.3993	10.4884	10.2693	10.1911	9.72028	10.3827	ENSMUSG00000001632	1138.41	0.217558	0.175039	1.24292	0.213899	0.397215	Brpf1	0	ENSMUSG00000001632	1138.41	0.492141	0.174744	2.81636	0.00485716	0.0137712	Brpf1	0	ENSMUSG00000001632	1138.41	-0.274583	0.175454	-1.56498	0.117587	0.225533	Brpf1	0	ENSMUSG00000001632	1138.41	0.0474432	0.175177	0.27083	0.786522	0.903531	Brpf1	0
ENSMUSG00000073489	Ifi204	1.34319	2.69904	1.72624	7.63146	6.89318	6.77582	8.17121	7.89877	7.29258	6.5765	6.48681	7.07881	ENSMUSG00000073489	119.256	0.657692	0.326416	2.01489	0.0439163	0.12318	Ifi204	0	ENSMUSG00000073489	119.256	5.43514	0.437942	12.4106	2.28867e-35	1.03714e-33	Ifi204	TRUE	ENSMUSG00000073489	119.256	-4.77744	0.440859	-10.8367	2.30749e-27	7.64689e-26	Ifi204	0	ENSMUSG00000073489	119.256	0.38312	0.329995	1.16099	0.245646	0.455053	Ifi204	0
ENSMUSG00000001663	Gstt1	7.08212	6.96579	7.15968	3.57207	3.61179	3.02839	6.82728	6.79474	6.84555	4.19981	3.38332	4.04944	ENSMUSG00000001663	67.3928	3.32818	0.354009	9.40139	5.38486e-21	3.01483e-19	Gstt1	TRUE	ENSMUSG00000001663	67.3928	-0.243088	0.250381	-0.970871	0.331612	0.483125	Gstt1	0	ENSMUSG00000001663	67.3928	3.57127	0.352392	10.1343	3.88959e-24	1.07203e-22	Gstt1	TRUE	ENSMUSG00000001663	67.3928	-0.462497	0.39202	-1.17978	0.238088	0.445707	Gstt1	0
ENSMUSG00000001665	Gstt3	7.78664	7.47235	7.60678	6.44188	6.52678	6.55562	6.18032	6.47605	6.75546	5.95875	6.48681	6.31762	ENSMUSG00000001665	112.979	-0.0178591	0.240414	-0.0742847	0.940784	0.973652	Gstt3	0	ENSMUSG00000001665	112.979	-1.12804	0.227633	-4.95553	7.21338e-07	3.98638e-06	Gstt3	TRUE	ENSMUSG00000001665	112.979	1.11018	0.231949	4.78633	1.69855e-06	9.801e-06	Gstt3	TRUE	ENSMUSG00000001665	112.979	0.242485	0.241351	1.0047	0.315043	0.535157	Gstt3	0
ENSMUSG00000001666	Ddt	7.5645	7.51631	7.71378	6.12909	6.0949	6.64433	7.65459	7.28461	7.73115	6.22958	5.87164	5.9375	ENSMUSG00000001666	131.12	1.24134	0.212139	5.85152	4.8711e-09	7.55108e-08	Ddt	TRUE	ENSMUSG00000001666	131.12	-0.0372195	0.193977	-0.191876	0.847839	0.91246	Ddt	0	ENSMUSG00000001666	131.12	1.27856	0.211317	6.05042	1.44468e-09	1.22556e-08	Ddt	TRUE	ENSMUSG00000001666	131.12	0.280201	0.224589	1.24762	0.212171	0.413215	Ddt	0
ENSMUSG00000061603	Akap6	0	0	0	0	1.26493	2.19519	5.0802	6.51823	6.08769	5.35903	4.61981	5.45233	ENSMUSG00000061603	25.158	4.19072	0.624077	6.71508	1.87969e-11	4.03457e-10	Akap6	TRUE	ENSMUSG00000061603	25.158	5.38713	0.661101	8.14872	3.67798e-16	5.21989e-15	Akap6	TRUE	ENSMUSG00000061603	25.158	-1.19641	0.729524	-1.63998	0.101009	0.199682	Akap6	0	ENSMUSG00000061603	25.158	-3.43152	0.626793	-5.47472	4.38196e-08	5.44856e-07	Akap6	TRUE
ENSMUSG00000001687	Ubl3	10.8195	10.7837	10.5578	9.25222	9.1985	8.8126	9.03321	9.00111	9.29368	10.5346	10.3507	10.2415	ENSMUSG00000001687	1031.34	0.0273772	0.1489	0.183863	0.854121	0.927926	Ubl3	0	ENSMUSG00000001687	1031.34	-1.58838	0.144854	-10.9654	5.60412e-28	1.77276e-26	Ubl3	TRUE	ENSMUSG00000001687	1031.34	1.61576	0.146186	11.0528	2.126e-28	7.50492e-27	Ubl3	TRUE	ENSMUSG00000001687	1031.34	-1.27352	0.146493	-8.69338	3.5181e-18	1.12632e-16	Ubl3	TRUE
ENSMUSG00000001700	Gramd2b	7.01512	7.49763	7.82812	8.4141	9.49069	9.00914	6.61934	5.84128	6.341	9.48628	9.15698	9.65311	ENSMUSG00000001700	369.253	-2.65266	0.282248	-9.39831	5.54456e-21	3.09422e-19	Gramd2b	TRUE	ENSMUSG00000001700	369.253	-1.13524	0.284962	-3.98385	6.78079e-05	0.000278756	Gramd2b	TRUE	ENSMUSG00000001700	369.253	-1.51741	0.274634	-5.52523	3.29048e-08	2.37916e-07	Gramd2b	TRUE	ENSMUSG00000001700	369.253	-0.404953	0.270476	-1.49719	0.134345	0.30005	Gramd2b	0
ENSMUSG00000028173	Wls	4.72041	5.76467	5.24558	9.82007	9.51302	9.31235	10.6324	10.8411	10.9283	8.94275	8.2292	8.62501	ENSMUSG00000028173	744.537	1.22181	0.230931	5.29078	1.21793e-07	1.55385e-06	Wls	TRUE	ENSMUSG00000028173	744.537	5.3786	0.25619	20.9946	7.35221e-98	2.55831e-95	Wls	TRUE	ENSMUSG00000028173	744.537	-4.15679	0.257591	-16.1372	1.39785e-58	1.5929e-56	Wls	0	ENSMUSG00000028173	744.537	0.915073	0.233254	3.92307	8.74265e-05	0.00060014	Wls	0
ENSMUSG00000026321	Tnfrsf11a	0.822571	0.835775	0	6.4815	5.83608	5.20144	6.22624	6.54567	6.59588	5.95875	5.80016	5.35286	ENSMUSG00000026321	49.9693	0.544764	0.355922	1.53057	0.125875	0.273162	Tnfrsf11a	0	ENSMUSG00000026321	49.9693	5.3468	0.540533	9.89173	4.52146e-23	1.07054e-21	Tnfrsf11a	TRUE	ENSMUSG00000026321	49.9693	-4.80204	0.545011	-8.8109	1.24141e-18	2.3577e-17	Tnfrsf11a	0	ENSMUSG00000026321	49.9693	0.186628	0.360711	0.51739	0.604884	0.78856	Tnfrsf11a	0
ENSMUSG00000001741	Il16	11.565	11.7885	11.7905	11.6482	11.7269	11.6303	10.8153	10.7854	10.7282	12.4257	12.4266	12.577	ENSMUSG00000001741	3520.63	-0.88906	0.097518	-9.11688	7.73176e-20	3.9457e-18	Il16	0	ENSMUSG00000001741	3520.63	-0.936351	0.0970897	-9.64419	5.20211e-22	1.12507e-20	Il16	0	ENSMUSG00000001741	3520.63	0.0472912	0.0965051	0.490038	0.624107	0.766552	Il16	0	ENSMUSG00000001741	3520.63	-0.806016	0.0961095	-8.38643	5.01134e-17	1.4709e-15	Il16	0
ENSMUSG00000001750	Tcirg1	9.35205	9.71957	9.73426	9.86757	9.35197	9.78	9.70093	9.85363	9.76119	9.8813	9.82303	9.84378	ENSMUSG00000001750	849.689	0.0900146	0.159287	0.565109	0.572	0.745543	Tcirg1	0	ENSMUSG00000001750	849.689	0.162132	0.158457	1.02319	0.306217	0.454106	Tcirg1	0	ENSMUSG00000001750	849.689	-0.072117	0.15936	-0.452542	0.650879	0.786154	Tcirg1	0	ENSMUSG00000001750	849.689	-0.165273	0.158975	-1.03962	0.298518	0.516951	Tcirg1	0
ENSMUSG00000027530	Fabp12	0	0	1.10723	3.83936	2.38114	2.19519	6.03312	6.028	6.14203	2.46808	1.52954	0.979927	ENSMUSG00000027530	19.001	2.91362	0.566872	5.13982	2.75008e-07	3.29249e-06	Fabp12	TRUE	ENSMUSG00000027530	19.001	5.30246	0.657401	8.06579	7.27664e-16	1.00848e-14	Fabp12	TRUE	ENSMUSG00000027530	19.001	-2.38884	0.690488	-3.45964	0.000540892	0.00205575	Fabp12	0	ENSMUSG00000027530	19.001	1.13314	0.635194	1.78392	0.0744362	0.192969	Fabp12	0
ENSMUSG00000001755	Coasy	8.97182	8.89187	8.799	8.82552	8.14484	8.33608	8.67189	8.65868	8.52796	7.99351	8.43592	8.09414	ENSMUSG00000001755	377.161	0.157072	0.186477	0.842316	0.399611	0.598746	Coasy	0	ENSMUSG00000001755	377.161	-0.265159	0.18349	-1.44508	0.148435	0.259757	Coasy	0	ENSMUSG00000001755	377.161	0.422231	0.185505	2.27611	0.0228392	0.057211	Coasy	0	ENSMUSG00000001755	377.161	0.271269	0.187509	1.4467	0.147982	0.321963	Coasy	0
ENSMUSG00000001761	Smo	10.49	10.3275	10.0397	7.83636	7.19897	7.44302	9.31663	9.32594	9.32142	8.79599	8.67114	8.74102	ENSMUSG00000001761	626.036	1.7974	0.157868	11.3854	4.94146e-30	5.93661e-28	Smo	TRUE	ENSMUSG00000001761	626.036	-0.96201	0.144218	-6.67052	2.54898e-11	2.35289e-10	Smo	0	ENSMUSG00000001761	626.036	2.75941	0.156192	17.6668	7.56268e-70	1.20792e-67	Smo	TRUE	ENSMUSG00000001761	626.036	-1.21321	0.159092	-7.62584	2.42445e-14	5.80193e-13	Smo	TRUE
ENSMUSG00000001763	Tspan33	3.24094	2.86365	0	0	0	1.13302	0	0.910884	1.45446	1.32827	2.25516	2.55135	ENSMUSG00000001763	2.3911	0.233747	0.786342	0.297258	0.766269	NA	Tspan33	0	ENSMUSG00000001763	2.3911	-1.19421	0.792398	-1.50708	0.131791	0.235646	Tspan33	0	ENSMUSG00000001763	2.3911	1.42795	0.789194	1.80938	0.070392	0.148304	Tspan33	0	ENSMUSG00000001763	2.3911	-1.08254	0.78886	-1.37228	0.169976	0.354563	Tspan33	0
ENSMUSG00000001767	Crnkl1	8.94283	8.62563	8.76112	9.14527	9.34265	9.18209	9.1148	9.26945	9.26947	9.5074	9.3797	9.52758	ENSMUSG00000001767	585.502	-0.00399832	0.133782	-0.0298869	0.976157	0.991583	Crnkl1	0	ENSMUSG00000001767	585.502	0.436407	0.133571	3.26722	0.00108608	0.00358216	Crnkl1	0	ENSMUSG00000001767	585.502	-0.440405	0.134805	-3.26697	0.00108704	0.00384588	Crnkl1	0	ENSMUSG00000001767	585.502	-0.246157	0.13283	-1.85317	0.0638575	0.171231	Crnkl1	0
ENSMUSG00000001768	Rin2	3.55579	4.25178	3.77584	1.7743	2.38114	0	1.11934	1.46487	2.16384	5.48605	5.31042	6.02627	ENSMUSG00000001768	16.7692	-0.0453612	0.67118	-0.0675842	0.946117	0.976367	Rin2	0	ENSMUSG00000001768	16.7692	-2.08748	0.600395	-3.47685	0.000507349	0.00178065	Rin2	TRUE	ENSMUSG00000001768	16.7692	2.04212	0.618214	3.30325	0.000955698	0.0034296	Rin2	TRUE	ENSMUSG00000001768	16.7692	-3.69667	0.604925	-6.11095	9.9037e-10	1.50443e-08	Rin2	TRUE
ENSMUSG00000001774	Chordc1	10.3157	10.3116	10.3693	10.2	10.5517	10.3954	10.7657	10.7695	10.6838	10.3049	10.5797	10.5549	ENSMUSG00000001774	1442.6	0.354309	0.110061	3.2192	0.00128549	0.00653943	Chordc1	0	ENSMUSG00000001774	1442.6	0.40595	0.109285	3.71459	0.00020353	0.000766521	Chordc1	0	ENSMUSG00000001774	1442.6	-0.0516414	0.110448	-0.467564	0.640096	0.778438	Chordc1	0	ENSMUSG00000001774	1442.6	-0.0959013	0.110212	-0.870155	0.384216	0.606392	Chordc1	0
ENSMUSG00000001783	Rtcb	10.866	10.8655	10.8934	11.1224	11.2223	11.151	11.3529	11.2527	11.1294	10.6832	10.7007	10.8051	ENSMUSG00000001783	2075.68	0.0811622	0.0962199	0.843508	0.398944	0.598174	Rtcb	0	ENSMUSG00000001783	2075.68	0.370967	0.0959622	3.86576	0.000110745	0.000438791	Rtcb	0	ENSMUSG00000001783	2075.68	-0.289804	0.0965009	-3.00312	0.00267223	0.00862104	Rtcb	0	ENSMUSG00000001783	2075.68	0.433623	0.096655	4.4863	7.24709e-06	6.28356e-05	Rtcb	0
ENSMUSG00000001785	Pwp1	9.25376	9.12469	8.9413	9.61268	9.86092	9.74833	10.0764	9.9402	9.92643	9.6086	9.48412	9.48906	ENSMUSG00000001785	789.313	0.235352	0.120293	1.95649	0.0504071	0.137157	Pwp1	0	ENSMUSG00000001785	789.313	0.865305	0.120713	7.16826	7.59571e-13	8.07889e-12	Pwp1	0	ENSMUSG00000001785	789.313	-0.629953	0.122157	-5.15691	2.51058e-07	1.62853e-06	Pwp1	0	ENSMUSG00000001785	789.313	0.21572	0.120983	1.78307	0.0745753	0.193251	Pwp1	0
ENSMUSG00000001786	Fbxo7	9.34354	9.11859	9.17244	9.19677	9.05744	9.11848	9.27081	8.99863	9.07367	9.23996	9.52164	9.3325	ENSMUSG00000001786	591.534	-0.00942726	0.135417	-0.0696168	0.944499	0.97557	Fbxo7	0	ENSMUSG00000001786	591.534	-0.0972643	0.133527	-0.728424	0.466354	0.615718	Fbxo7	0	ENSMUSG00000001786	591.534	0.087837	0.134843	0.651402	0.514787	0.677276	Fbxo7	0	ENSMUSG00000001786	591.534	-0.243992	0.134414	-1.81523	0.0694884	0.182754	Fbxo7	0
ENSMUSG00000001794	Capns1	10.1342	10.1274	10.0061	9.67167	9.58332	9.75432	9.88929	9.9389	9.88055	9.64853	10.0049	9.61962	ENSMUSG00000001794	932.869	0.227415	0.126315	1.80038	0.0718004	0.179735	Capns1	0	ENSMUSG00000001794	932.869	-0.186669	0.12437	-1.50092	0.133377	0.237915	Capns1	0	ENSMUSG00000001794	932.869	0.414084	0.125808	3.29138	0.000996955	0.0035593	Capns1	0	ENSMUSG00000001794	932.869	-0.0894562	0.126327	-0.708131	0.478864	0.692994	Capns1	0
ENSMUSG00000001802	Lrp3	0	0	0	0	0	0	0	0	0	2.9634	4.67413	4.54624	ENSMUSG00000001802	4.47452	0	0.529246	0	1	1	Lrp3	0	ENSMUSG00000001802	4.47452	0	0.530396	0	1	1	Lrp3	0	ENSMUSG00000001802	4.47452	0	0.529474	0	1	1	Lrp3	0	ENSMUSG00000001802	4.47452	-0.842757	0.530765	-1.58781	0.112328	0.26345	Lrp3	0
ENSMUSG00000001829	Clpb	9.73566	9.43223	9.76329	8.51302	8.55322	8.57599	9.29255	9.11313	9.09908	9.17921	9.10355	9.29502	ENSMUSG00000001829	584.192	0.619038	0.127786	4.84434	1.27032e-06	1.35157e-05	Clpb	0	ENSMUSG00000001829	584.192	-0.474939	0.121631	-3.90477	9.43155e-05	0.000378388	Clpb	0	ENSMUSG00000001829	584.192	1.09398	0.126281	8.66304	4.59335e-18	8.48398e-17	Clpb	TRUE	ENSMUSG00000001829	584.192	-0.642663	0.127347	-5.04656	4.4984e-07	4.80162e-06	Clpb	0
ENSMUSG00000001833	Septin7	11.7256	11.7743	11.7868	11.6219	11.7635	11.6481	11.6218	11.5311	11.6142	11.8568	11.741	11.9076	ENSMUSG00000001833	3372.3	-0.0896316	0.0886632	-1.01092	0.312053	0.510756	Septin7	0	ENSMUSG00000001833	3372.3	-0.172641	0.0881673	-1.95811	0.0502169	0.106352	Septin7	0	ENSMUSG00000001833	3372.3	0.0830098	0.0884424	0.938574	0.347949	0.517924	Septin7	0	ENSMUSG00000001833	3372.3	-0.156867	0.0883814	-1.77489	0.075916	0.195581	Septin7	0
ENSMUSG00000001844	Zdhhc4	8.56655	8.77526	8.64111	9.15755	8.66217	9.07765	8.70063	8.74408	8.79713	8.92716	8.99836	8.87553	ENSMUSG00000001844	456.548	-0.231771	0.154341	-1.50168	0.133179	0.284038	Zdhhc4	0	ENSMUSG00000001844	456.548	0.0830807	0.153691	0.540569	0.588804	0.722828	Zdhhc4	0	ENSMUSG00000001844	456.548	-0.314852	0.154238	-2.04133	0.0412175	0.0944012	Zdhhc4	0	ENSMUSG00000001844	456.548	0.0465775	0.153383	0.303669	0.76138	0.889515	Zdhhc4	0
ENSMUSG00000001847	Rac1	11.9126	10.9809	9.76903	11.1488	10.633	9.5212	11.3836	11.0639	11.5686	11.9744	11.9398	11.2316	ENSMUSG00000001847	2461.47	0.782097	0.389769	2.00656	0.0447963	0.125016	Rac1	0	ENSMUSG00000001847	2461.47	0.279555	0.389492	0.717743	0.472916	0.621685	Rac1	0	ENSMUSG00000001847	2461.47	0.502542	0.389809	1.2892	0.197328	0.338629	Rac1	0	ENSMUSG00000001847	2461.47	-1.12534	0.389703	-2.88768	0.00388101	0.017054	Rac1	TRUE
ENSMUSG00000001855	Nup214	10.5023	10.27	10.368	10.7005	10.8437	10.5777	10.7293	10.9504	10.7841	10.5745	10.1195	10.7069	ENSMUSG00000001855	1564.44	0.112719	0.159837	0.705208	0.480681	0.673123	Nup214	0	ENSMUSG00000001855	1564.44	0.439825	0.159663	2.7547	0.00587459	0.0163345	Nup214	0	ENSMUSG00000001855	1564.44	-0.327106	0.160124	-2.04283	0.0410689	0.0941826	Nup214	0	ENSMUSG00000001855	1564.44	0.225279	0.160014	1.40787	0.159169	0.338971	Nup214	0
ENSMUSG00000001864	Aif1l	3.11862	2.29985	3.35538	1.7743	2.38114	3.02839	4.97656	4.34797	3.98135	0	0	3.76985	ENSMUSG00000001864	9.32644	1.61296	0.726979	2.21872	0.0265058	0.0824582	Aif1l	0	ENSMUSG00000001864	9.32644	1.2329	0.716937	1.71967	0.0854919	0.166009	Aif1l	0	ENSMUSG00000001864	9.32644	0.380065	0.733572	0.518102	0.604387	0.751282	Aif1l	0	ENSMUSG00000001864	9.32644	0.13262	0.738185	0.179657	0.857422	0.939574	Aif1l	0
ENSMUSG00000001865	Cpa3	2.67353	0	1.10723	7.5406	6.7872	8.04164	1.74198	5.17823	2.4199	7.82589	7.73021	9.06817	ENSMUSG00000001865	131.548	-2.29571	0.766679	-2.99436	0.00275025	0.012544	Cpa3	TRUE	ENSMUSG00000001865	131.548	0.903941	0.769205	1.17516	0.23993	0.378411	Cpa3	0	ENSMUSG00000001865	131.548	-3.19965	0.767924	-4.16662	3.09144e-05	0.00014664	Cpa3	TRUE	ENSMUSG00000001865	131.548	-0.590612	0.765085	-0.771957	0.44014	0.66054	Cpa3	0
ENSMUSG00000001891	Ugp2	9.30023	9.58009	9.60977	9.12977	9.17767	9.25716	9.62798	9.67098	9.64368	9.30171	9.37765	9.35409	ENSMUSG00000001891	689.452	0.456636	0.110239	4.14222	3.43958e-05	0.000272458	Ugp2	0	ENSMUSG00000001891	689.452	0.1483	0.107326	1.38177	0.167042	0.28503	Ugp2	0	ENSMUSG00000001891	689.452	0.308336	0.110309	2.79519	0.00518688	0.0155999	Ugp2	0	ENSMUSG00000001891	689.452	-0.155421	0.11069	-1.40411	0.160286	0.34073	Ugp2	0
ENSMUSG00000001901	Kcnh6	1.72494	0.835775	1.10723	1.7743	0	0	0	0	0	0.811889	0	2.28968	ENSMUSG00000001901	0.942542	-0.474172	0.692625	-0.684601	0.493596	NA	Kcnh6	0	ENSMUSG00000001901	0.942542	-0.72614	0.702653	-1.03343	0.301404	NA	Kcnh6	0	ENSMUSG00000001901	0.942542	0.251968	0.704141	0.357838	0.720465	NA	Kcnh6	0	ENSMUSG00000001901	0.942542	-0.291586	0.704662	-0.413795	0.679024	NA	Kcnh6	0
ENSMUSG00000001909	Trmt1	7.79665	7.97809	8.36624	8.40383	8.5693	8.81642	8.88724	8.80213	8.72775	8.46688	8.36751	8.32164	ENSMUSG00000001909	359.142	0.204592	0.170005	1.20345	0.228803	0.416006	Trmt1	0	ENSMUSG00000001909	359.142	0.747154	0.170171	4.39062	1.13029e-05	5.24275e-05	Trmt1	0	ENSMUSG00000001909	359.142	-0.542562	0.172281	-3.14928	0.00163673	0.00556021	Trmt1	0	ENSMUSG00000001909	359.142	0.20988	0.170908	1.22803	0.219435	0.422908	Trmt1	0
ENSMUSG00000001910	Nacc1	9.70011	9.26748	8.53736	8.90416	8.93457	8.42891	9.31663	9.1605	9.34285	9.49385	9.4358	9.25196	ENSMUSG00000001910	583.598	0.513702	0.202133	2.54141	0.0110408	0.0400263	Nacc1	0	ENSMUSG00000001910	583.598	0.0665229	0.199914	0.332759	0.739317	0.838503	Nacc1	0	ENSMUSG00000001910	583.598	0.447179	0.202113	2.21252	0.0269305	0.0658512	Nacc1	0	ENSMUSG00000001910	583.598	-0.623071	0.201785	-3.0878	0.00201644	0.00970961	Nacc1	0
ENSMUSG00000001911	Nfix	6.36574	6.8231	6.84897	5.91427	6.36428	6.5738	4.80565	4.72932	4.66491	5.43658	5.50281	5.51503	ENSMUSG00000001911	62.5971	-1.55245	0.287518	-5.3995	6.68275e-08	8.89319e-07	Nfix	TRUE	ENSMUSG00000001911	62.5971	-1.9336	0.279368	-6.92132	4.47456e-12	4.4282e-11	Nfix	TRUE	ENSMUSG00000001911	62.5971	0.381145	0.256273	1.48726	0.136946	0.255117	Nfix	0	ENSMUSG00000001911	62.5971	0.804824	0.269419	2.98726	0.00281489	0.0129613	Nfix	0
ENSMUSG00000001918	Slc1a5	11.55	11.4191	11.2757	11.9627	11.8071	11.8868	12.0067	11.7577	11.7992	12.1673	12.2887	12.4467	ENSMUSG00000001918	3824.43	-0.0295461	0.117853	-0.250704	0.802043	0.897848	Slc1a5	0	ENSMUSG00000001918	3824.43	0.435338	0.117834	3.69451	0.000220314	0.000824157	Slc1a5	0	ENSMUSG00000001918	3824.43	-0.464884	0.118046	-3.93814	8.21141e-05	0.0003625	Slc1a5	0	ENSMUSG00000001918	3824.43	-0.419209	0.117606	-3.56452	0.000364525	0.0021558	Slc1a5	0
ENSMUSG00000001924	Uba1	12.7147	12.6155	12.7403	12.3519	12.3898	12.1829	12.6105	12.5498	12.5097	12.5252	12.2711	12.5225	ENSMUSG00000001924	5822.91	0.24481	0.102074	2.39835	0.0164692	0.0557319	Uba1	0	ENSMUSG00000001924	5822.91	-0.133175	0.101695	-1.30955	0.190348	0.316667	Uba1	0	ENSMUSG00000001924	5822.91	0.377985	0.101992	3.70601	0.000210546	0.000868296	Uba1	0	ENSMUSG00000001924	5822.91	-0.131118	0.102071	-1.28458	0.19894	0.395616	Uba1	0
ENSMUSG00000001930	Vwf	0	0	1.10723	0	0	1.13302	0	0	0	0.811889	1.9375	3.28559	ENSMUSG00000001930	1.22372	-0.286143	0.692169	-0.413401	0.679313	NA	Vwf	0	ENSMUSG00000001930	1.22372	-0.237571	0.700053	-0.339362	0.734337	NA	Vwf	0	ENSMUSG00000001930	1.22372	-0.0485719	0.697886	-0.0695987	0.944513	NA	Vwf	0	ENSMUSG00000001930	1.22372	-1.17915	0.710576	-1.65943	0.0970291	NA	Vwf	0
ENSMUSG00000001942	Siae	9.52756	9.61227	9.65798	9.6887	9.67036	9.65746	9.10562	9.03781	9.15741	9.33416	9.11587	9.44344	ENSMUSG00000001942	692.357	-0.570068	0.113628	-5.01698	5.24896e-07	6.00973e-06	Siae	0	ENSMUSG00000001942	692.357	-0.498103	0.112418	-4.4308	9.38856e-06	4.41125e-05	Siae	0	ENSMUSG00000001942	692.357	-0.0719652	0.111773	-0.643854	0.51967	0.681813	Siae	0	ENSMUSG00000001942	692.357	0.369306	0.112539	3.28158	0.00103228	0.00539626	Siae	0
ENSMUSG00000001943	Vsig2	0	0	2.158	1.14428	0	0	0	0	0	1.32827	0	0	ENSMUSG00000001943	0.515362	-0.154004	0.506274	-0.304191	0.760983	NA	Vsig2	0	ENSMUSG00000001943	0.515362	-0.352455	0.509284	-0.69206	0.4889	NA	Vsig2	0	ENSMUSG00000001943	0.515362	0.198451	0.509149	0.38977	0.696707	NA	Vsig2	0	ENSMUSG00000001943	0.515362	-0.0205279	0.507734	-0.0404305	0.96775	NA	Vsig2	0
ENSMUSG00000001946	Esam	0	0	1.72624	1.14428	0	0	0	1.46487	0.903244	1.32827	0	0.979927	ENSMUSG00000001946	0.719421	0.220235	0.662852	0.332254	0.739697	NA	Esam	0	ENSMUSG00000001946	0.719421	0.0774715	0.672354	0.115224	0.908267	NA	Esam	0	ENSMUSG00000001946	0.719421	0.142764	0.663357	0.215214	0.8296	NA	Esam	0	ENSMUSG00000001946	0.719421	-0.194955	0.664158	-0.293537	0.769112	NA	Esam	0
ENSMUSG00000001948	Spa17	2.27583	2.04937	1.10723	0	3.00285	1.13302	2.1755	0	1.85232	2.00793	1.52954	1.55814	ENSMUSG00000001948	2.44394	-0.211287	0.793024	-0.266432	0.789907	NA	Spa17	0	ENSMUSG00000001948	2.44394	-0.240675	0.791979	-0.303891	0.761211	0.852469	Spa17	0	ENSMUSG00000001948	2.44394	0.0293881	0.792341	0.0370902	0.970413	0.989925	Spa17	0	ENSMUSG00000001948	2.44394	0.112873	0.79261	0.142407	0.886758	0.954451	Spa17	0
ENSMUSG00000001962	Fam50a	9.2095	9.2821	9.35391	9.2233	9.34887	9.35766	9.09019	8.94553	9.04544	9.25431	9.23811	9.30615	ENSMUSG00000001962	598.068	-0.282833	0.109168	-2.59081	0.00957492	0.0356919	Fam50a	0	ENSMUSG00000001962	598.068	-0.254294	0.107412	-2.36746	0.0179106	0.0438063	Fam50a	0	ENSMUSG00000001962	598.068	-0.0285389	0.107838	-0.264647	0.791281	0.887165	Fam50a	0	ENSMUSG00000001962	598.068	0.0436471	0.107843	0.404729	0.685677	0.842822	Fam50a	0
ENSMUSG00000001964	Emd	8.33893	8.66521	8.52385	8.10088	8.04106	8.90527	8.57763	8.59442	9.08759	8.33132	8.63393	8.21237	ENSMUSG00000001964	369.317	0.368356	0.219143	1.68089	0.0927834	0.21753	Emd	0	ENSMUSG00000001964	369.317	0.243488	0.217157	1.12125	0.262181	0.404982	Emd	0	ENSMUSG00000001964	369.317	0.124868	0.219399	0.569138	0.569263	0.722648	Emd	0	ENSMUSG00000001964	369.317	-0.0214527	0.219636	-0.0976739	0.922191	0.972139	Emd	0
ENSMUSG00000001983	Taco1	5.98306	5.41262	5.98489	6.20206	6.23587	6.33882	6.22624	5.79629	6.40166	5.27707	6.78715	6.13006	ENSMUSG00000001983	68.446	-0.0944156	0.361312	-0.261313	0.793851	0.892721	Taco1	0	ENSMUSG00000001983	68.446	0.33086	0.360641	0.917422	0.358922	0.511328	Taco1	0	ENSMUSG00000001983	68.446	-0.425276	0.362951	-1.17172	0.241311	0.394776	Taco1	0	ENSMUSG00000001983	68.446	0.0769296	0.360249	0.213546	0.830901	0.926644	Taco1	0
ENSMUSG00000001986	Gria3	4.84137	3.91902	4.00056	0	1.26493	0	2.77871	2.65104	3.27838	3.21887	0	1.55814	ENSMUSG00000001986	7.35879	1.88536	0.745448	2.52916	0.0114337	0.0412004	Gria3	TRUE	ENSMUSG00000001986	7.35879	-1.21542	0.683294	-1.77876	0.0752787	0.149316	Gria3	0	ENSMUSG00000001986	7.35879	3.10077	0.735924	4.21344	2.5151e-05	0.00012113	Gria3	TRUE	ENSMUSG00000001986	7.35879	-1.2044	0.751939	-1.60172	0.109217	0.258171	Gria3	0
ENSMUSG00000001988	Npas1	2.67353	3.58345	1.10723	2.21135	2.72523	2.8003	2.1755	3.82812	2.63729	2.9634	2.7357	3.28559	ENSMUSG00000001988	6.32374	0.40088	0.679777	0.589723	0.555377	0.73366	Npas1	0	ENSMUSG00000001988	6.32374	0.233673	0.66617	0.350771	0.72576	0.829112	Npas1	0	ENSMUSG00000001988	6.32374	0.167207	0.681577	0.245324	0.806206	0.896565	Npas1	0	ENSMUSG00000001988	6.32374	-0.365364	0.678397	-0.53857	0.590184	0.777746	Npas1	0
ENSMUSG00000001995	Sipa1l2	6.0177	4.70676	4.84316	4.58478	4.78973	3.82016	4.80565	5.46368	4.76065	6.46987	5.24014	6.43576	ENSMUSG00000001995	40.4664	0.568692	0.461749	1.2316	0.218097	0.40315	Sipa1l2	0	ENSMUSG00000001995	40.4664	-0.230745	0.444095	-0.519586	0.603352	0.735405	Sipa1l2	0	ENSMUSG00000001995	40.4664	0.799437	0.458608	1.74318	0.0813017	0.167097	Sipa1l2	0	ENSMUSG00000001995	40.4664	-1.59117	0.453324	-3.51001	0.000448095	0.00259446	Sipa1l2	TRUE
ENSMUSG00000001998	Ap4e1	8.12127	8.50615	8.56401	8.63662	8.6471	8.3729	8.72482	8.81628	8.72775	8.77872	8.23825	8.99582	ENSMUSG00000001998	390.7	0.195172	0.203942	0.956998	0.338568	0.539659	Ap4e1	0	ENSMUSG00000001998	390.7	0.346197	0.202784	1.70722	0.0877809	0.169457	Ap4e1	0	ENSMUSG00000001998	390.7	-0.151025	0.204551	-0.738322	0.460319	0.627936	Ap4e1	0	ENSMUSG00000001998	390.7	-0.138525	0.203756	-0.679855	0.496596	0.707159	Ap4e1	0
ENSMUSG00000001999	Blvra	8.31127	8.23642	8.08274	9.04966	8.91793	9.1642	9.13299	9.09234	9.00202	9.06378	9.2131	8.95117	ENSMUSG00000001999	475.774	0.0253344	0.133247	0.190131	0.849206	0.925493	Blvra	0	ENSMUSG00000001999	475.774	0.856931	0.134826	6.35581	2.07334e-10	1.74897e-09	Blvra	0	ENSMUSG00000001999	475.774	-0.831596	0.136299	-6.10126	1.05235e-09	9.06145e-09	Blvra	0	ENSMUSG00000001999	475.774	-0.02837	0.132859	-0.213535	0.83091	0.926644	Blvra	0
ENSMUSG00000002006	Pdzd4	1.72494	0.835775	1.10723	2.21135	1.9284	1.13302	1.11934	2.17657	1.45446	3.86781	2.92681	0.979927	ENSMUSG00000002006	3.29042	-0.131263	0.767648	-0.170994	0.864229	0.932815	Pdzd4	0	ENSMUSG00000002006	3.29042	0.348551	0.767202	0.454314	0.649603	0.771369	Pdzd4	0	ENSMUSG00000002006	3.29042	-0.479814	0.770687	-0.62258	0.533561	0.694029	Pdzd4	0	ENSMUSG00000002006	3.29042	-1.05106	0.753629	-1.39466	0.163119	0.344866	Pdzd4	0
ENSMUSG00000002007	Srpk3	3.64712	4.06146	4.28312	3.41723	4.63539	2.19519	3.3757	3.73582	3.98135	3.21887	5.16625	3.66316	ENSMUSG00000002007	14.5162	0.0261433	0.569946	0.0458698	0.963414	0.985459	Srpk3	0	ENSMUSG00000002007	14.5162	-0.26179	0.556317	-0.470577	0.637943	0.762261	Srpk3	0	ENSMUSG00000002007	14.5162	0.287933	0.5643	0.510248	0.609878	0.755555	Srpk3	0	ENSMUSG00000002007	14.5162	-0.484852	0.561625	-0.863302	0.387971	0.610618	Srpk3	0
ENSMUSG00000002010	Idh3g	11.643	11.7704	11.8148	10.7439	10.7598	10.7425	10.8912	10.8349	10.859	11.0391	11.3755	10.9333	ENSMUSG00000002010	2311.98	0.112808	0.119399	0.944801	0.34476	0.545637	Idh3g	0	ENSMUSG00000002010	2311.98	-0.876885	0.118054	-7.42784	1.10382e-13	1.27273e-12	Idh3g	0	ENSMUSG00000002010	2311.98	0.989694	0.118659	8.34064	7.38899e-17	1.23696e-15	Idh3g	0	ENSMUSG00000002010	2311.98	-0.372633	0.119043	-3.13025	0.00174657	0.00853766	Idh3g	0
ENSMUSG00000002012	Pnck	1.72494	0.835775	1.72624	0	0	0	0	0.910884	0.903244	3.5332	3.92144	3.28559	ENSMUSG00000002012	3.38584	0.419314	0.791324	0.52989	0.596188	0.760702	Pnck	0	ENSMUSG00000002012	3.38584	-0.685025	0.788867	-0.868366	0.385194	0.538172	Pnck	0	ENSMUSG00000002012	3.38584	1.10434	0.788971	1.39972	0.161597	0.290005	Pnck	0	ENSMUSG00000002012	3.38584	-2.99598	0.781766	-3.83233	0.000126935	0.000838414	Pnck	TRUE
ENSMUSG00000047992	Dipk1c	0.822571	0.835775	0	3.24375	1.9284	0	6.3558	6.47605	6.85643	4.25793	4.50461	2.77277	ENSMUSG00000047992	28.5245	3.91076	0.618465	6.32333	2.55978e-10	4.7161e-09	Dipk1c	TRUE	ENSMUSG00000047992	28.5245	5.28088	0.654094	8.07358	6.82652e-16	9.48123e-15	Dipk1c	TRUE	ENSMUSG00000047992	28.5245	-1.37012	0.699475	-1.95879	0.0501378	0.111325	Dipk1c	0	ENSMUSG00000047992	28.5245	-1.57012	0.630729	-2.48937	0.012797	0.0462562	Dipk1c	TRUE
ENSMUSG00000002015	Bcap31	11.7028	11.5574	11.6649	11.8466	11.7185	11.8103	11.8584	11.8709	11.8933	11.3994	11.6516	11.4434	ENSMUSG00000002015	3349.36	0.0810458	0.101822	0.795959	0.426056	0.6233	Bcap31	0	ENSMUSG00000002015	3349.36	0.230552	0.101568	2.26994	0.0232111	0.0549299	Bcap31	0	ENSMUSG00000002015	3349.36	-0.149507	0.101897	-1.46724	0.142312	0.262582	Bcap31	0	ENSMUSG00000002015	3349.36	0.28971	0.10198	2.84086	0.0044992	0.0193947	Bcap31	0
ENSMUSG00000036172	Cd200r3	0	0	0	10.6921	10.6494	10.9455	6.65335	6.15817	5.78022	7.5574	7.80516	7.11973	ENSMUSG00000036172	500.151	-4.48552	0.235503	-19.0465	7.01829e-81	1.73452e-77	Cd200r3	TRUE	ENSMUSG00000036172	500.151	5.2623	0.510002	10.3182	5.83126e-25	1.55018e-23	Cd200r3	TRUE	ENSMUSG00000036172	500.151	-9.74781	0.503744	-19.3507	2.0097e-83	4.45012e-81	Cd200r3	0	ENSMUSG00000036172	500.151	3.20868	0.224311	14.3046	2.04872e-46	2.32298e-44	Cd200r3	TRUE
ENSMUSG00000002020	Ltbp2	0	0.835775	1.10723	0	0	0	1.74198	0	1.85232	0	0	0	ENSMUSG00000002020	0.574574	0.496212	0.544214	0.911796	0.361876	NA	Ltbp2	0	ENSMUSG00000002020	0.574574	0.302817	0.547489	0.553102	0.580194	NA	Ltbp2	0	ENSMUSG00000002020	0.574574	0.193395	0.542793	0.356297	0.721618	NA	Ltbp2	0	ENSMUSG00000002020	0.574574	0	0.540513	0	1	NA	Ltbp2	0
ENSMUSG00000002028	Kmt2a	9.1773	9.42895	9.19535	9.38089	9.28541	9.4092	9.34291	9.58265	9.46868	9.68606	9.87759	9.46544	ENSMUSG00000002028	700.763	0.102899	0.130057	0.791179	0.42884	0.625708	Kmt2a	0	ENSMUSG00000002028	700.763	0.197177	0.128861	1.53015	0.125978	0.227382	Kmt2a	0	ENSMUSG00000002028	700.763	-0.0942788	0.130278	-0.723674	0.469266	0.636511	Kmt2a	0	ENSMUSG00000002028	700.763	-0.316698	0.129289	-2.44954	0.0143037	0.0508058	Kmt2a	0
ENSMUSG00000002031	Ift46	8.21006	8.25136	8.33564	7.37164	7.40411	7.43309	7.58581	7.5717	7.62066	7.51034	7.63071	7.52964	ENSMUSG00000002031	213.68	0.188005	0.153534	1.22452	0.220757	0.406098	Ift46	0	ENSMUSG00000002031	213.68	-0.670142	0.143207	-4.67952	2.87541e-06	1.45081e-05	Ift46	0	ENSMUSG00000002031	213.68	0.858147	0.148843	5.76547	8.14327e-09	6.31435e-08	Ift46	0	ENSMUSG00000002031	213.68	-0.153409	0.152832	-1.00378	0.315487	0.535572	Ift46	0
ENSMUSG00000002032	Tmem25	4.58836	4.12773	4.95477	1.14428	2.72523	1.75972	4.46627	4.07412	2.63729	1.70776	0	4.04944	ENSMUSG00000002032	11.5628	1.4517	0.728224	1.99348	0.0462087	0.128255	Tmem25	0	ENSMUSG00000002032	11.5628	-0.552331	0.705309	-0.783105	0.433565	0.584576	Tmem25	0	ENSMUSG00000002032	11.5628	2.00403	0.72522	2.76334	0.00572125	0.0169946	Tmem25	TRUE	ENSMUSG00000002032	11.5628	-0.540747	0.733639	-0.737074	0.461077	0.678543	Tmem25	0
ENSMUSG00000002033	Cd3g	12.4788	12.5602	12.5782	13.1586	12.9902	13.1186	12.7432	12.672	12.6883	12.9841	13.2655	12.9885	ENSMUSG00000002033	7507.03	-0.388337	0.106428	-3.6488	0.000263464	0.00165563	Cd3g	0	ENSMUSG00000002033	7507.03	0.161434	0.106448	1.51655	0.12938	0.232103	Cd3g	0	ENSMUSG00000002033	7507.03	-0.549771	0.106445	-5.16482	2.40671e-07	1.56376e-06	Cd3g	0	ENSMUSG00000002033	7507.03	0.00742835	0.106288	0.0698886	0.944282	0.982318	Cd3g	0
ENSMUSG00000002043	Trappc6a	10.4683	10.5968	10.7097	9.40942	8.96325	9.30692	9.88572	9.65689	9.81794	8.40069	8.64757	8.61788	ENSMUSG00000002043	852.361	0.547152	0.142617	3.83651	0.000124795	0.000860486	Trappc6a	0	ENSMUSG00000002043	852.361	-0.800623	0.138988	-5.76038	8.39268e-09	5.86689e-08	Trappc6a	0	ENSMUSG00000002043	852.361	1.34778	0.141388	9.53247	1.53585e-21	3.61445e-20	Trappc6a	TRUE	ENSMUSG00000002043	852.361	0.67381	0.145519	4.63038	3.64998e-06	3.3379e-05	Trappc6a	0
ENSMUSG00000002052	Supt6	10.4438	10.556	10.7008	10.8733	10.8742	10.6882	10.6755	10.7774	10.7363	10.6957	9.78805	10.9196	ENSMUSG00000002052	1627.48	-0.0844689	0.210209	-0.401833	0.687807	0.827368	Supt6	0	ENSMUSG00000002052	1627.48	0.160255	0.210029	0.763015	0.445454	0.595998	Supt6	0	ENSMUSG00000002052	1627.48	-0.244724	0.210234	-1.16406	0.244401	0.398294	Supt6	0	ENSMUSG00000002052	1627.48	0.286736	0.210255	1.36376	0.172644	0.358129	Supt6	0
ENSMUSG00000002055	Spag5	10.6386	10.7274	10.6847	9.29455	9.58595	9.34448	9.44837	9.84399	9.50887	8.96473	8.37573	9.14452	ENSMUSG00000002055	892.839	0.195163	0.191445	1.01942	0.308002	0.505832	Spag5	0	ENSMUSG00000002055	892.839	-1.05917	0.189201	-5.59811	2.16701e-08	1.44167e-07	Spag5	TRUE	ENSMUSG00000002055	892.839	1.25433	0.190251	6.59303	4.30953e-11	4.31307e-10	Spag5	TRUE	ENSMUSG00000002055	892.839	0.54012	0.192541	2.80522	0.00502816	0.0212659	Spag5	0
ENSMUSG00000002058	Unc119	8.57238	8.50926	8.62011	8.34597	8.15197	8.5255	8.79505	8.72019	8.71585	8.80088	8.99035	8.7443	ENSMUSG00000002058	397.886	0.390912	0.145379	2.68891	0.00716851	0.0281405	Unc119	0	ENSMUSG00000002058	397.886	0.175555	0.141831	1.23778	0.215798	0.349401	Unc119	0	ENSMUSG00000002058	397.886	0.215357	0.145603	1.47907	0.139122	0.258258	Unc119	0	ENSMUSG00000002058	397.886	-0.49669	0.144589	-3.43519	0.000592129	0.00331944	Unc119	0
ENSMUSG00000002059	Rab34	3.96371	4.19108	4.95477	2.21135	0	0	0	2.17657	2.4199	0.811889	1.9375	1.55814	ENSMUSG00000002059	6.57622	0.547333	0.764678	0.715769	0.474134	0.667142	Rab34	0	ENSMUSG00000002059	6.57622	-2.18875	0.728206	-3.00567	0.00264994	0.00802809	Rab34	TRUE	ENSMUSG00000002059	6.57622	2.73608	0.746554	3.66495	0.000247388	0.00100597	Rab34	TRUE	ENSMUSG00000002059	6.57622	-0.204884	0.767464	-0.266962	0.789498	0.905418	Rab34	0
ENSMUSG00000002064	Sdf2	8.8736	8.96846	9.2538	9.95462	9.74066	9.92339	9.45802	9.61378	9.50196	9.23454	9.56362	9.32595	ENSMUSG00000002064	716.673	-0.350151	0.141228	-2.47933	0.013163	0.0462564	Sdf2	0	ENSMUSG00000002064	716.673	0.487219	0.142074	3.42933	0.000605073	0.00209385	Sdf2	0	ENSMUSG00000002064	716.673	-0.83737	0.142133	-5.89145	3.82813e-09	3.08371e-08	Sdf2	0	ENSMUSG00000002064	716.673	0.495428	0.141245	3.50759	0.000452189	0.0026142	Sdf2	0
ENSMUSG00000002068	Ccne1	9.64716	8.99089	8.55518	9.28618	9.47085	8.93018	9.93839	9.83568	9.93671	9.2145	9.13051	8.70786	ENSMUSG00000002068	662.017	0.66589	0.195196	3.41139	0.00064632	0.00362677	Ccne1	0	ENSMUSG00000002068	662.017	0.795707	0.194457	4.09194	4.27786e-05	0.00018149	Ccne1	0	ENSMUSG00000002068	662.017	-0.129817	0.196288	-0.661363	0.50838	0.671728	Ccne1	0	ENSMUSG00000002068	662.017	0.212289	0.196391	1.08095	0.279721	0.495297	Ccne1	0
ENSMUSG00000002076	Hsf2bp	4.95297	5.53976	5.84704	3.41723	3.23557	2.19519	2.1755	3.82812	3.62216	3.43584	3.5082	2.77277	ENSMUSG00000002076	17.317	0.315994	0.564207	0.560068	0.575433	0.747729	Hsf2bp	0	ENSMUSG00000002076	17.317	-1.97033	0.516143	-3.8174	0.000134864	0.000524648	Hsf2bp	TRUE	ENSMUSG00000002076	17.317	2.28632	0.537928	4.25024	2.13542e-05	0.000103871	Hsf2bp	TRUE	ENSMUSG00000002076	17.317	-0.213052	0.563661	-0.377979	0.705446	0.855553	Hsf2bp	0
ENSMUSG00000002083	Bbc3	8.51898	9.10014	8.45434	8.79832	8.76347	8.97192	7.64617	7.93555	7.81717	6.90225	7.44008	7.43553	ENSMUSG00000002083	314.445	-1.04006	0.186258	-5.58398	2.35082e-08	3.31723e-07	Bbc3	TRUE	ENSMUSG00000002083	314.445	-0.902256	0.185195	-4.87192	1.10517e-06	5.92117e-06	Bbc3	0	ENSMUSG00000002083	314.445	-0.137806	0.182283	-0.756003	0.449647	0.618776	Bbc3	0	ENSMUSG00000002083	314.445	1.56818	0.188602	8.31479	9.19166e-17	2.63296e-15	Bbc3	TRUE
ENSMUSG00000002100	Mybpc3	0	0	1.72624	0	0	1.13302	0	0	0	1.32827	2.51535	0	ENSMUSG00000002100	0.810848	-0.164814	0.572199	-0.288036	0.773319	NA	Mybpc3	0	ENSMUSG00000002100	0.810848	-0.272409	0.578433	-0.470944	0.637681	NA	Mybpc3	0	ENSMUSG00000002100	0.810848	0.107595	0.576069	0.186775	0.851837	NA	Mybpc3	0	ENSMUSG00000002100	0.810848	-0.456602	0.578956	-0.788665	0.430308	NA	Mybpc3	0
ENSMUSG00000002102	Psmc3	11.1167	10.7453	10.8372	11.3541	11.2998	11.284	11.5315	11.4607	11.5181	11.4182	11.4499	11.3308	ENSMUSG00000002102	2517.4	0.190682	0.10171	1.87476	0.0608253	0.158166	Psmc3	0	ENSMUSG00000002102	2517.4	0.597233	0.101615	5.87741	4.16744e-09	3.03236e-08	Psmc3	0	ENSMUSG00000002102	2517.4	-0.40655	0.102169	-3.9792	6.91463e-05	0.000309459	Psmc3	0	ENSMUSG00000002102	2517.4	-0.0877476	0.101698	-0.862828	0.388232	0.610739	Psmc3	0
ENSMUSG00000002103	Acp2	9.14829	9.29658	9.5599	9.34912	8.93457	9.20852	8.56429	8.75588	8.75996	9.36919	9.46691	9.45548	ENSMUSG00000002103	582.296	-0.475575	0.149857	-3.17351	0.00150605	0.0074357	Acp2	0	ENSMUSG00000002103	582.296	-0.63753	0.148031	-4.30674	1.65678e-05	7.51492e-05	Acp2	0	ENSMUSG00000002103	582.296	0.161956	0.147697	1.09654	0.272843	0.433551	Acp2	0	ENSMUSG00000002103	582.296	-0.253833	0.147478	-1.72116	0.0852225	0.213972	Acp2	0
ENSMUSG00000072966	Gprasp2	4.39111	4.47184	4.36621	6.15383	4.9941	3.93716	9.86228	9.86048	9.83316	6.30044	6.32646	4.76839	ENSMUSG00000072966	260.755	4.43058	0.345135	12.8372	1.01456e-37	2.06493e-35	Gprasp2	TRUE	ENSMUSG00000072966	260.755	5.2504	0.351527	14.936	1.92169e-50	1.62809e-48	Gprasp2	TRUE	ENSMUSG00000072966	260.755	-0.819828	0.375566	-2.18291	0.0290424	0.070204	Gprasp2	0	ENSMUSG00000072966	260.755	-0.637152	0.356165	-1.78892	0.0736273	0.191523	Gprasp2	0
ENSMUSG00000002105	Slc39a13	7.79165	8.30246	8.39621	8.00218	7.52993	8.04816	8.08039	7.89877	8.02425	7.57465	7.9553	8.04187	ENSMUSG00000002105	253.342	0.122192	0.20408	0.598743	0.549344	0.728305	Slc39a13	0	ENSMUSG00000002105	253.342	-0.172334	0.200381	-0.860032	0.389772	0.542468	Slc39a13	0	ENSMUSG00000002105	253.342	0.294526	0.202933	1.45134	0.146685	0.269015	Slc39a13	0	ENSMUSG00000002105	253.342	0.0154028	0.204074	0.0754765	0.939836	0.980122	Slc39a13	0
ENSMUSG00000002107	Celf2	11.2665	11.1883	11.1086	10.7631	11.0021	10.9723	10.8247	10.8473	10.815	10.9928	11.2857	10.8725	ENSMUSG00000002107	2054.8	-0.0857039	0.11792	-0.726798	0.46735	0.661592	Celf2	0	ENSMUSG00000002107	2054.8	-0.358849	0.117147	-3.06323	0.00218962	0.00675857	Celf2	0	ENSMUSG00000002107	2054.8	0.273145	0.117493	2.32478	0.0200838	0.0511973	Celf2	0	ENSMUSG00000002107	2054.8	-0.139435	0.11758	-1.18587	0.235672	0.44317	Celf2	0
ENSMUSG00000002108	Nr1h3	3.11862	3.38098	2.98658	2.818	3.00285	3.55318	1.11934	3.15733	0.903244	4.19981	4.61981	4.54624	ENSMUSG00000002108	10.094	-0.95022	0.637381	-1.49082	0.136009	0.288298	Nr1h3	0	ENSMUSG00000002108	10.094	-0.959347	0.626814	-1.53051	0.12589	0.227285	Nr1h3	0	ENSMUSG00000002108	10.094	0.0091269	0.610282	0.0149552	0.988068	1	Nr1h3	0	ENSMUSG00000002108	10.094	-1.20124	0.593714	-2.02326	0.0430459	0.125514	Nr1h3	0
ENSMUSG00000002109	Ddb2	9.67727	9.77748	9.88453	9.05951	8.9993	8.97534	8.04239	8.15635	8.02906	9.69002	9.62351	9.65832	ENSMUSG00000002109	617.606	-0.931148	0.121672	-7.65297	1.96393e-14	5.97117e-13	Ddb2	0	ENSMUSG00000002109	617.606	-1.69659	0.11761	-14.4255	3.57713e-47	2.73613e-45	Ddb2	TRUE	ENSMUSG00000002109	617.606	0.76544	0.114311	6.69614	2.13994e-11	2.20863e-10	Ddb2	0	ENSMUSG00000002109	617.606	-0.643711	0.114539	-5.62	1.90962e-08	2.50699e-07	Ddb2	0
ENSMUSG00000015437	Gzmb	10.4238	9.20362	9.80857	15.1339	15.1119	14.9071	15.0681	15.2485	15.3078	9.52969	9.42792	8.94834	ENSMUSG00000015437	18391.7	0.16342	0.218129	0.74919	0.453743	0.649223	Gzmb	0	ENSMUSG00000015437	18391.7	5.24235	0.219444	23.8893	3.96089e-126	2.75649e-123	Gzmb	TRUE	ENSMUSG00000015437	18391.7	-5.07893	0.219462	-23.1426	1.7244e-118	7.30471e-116	Gzmb	TRUE	ENSMUSG00000015437	18391.7	5.62598	0.220064	25.5652	3.71893e-144	3.72852e-141	Gzmb	TRUE
ENSMUSG00000002129	Sf3a1	11.0213	10.8299	10.9834	10.7306	10.8371	10.684	11.2518	11.1112	11.1017	10.9355	10.5058	11.0101	ENSMUSG00000002129	1950.65	0.398673	0.130249	3.06086	0.00220703	0.0103529	Sf3a1	0	ENSMUSG00000002129	1950.65	0.209381	0.129522	1.61657	0.105972	0.197908	Sf3a1	0	ENSMUSG00000002129	1950.65	0.189291	0.130328	1.45242	0.146386	0.268544	Sf3a1	0	ENSMUSG00000002129	1950.65	-0.0723236	0.130417	-0.554556	0.579198	0.769665	Sf3a1	0
ENSMUSG00000002147	Stat6	11.9448	12.1381	12.3011	11.69	11.7335	11.6805	11.3096	11.2532	11.1439	11.8406	11.4494	12.0424	ENSMUSG00000002147	3449.96	-0.459484	0.146834	-3.12928	0.00175235	0.00848701	Stat6	0	ENSMUSG00000002147	3449.96	-0.885879	0.146419	-6.05028	1.44592e-09	1.11233e-08	Stat6	0	ENSMUSG00000002147	3449.96	0.426395	0.146372	2.91309	0.00357866	0.0111699	Stat6	0	ENSMUSG00000002147	3449.96	-0.0877128	0.146488	-0.59877	0.549326	0.74872	Stat6	0
ENSMUSG00000038843	Gcnt1	0	0.835775	0	6.42165	6.15295	5.57087	6.29247	6.2611	5.75719	6.58788	6.04657	6.29993	ENSMUSG00000038843	53.8709	0.0404007	0.305578	0.132211	0.894817	0.949535	Gcnt1	0	ENSMUSG00000038843	53.8709	5.23965	0.539168	9.71804	2.526e-22	5.58702e-21	Gcnt1	TRUE	ENSMUSG00000038843	53.8709	-5.19925	0.5414	-9.60335	7.73911e-22	1.85036e-20	Gcnt1	0	ENSMUSG00000038843	53.8709	-0.250209	0.302686	-0.826629	0.408448	0.631382	Gcnt1	0
ENSMUSG00000052271	Bhlha15	1.72494	1.36156	2.158	2.818	1.9284	2.52924	7.0732	6.82865	7.26835	2.25627	2.92681	0.979927	ENSMUSG00000052271	35.9848	4.45301	0.502895	8.85475	8.38727e-19	3.95367e-17	Bhlha15	TRUE	ENSMUSG00000052271	35.9848	5.19641	0.517055	10.05	9.18546e-24	2.2772e-22	Bhlha15	TRUE	ENSMUSG00000052271	35.9848	-0.743402	0.59815	-1.24283	0.213929	0.360264	Bhlha15	0	ENSMUSG00000052271	35.9848	0.24584	0.575413	0.427241	0.669204	0.831546	Bhlha15	0
ENSMUSG00000002205	Vrk3	9.544	9.63523	9.71259	10.2352	9.9393	10.0811	10.0543	9.96836	9.86851	9.92344	10.0377	10.085	ENSMUSG00000002205	978.937	-0.124237	0.120843	-1.02809	0.303909	0.501682	Vrk3	0	ENSMUSG00000002205	978.937	0.332099	0.120752	2.75025	0.00595489	0.0165224	Vrk3	0	ENSMUSG00000002205	978.937	-0.456336	0.121291	-3.76233	0.000168339	0.000708018	Vrk3	0	ENSMUSG00000002205	978.937	0.072888	0.120525	0.604757	0.545341	0.745475	Vrk3	0
ENSMUSG00000002210	Smg9	8.96296	8.9662	8.98797	9.04305	8.97938	9.24018	8.76814	8.90372	8.60736	9.56321	9.54915	9.55768	ENSMUSG00000002210	558.011	-0.326944	0.130467	-2.50595	0.0122122	0.0435432	Smg9	0	ENSMUSG00000002210	558.011	-0.206722	0.129078	-1.60153	0.109261	0.203038	Smg9	0	ENSMUSG00000002210	558.011	-0.120222	0.129309	-0.929725	0.352513	0.522284	Smg9	0	ENSMUSG00000002210	558.011	-0.461739	0.127713	-3.61546	0.000299817	0.00181481	Smg9	0
ENSMUSG00000002221	Paxip1	10.0499	9.43223	8.85042	9.68658	9.64023	9.084	10.0543	9.81891	9.99938	9.87782	9.24486	9.49878	ENSMUSG00000002221	802.191	0.475097	0.205288	2.3143	0.0206515	0.0673015	Paxip1	0	ENSMUSG00000002221	802.191	0.469035	0.20449	2.29368	0.0218088	0.0520344	Paxip1	0	ENSMUSG00000002221	802.191	0.00606268	0.205773	0.029463	0.976495	0.993074	Paxip1	0	ENSMUSG00000002221	802.191	-0.0680553	0.205656	-0.330917	0.740707	0.877198	Paxip1	0
ENSMUSG00000002222	Rmnd5a	8.31476	7.89965	7.791	7.22761	7.30518	7.52006	6.94178	6.72442	6.72017	8.44828	7.97707	7.72794	ENSMUSG00000002222	200.47	-0.561564	0.211107	-2.66009	0.00781188	0.0302394	Rmnd5a	0	ENSMUSG00000002222	200.47	-1.20211	0.204562	-5.87651	4.18998e-09	3.04763e-08	Rmnd5a	TRUE	ENSMUSG00000002222	200.47	0.640546	0.203051	3.1546	0.00160718	0.00547127	Rmnd5a	0	ENSMUSG00000002222	200.47	-0.69877	0.202765	-3.4462	0.000568525	0.00320504	Rmnd5a	0
ENSMUSG00000002227	Mov10	9.15608	8.53696	8.57278	10.1409	10.2381	10.1524	8.68428	8.3083	8.48305	9.30171	9.01949	9.46345	ENSMUSG00000002227	643.98	-1.67317	0.167766	-9.97324	1.99618e-23	1.38135e-21	Mov10	TRUE	ENSMUSG00000002227	643.98	-0.27854	0.169635	-1.64199	0.100591	0.18975	Mov10	0	ENSMUSG00000002227	643.98	-1.39463	0.166532	-8.37453	5.54466e-17	9.39507e-16	Mov10	TRUE	ENSMUSG00000002227	643.98	0.904652	0.165328	5.47185	4.45355e-08	5.52675e-07	Mov10	0
ENSMUSG00000002228	Ppm1j	9.07617	9.11247	9.26738	9.7908	9.49069	9.56958	7.99013	7.86649	7.74877	8.28315	8.53098	8.42321	ENSMUSG00000002228	482.497	-1.7424	0.148096	-11.7654	5.88815e-32	8.21492e-30	Ppm1j	TRUE	ENSMUSG00000002228	482.497	-1.27613	0.148026	-8.62098	6.63844e-18	1.09624e-16	Ppm1j	TRUE	ENSMUSG00000002228	482.497	-0.466274	0.142199	-3.27903	0.00104165	0.00370193	Ppm1j	0	ENSMUSG00000002228	482.497	1.19969	0.144587	8.2974	1.06418e-16	3.0256e-15	Ppm1j	TRUE
ENSMUSG00000002233	Rhoc	6.3386	6.40897	6.59706	6.95951	6.89318	6.8523	5.81009	6.10382	6.24494	6.73838	6.93908	6.83029	ENSMUSG00000002233	96.1315	-0.828814	0.219549	-3.77508	0.000159959	0.00106639	Rhoc	0	ENSMUSG00000002233	96.1315	-0.375221	0.219	-1.71334	0.0866503	0.167756	Rhoc	0	ENSMUSG00000002233	96.1315	-0.453593	0.213296	-2.12659	0.0334539	0.0791889	Rhoc	0	ENSMUSG00000002233	96.1315	0.0659527	0.2095	0.31481	0.752906	0.884497	Rhoc	0
ENSMUSG00000002249	Tead3	2.98495	3.14538	3.50955	0	0	0	1.74198	0.910884	2.16384	2.00793	0	0	ENSMUSG00000002249	2.90686	1.12062	0.789092	1.42014	0.155568	0.31771	Tead3	0	ENSMUSG00000002249	2.90686	-1.21355	0.791491	-1.53325	0.125215	0.226423	Tead3	0	ENSMUSG00000002249	2.90686	2.33417	0.78887	2.95888	0.0030876	0.00980684	Tead3	TRUE	ENSMUSG00000002249	2.90686	-0.616008	0.788612	-0.78113	0.434726	0.655202	Tead3	0
ENSMUSG00000002250	Ppard	5.64926	5.82583	5.72641	3.95646	4.15687	4.32845	4.67931	3.99669	4.2687	5.09771	5.12784	4.81896	ENSMUSG00000002250	29.9668	0.16092	0.397723	0.404602	0.68577	0.826153	Ppard	0	ENSMUSG00000002250	29.9668	-1.38066	0.358565	-3.8505	0.000117877	0.000464406	Ppard	TRUE	ENSMUSG00000002250	29.9668	1.54158	0.375324	4.10732	4.0028e-05	0.000186778	Ppard	TRUE	ENSMUSG00000002250	29.9668	-0.842691	0.383128	-2.1995	0.0278425	0.0882922	Ppard	0
ENSMUSG00000002257	Def6	11.2364	11.3154	11.3298	10.8366	10.6124	10.6598	10.996	11.0651	11.0072	10.8185	10.5868	10.9189	ENSMUSG00000002257	2004.84	0.317346	0.112352	2.82457	0.00473447	0.0199237	Def6	0	ENSMUSG00000002257	2004.84	-0.269517	0.111129	-2.42526	0.0152973	0.0381133	Def6	0	ENSMUSG00000002257	2004.84	0.586863	0.112023	5.23878	1.61641e-07	1.07316e-06	Def6	0	ENSMUSG00000002257	2004.84	-0.0730276	0.112472	-0.649297	0.516146	0.723251	Def6	0
ENSMUSG00000002265	Peg3	2.48834	3.26798	0	3.04652	0	0	1.11934	0.910884	3.51642	0	0	0	ENSMUSG00000002265	2.7502	0.314797	0.755025	0.416935	0.676726	0.819097	Peg3	0	ENSMUSG00000002265	2.7502	-0.0417328	0.759038	-0.0549811	0.956154	0.98008	Peg3	0	ENSMUSG00000002265	2.7502	0.356529	0.755585	0.471859	0.637028	0.776063	Peg3	0	ENSMUSG00000002265	2.7502	0.738602	0.749993	0.984812	0.324716	0.546087	Peg3	0
ENSMUSG00000002274	Metrn	8.69784	8.15534	7.72956	8.24599	8.35108	8.35197	8.50033	8.27589	8.53135	8.1666	8.46317	8.12462	ENSMUSG00000002274	318.239	0.120557	0.217298	0.554801	0.579031	0.749996	Metrn	0	ENSMUSG00000002274	318.239	0.1985	0.215842	0.919655	0.357753	0.510111	Metrn	0	ENSMUSG00000002274	318.239	-0.0779432	0.217595	-0.358203	0.720192	0.839484	Metrn	0	ENSMUSG00000002274	318.239	0.0595856	0.217478	0.273984	0.784097	0.902002	Metrn	0
ENSMUSG00000002279	Lmf1	8.537	8.58197	8.36624	8.11984	7.95394	7.86831	7.908	7.89344	7.5753	8.21876	8.12091	8.36908	ENSMUSG00000002279	284.002	-0.186193	0.161968	-1.14956	0.250325	0.44109	Lmf1	0	ENSMUSG00000002279	284.002	-0.697806	0.156713	-4.45277	8.4768e-06	4.00337e-05	Lmf1	0	ENSMUSG00000002279	284.002	0.511613	0.158094	3.23614	0.00121159	0.00423558	Lmf1	0	ENSMUSG00000002279	284.002	-0.256424	0.159032	-1.6124	0.106875	0.254102	Lmf1	0
ENSMUSG00000002280	Ciao3	8.99591	9.20362	9.2538	9.05623	8.97536	9.03234	8.92601	8.87696	8.63605	8.8347	8.83807	8.94834	ENSMUSG00000002280	501.71	-0.204484	0.136937	-1.49327	0.135366	0.287306	Ciao3	0	ENSMUSG00000002280	501.71	-0.33465	0.134807	-2.48245	0.0130484	0.033081	Ciao3	0	ENSMUSG00000002280	501.71	0.130166	0.135513	0.960542	0.336783	0.506018	Ciao3	0	ENSMUSG00000002280	501.71	0.147332	0.13629	1.08102	0.279687	0.495284	Ciao3	0
ENSMUSG00000002289	Angptl4	7.3904	7.60622	7.50044	5.79354	5.60607	5.9783	6.29247	5.96841	6.08769	6.35472	6.48681	6.04764	ENSMUSG00000002289	95.4667	0.305875	0.252364	1.21204	0.225498	0.411509	Angptl4	0	ENSMUSG00000002289	95.4667	-1.36955	0.229204	-5.97525	2.29731e-09	1.7244e-08	Angptl4	TRUE	ENSMUSG00000002289	95.4667	1.67543	0.240808	6.95751	3.46348e-12	3.86758e-11	Angptl4	TRUE	ENSMUSG00000002289	95.4667	-0.494989	0.248904	-1.98867	0.0467376	0.133962	Angptl4	0
ENSMUSG00000002297	Dbf4	9.49259	9.23026	9.11953	8.641	8.91793	8.73392	8.90146	9.18033	9.19431	8.72048	8.67447	8.78303	ENSMUSG00000002297	507.413	0.329885	0.155188	2.12571	0.0335278	0.0995762	Dbf4	0	ENSMUSG00000002297	507.413	-0.191531	0.151993	-1.26013	0.207623	0.338952	Dbf4	0	ENSMUSG00000002297	507.413	0.521416	0.15446	3.37574	0.000736185	0.00271486	Dbf4	0	ENSMUSG00000002297	507.413	0.0395203	0.155874	0.253541	0.79985	0.911592	Dbf4	0
ENSMUSG00000002307	Daxx	10.0447	10.1713	9.90204	10.0921	9.75479	9.93047	10.0463	9.84813	9.89116	10.0326	9.73313	10.3658	ENSMUSG00000002307	1019.34	0.00030576	0.161668	0.00189128	0.998491	1	Daxx	0	ENSMUSG00000002307	1019.34	-0.118505	0.160728	-0.737305	0.460937	0.610634	Daxx	0	ENSMUSG00000002307	1019.34	0.118811	0.161367	0.73628	0.46156	0.629378	Daxx	0	ENSMUSG00000002307	1019.34	-0.130107	0.161339	-0.806422	0.42	0.641895	Daxx	0
ENSMUSG00000002308	Cd320	7.55863	7.97809	7.82077	6.46183	6.73114	6.67834	8.36323	8.43845	8.49354	7.07387	7.40838	6.92568	ENSMUSG00000002308	201.198	1.79374	0.182057	9.85262	6.67791e-23	4.47782e-21	Cd320	TRUE	ENSMUSG00000002308	201.198	0.639923	0.16551	3.86637	0.000110467	0.000437959	Cd320	0	ENSMUSG00000002308	201.198	1.15381	0.184285	6.26104	3.8242e-10	3.44833e-09	Cd320	TRUE	ENSMUSG00000002308	201.198	-0.515459	0.18816	-2.73947	0.00615392	0.025172	Cd320	0
ENSMUSG00000002565	Scin	1.72494	0.835775	1.10723	6.87277	5.72566	6.00535	7.0732	7.30081	6.82355	5.9052	3.72957	6.20804	ENSMUSG00000002565	65.1932	0.762415	0.458999	1.66104	0.0967058	0.224155	Scin	0	ENSMUSG00000002565	65.1932	5.19442	0.554219	9.37251	7.083e-21	1.42582e-19	Scin	TRUE	ENSMUSG00000002565	65.1932	-4.432	0.557891	-7.94422	1.95424e-15	2.91134e-14	Scin	TRUE	ENSMUSG00000002565	65.1932	0.630704	0.464772	1.35702	0.174775	0.361055	Scin	0
ENSMUSG00000002320	Tm9sf1	9.82026	9.51813	9.60336	10.1425	10.1193	10.0061	10.2614	10.3396	10.2815	9.78451	9.8977	9.95255	ENSMUSG00000002320	1022.38	0.204447	0.116881	1.74919	0.0802577	0.195472	Tm9sf1	0	ENSMUSG00000002320	1022.38	0.639926	0.116746	5.48134	4.22114e-08	2.71373e-07	Tm9sf1	0	ENSMUSG00000002320	1022.38	-0.435479	0.117876	-3.6944	0.000220411	0.000905338	Tm9sf1	0	ENSMUSG00000002320	1022.38	0.209099	0.117375	1.78146	0.0748372	0.193613	Tm9sf1	0
ENSMUSG00000002324	Rec8	5.62699	5.72241	5.78798	3.83936	2.72523	3.93716	2.5084	2.65104	3.62216	4.51789	3.38332	4.28355	ENSMUSG00000002324	21.5682	-0.547241	0.514165	-1.06433	0.287179	0.483665	Rec8	0	ENSMUSG00000002324	21.5682	-2.57341	0.473756	-5.43192	5.57512e-08	3.52488e-07	Rec8	TRUE	ENSMUSG00000002324	21.5682	2.02616	0.468077	4.3287	1.49989e-05	7.49024e-05	Rec8	TRUE	ENSMUSG00000002324	21.5682	-0.509807	0.485058	-1.05102	0.293248	0.511546	Rec8	0
ENSMUSG00000002325	Irf9	10.3795	10.5432	10.4176	11.1464	10.9355	10.9978	10.3353	10.2465	10.2632	10.2142	10.096	10.4555	ENSMUSG00000002325	1489.35	-0.743091	0.121039	-6.13925	8.2912e-10	1.44304e-08	Irf9	0	ENSMUSG00000002325	1489.35	-0.167734	0.121133	-1.38471	0.16614	0.283834	Irf9	0	ENSMUSG00000002325	1489.35	-0.575357	0.120652	-4.76874	1.8538e-06	1.06463e-05	Irf9	0	ENSMUSG00000002325	1489.35	0.764226	0.120884	6.322	2.58206e-10	4.20031e-09	Irf9	0
ENSMUSG00000002326	Gmpr2	9.50026	9.34961	9.38413	9.61268	9.58859	9.58535	9.67219	9.62186	9.55967	9.9622	9.76633	9.94545	ENSMUSG00000002326	797.221	0.0229914	0.101555	0.226394	0.820895	0.908953	Gmpr2	0	ENSMUSG00000002326	797.221	0.205618	0.100467	2.04662	0.0406953	0.08894	Gmpr2	0	ENSMUSG00000002326	797.221	-0.182627	0.10184	-1.79327	0.0729299	0.15266	Gmpr2	0	ENSMUSG00000002326	797.221	-0.296706	0.100553	-2.95076	0.00316993	0.0143874	Gmpr2	0
ENSMUSG00000002329	Mdp1	8.98501	9.15281	8.98468	9.02975	8.80931	9.3042	8.66774	8.44575	8.42943	9.40982	9.4917	9.61426	ENSMUSG00000002329	538.163	-0.538771	0.155147	-3.47265	0.000515339	0.00296981	Mdp1	0	ENSMUSG00000002329	538.163	-0.525354	0.153668	-3.41876	0.000629073	0.00217227	Mdp1	0	ENSMUSG00000002329	538.163	-0.013417	0.153082	-0.087646	0.930158	0.968581	Mdp1	0	ENSMUSG00000002329	538.163	-0.443358	0.152048	-2.91591	0.00354651	0.0158177	Mdp1	0
ENSMUSG00000002332	Dhrs1	8.94733	8.79578	9.10449	8.43947	8.12322	8.40879	8.4137	8.25941	8.45112	8.45761	8.80801	8.59267	ENSMUSG00000002332	385.468	0.044364	0.159455	0.278222	0.780842	0.884589	Dhrs1	0	ENSMUSG00000002332	385.468	-0.5714	0.15494	-3.68787	0.000226142	0.000843861	Dhrs1	0	ENSMUSG00000002332	385.468	0.615764	0.157111	3.9193	8.8807e-05	0.000389751	Dhrs1	0	ENSMUSG00000002332	385.468	-0.295539	0.158027	-1.87018	0.0614591	0.166203	Dhrs1	0
ENSMUSG00000002342	Tmem161a	9.00458	8.93877	9.08928	9.02305	8.61131	8.82404	9.03965	8.9326	8.73661	9.07797	9.32344	9.42519	ENSMUSG00000002342	517.635	0.078403	0.159128	0.492705	0.622221	0.780823	Tmem161a	0	ENSMUSG00000002342	517.635	-0.102736	0.156917	-0.654719	0.512649	0.657938	Tmem161a	0	ENSMUSG00000002342	517.635	0.181139	0.158542	1.14253	0.253232	0.409602	Tmem161a	0	ENSMUSG00000002342	517.635	-0.450824	0.157884	-2.85541	0.0042982	0.0186083	Tmem161a	0
ENSMUSG00000032470	Mras	2.02652	0	0	4.43137	2.72523	3.69284	6.56678	7.02668	6.95079	4.3676	1.9375	3.86919	ENSMUSG00000032470	35.2647	2.83529	0.556834	5.0918	3.54679e-07	4.15714e-06	Mras	TRUE	ENSMUSG00000032470	35.2647	5.19082	0.618793	8.38862	4.91865e-17	7.61013e-16	Mras	TRUE	ENSMUSG00000032470	35.2647	-2.35553	0.64087	-3.67552	0.000237361	0.000968226	Mras	0	ENSMUSG00000032470	35.2647	0.071599	0.576739	0.124145	0.901201	0.961251	Mras	0
ENSMUSG00000002345	Borcs8	8.35256	8.60542	8.42557	8.59207	8.33237	8.43887	8.23435	8.1608	8.20955	8.44202	8.99302	8.39432	ENSMUSG00000002345	348.38	-0.257484	0.178497	-1.44252	0.149157	0.307983	Borcs8	0	ENSMUSG00000002345	348.38	-0.25726	0.176581	-1.45689	0.145146	0.25517	Borcs8	0	ENSMUSG00000002345	348.38	-0.00022393	0.177123	-0.00126426	0.998991	1	Borcs8	0	ENSMUSG00000002345	348.38	-0.16257	0.176547	-0.920831	0.357139	0.579878	Borcs8	0
ENSMUSG00000002346	Slc25a42	6.54267	6.86255	6.59706	6.4815	6.94339	7.07291	6.8999	6.10382	6.75546	7.27023	7.63756	7.72794	ENSMUSG00000002346	125.267	-0.222457	0.261836	-0.849605	0.395545	0.595172	Slc25a42	0	ENSMUSG00000002346	125.267	-0.0560385	0.259077	-0.2163	0.828754	0.898966	Slc25a42	0	ENSMUSG00000002346	125.267	-0.166419	0.260454	-0.638956	0.522852	0.684513	Slc25a42	0	ENSMUSG00000002346	125.267	-0.691594	0.255667	-2.70505	0.00682935	0.0274456	Slc25a42	0
ENSMUSG00000002365	Snx9	9.37728	8.99089	8.77639	7.56846	7.8699	7.46267	8.06783	7.90938	8.06232	5.71079	5.80016	6.2455	ENSMUSG00000002365	263.37	0.367573	0.214818	1.71109	0.0870636	0.207752	Snx9	0	ENSMUSG00000002365	263.37	-1.039	0.207698	-5.00248	5.65983e-07	3.161e-06	Snx9	TRUE	ENSMUSG00000002365	263.37	1.40658	0.211684	6.64471	3.03813e-11	3.0866e-10	Snx9	TRUE	ENSMUSG00000002365	263.37	1.68366	0.22998	7.32091	2.46292e-13	5.33745e-12	Snx9	TRUE
ENSMUSG00000002372	Ranbp3	10.1979	10.4213	10.3349	10.5016	10.4526	10.3207	10.3221	10.2775	10.3144	10.4183	10.4543	10.5247	ENSMUSG00000002372	1332.9	-0.121882	0.104023	-1.17169	0.241322	0.430754	Ranbp3	0	ENSMUSG00000002372	1332.9	-0.0150949	0.103311	-0.146112	0.883833	0.936813	Ranbp3	0	ENSMUSG00000002372	1332.9	-0.106787	0.103808	-1.0287	0.303621	0.468956	Ranbp3	0	ENSMUSG00000002372	1332.9	-0.0390497	0.103559	-0.377078	0.706115	0.855938	Ranbp3	0
ENSMUSG00000002379	Ndufa11	9.19822	8.78299	9.09538	9.40942	9.1351	9.3042	9.70904	9.50962	9.59743	9.06785	9.65424	9.09407	ENSMUSG00000002379	638.905	0.315673	0.186445	1.69312	0.0904336	0.213846	Ndufa11	0	ENSMUSG00000002379	638.905	0.565375	0.185892	3.04142	0.00235467	0.00721206	Ndufa11	0	ENSMUSG00000002379	638.905	-0.249703	0.187267	-1.3334	0.1824	0.318693	Ndufa11	0	ENSMUSG00000002379	638.905	-0.0123242	0.186736	-0.0659979	0.94738	0.983586	Ndufa11	0
ENSMUSG00000002384	Bmp8b	7.92081	7.60622	7.68169	7.14366	7.39211	7.6371	7.57698	7.72361	7.59491	7.53993	7.678	7.53721	ENSMUSG00000002384	192.601	0.227535	0.189928	1.19801	0.230913	0.418292	Bmp8b	0	ENSMUSG00000002384	192.601	-0.111043	0.184138	-0.603045	0.546479	0.6875	Bmp8b	0	ENSMUSG00000002384	192.601	0.338579	0.188687	1.79439	0.0727508	0.152378	Bmp8b	0	ENSMUSG00000002384	192.601	-0.180442	0.189449	-0.952455	0.340866	0.562861	Bmp8b	0
ENSMUSG00000020614	Fam20a	5.69278	4.66273	4.65768	9.17276	8.41178	8.27626	10.5343	10.2349	10.2101	8.20035	8.5236	8.30842	ENSMUSG00000020614	514.156	1.65131	0.218149	7.56962	3.7431e-14	1.10883e-12	Fam20a	TRUE	ENSMUSG00000020614	514.156	5.14801	0.248029	20.7556	1.09048e-95	3.54152e-93	Fam20a	TRUE	ENSMUSG00000020614	514.156	-3.4967	0.251116	-13.9247	4.48642e-44	3.0355e-42	Fam20a	TRUE	ENSMUSG00000020614	514.156	0.282212	0.221044	1.27673	0.201699	0.399685	Fam20a	0
ENSMUSG00000002395	Use1	8.56068	8.82853	8.80646	8.85599	8.46431	8.8126	8.23996	8.21309	8.35852	9.07797	9.20621	9.17396	ENSMUSG00000002395	430.844	-0.448642	0.149075	-3.0095	0.00261677	0.0120144	Use1	0	ENSMUSG00000002395	430.844	-0.461742	0.147031	-3.14045	0.00168688	0.0053344	Use1	0	ENSMUSG00000002395	430.844	0.0131	0.146712	0.0892905	0.928851	0.967634	Use1	0	ENSMUSG00000002395	430.844	-0.428418	0.145471	-2.94503	0.00322923	0.0146217	Use1	0
ENSMUSG00000002396	Ocel1	7.36372	7.07899	6.52656	8.18729	7.69533	7.60209	7.5411	7.60469	7.61427	7.7005	7.89938	7.72794	ENSMUSG00000002396	192.395	-0.247111	0.211322	-1.16936	0.242259	0.431491	Ocel1	0	ENSMUSG00000002396	192.395	0.56002	0.213398	2.6243	0.00868283	0.0231709	Ocel1	0	ENSMUSG00000002396	192.395	-0.807131	0.214188	-3.76834	0.000164338	0.000692087	Ocel1	0	ENSMUSG00000002396	192.395	0.0627259	0.209873	0.298875	0.765035	0.891652	Ocel1	0
ENSMUSG00000002409	Dyrk1b	7.49244	8.19065	7.90656	7.36106	7.66573	7.44302	6.08387	6.29384	6.03121	7.19039	7.52382	7.25445	ENSMUSG00000002409	161.343	-1.34711	0.193618	-6.95753	3.46293e-12	8.08484e-11	Dyrk1b	TRUE	ENSMUSG00000002409	161.343	-1.72867	0.188081	-9.19111	3.88825e-20	7.42808e-19	Dyrk1b	TRUE	ENSMUSG00000002409	161.343	0.381568	0.175988	2.16814	0.030148	0.0724728	Dyrk1b	0	ENSMUSG00000002409	161.343	0.164846	0.179144	0.920189	0.357474	0.580324	Dyrk1b	0
ENSMUSG00000002413	Braf	7.87431	8.46188	8.21192	7.20412	7.94575	7.58426	7.60332	7.12092	7.36291	7.99351	7.44008	7.57449	ENSMUSG00000002413	214.586	-0.224939	0.255825	-0.879269	0.379255	0.5789	Braf	0	ENSMUSG00000002413	214.586	-0.807749	0.251613	-3.21028	0.00132607	0.00429231	Braf	0	ENSMUSG00000002413	214.586	0.582809	0.252444	2.30867	0.0209618	0.0531229	Braf	0	ENSMUSG00000002413	214.586	-0.0867198	0.253939	-0.341498	0.732729	0.872976	Braf	0
ENSMUSG00000002416	Ndufb2	6.08458	5.99515	6.52656	6.40114	6.15295	6.13347	6.08387	6.29384	6.17716	6.49426	6.58932	6.58934	ENSMUSG00000002416	78.2583	-0.045691	0.249962	-0.182792	0.854961	0.928256	Ndufb2	0	ENSMUSG00000002416	78.2583	-0.0168182	0.243897	-0.068956	0.945025	0.973295	Ndufb2	0	ENSMUSG00000002416	78.2583	-0.0288728	0.248443	-0.116215	0.907482	0.955693	Ndufb2	0	ENSMUSG00000002416	78.2583	-0.317567	0.245038	-1.29599	0.19498	0.389898	Ndufb2	0
ENSMUSG00000002428	Hltf	10.0583	10.4604	10.5209	10.1269	10.1712	9.87288	9.95552	10.0157	10.0488	10.1174	9.66769	10.4494	ENSMUSG00000002428	1129.26	-0.0597181	0.188259	-0.317212	0.751083	0.866364	Hltf	0	ENSMUSG00000002428	1129.26	-0.344696	0.18739	-1.83946	0.0658472	0.133448	Hltf	0	ENSMUSG00000002428	1129.26	0.284978	0.1878	1.51745	0.129152	0.243155	Hltf	0	ENSMUSG00000002428	1129.26	-0.0376354	0.188011	-0.200176	0.841343	0.931462	Hltf	0
ENSMUSG00000002455	Prpf6	10.5423	10.7018	10.6467	10.6783	10.5955	10.4846	10.599	10.6137	10.5208	10.4381	9.9468	10.5161	ENSMUSG00000002455	1482.7	-0.00904679	0.147863	-0.0611835	0.951213	0.979026	Prpf6	0	ENSMUSG00000002455	1482.7	-0.0537651	0.147277	-0.365061	0.715066	0.821566	Prpf6	0	ENSMUSG00000002455	1482.7	0.0447184	0.147709	0.302747	0.762083	0.868113	Prpf6	0	ENSMUSG00000002455	1482.7	0.26867	0.148004	1.81529	0.0694793	0.182754	Prpf6	0
ENSMUSG00000002458	Rgs19	9.82882	9.91402	9.68857	10.4058	10.4497	10.4245	10.0811	9.93631	9.99324	10.1007	10.412	10.2111	ENSMUSG00000002458	1128.73	-0.420091	0.113299	-3.7078	0.00020907	0.00135719	Rgs19	0	ENSMUSG00000002458	1128.73	0.19117	0.113543	1.68367	0.0922452	0.176311	Rgs19	0	ENSMUSG00000002458	1128.73	-0.611261	0.113464	-5.38727	7.15364e-08	4.94662e-07	Rgs19	0	ENSMUSG00000002458	1128.73	0.182048	0.112656	1.61596	0.106103	0.253024	Rgs19	0
ENSMUSG00000002475	Abhd3	0	0.835775	2.158	0	2.72523	1.75972	0	0	1.85232	1.32827	0.958635	0	ENSMUSG00000002475	1.44267	-0.57524	0.755633	-0.761269	0.446497	NA	Abhd3	0	ENSMUSG00000002475	1.44267	-0.191457	0.756592	-0.253052	0.800228	0.879312	Abhd3	0	ENSMUSG00000002475	1.44267	-0.383783	0.758311	-0.506102	0.612785	0.758045	Abhd3	0	ENSMUSG00000002475	1.44267	0.601001	0.756595	0.79435	0.426991	NA	Abhd3	0
ENSMUSG00000002477	Snrpd1	9.37728	8.93877	9.08928	9.16973	9.08752	9.40413	9.63651	9.65532	9.63897	8.93163	9.19464	8.5707	ENSMUSG00000002477	611.667	0.410034	0.180322	2.2739	0.0229723	0.0733384	Snrpd1	0	ENSMUSG00000002477	611.667	0.493633	0.179372	2.75201	0.00592301	0.0164439	Snrpd1	0	ENSMUSG00000002477	611.667	-0.0835998	0.18101	-0.461853	0.644187	0.78143	Snrpd1	0	ENSMUSG00000002477	611.667	0.3063	0.181449	1.68808	0.0913953	0.226014	Snrpd1	0
ENSMUSG00000002486	Tchp	7.30883	7.19943	7.5096	7.97468	7.27936	6.95299	7.06058	7.39436	7.33984	7.82589	6.98278	7.93128	ENSMUSG00000002486	172.312	-0.171711	0.282634	-0.607539	0.543493	0.723586	Tchp	0	ENSMUSG00000002486	172.312	-0.0584393	0.280785	-0.208128	0.835129	0.903622	Tchp	0	ENSMUSG00000002486	172.312	-0.113272	0.2819	-0.401817	0.687819	0.814665	Tchp	0	ENSMUSG00000002486	172.312	-0.162006	0.280821	-0.576903	0.564005	0.759167	Tchp	0
ENSMUSG00000002489	Tiam1	8.99156	8.90374	9.1868	10.1881	10.1694	10.031	9.71307	9.92591	9.85772	8.93831	8.82011	8.99032	ENSMUSG00000002489	759.512	-0.294575	0.123588	-2.38353	0.0171476	0.0576361	Tiam1	0	ENSMUSG00000002489	759.512	0.803602	0.125172	6.42	1.36276e-10	1.16827e-09	Tiam1	0	ENSMUSG00000002489	759.512	-1.09818	0.125351	-8.7608	1.93872e-18	3.65356e-17	Tiam1	TRUE	ENSMUSG00000002489	759.512	1.20818	0.125671	9.61383	6.98965e-22	2.87572e-20	Tiam1	TRUE
ENSMUSG00000002496	Tsc2	9.80175	9.85655	9.96837	10.2539	10.2024	9.83945	9.98587	10.1503	10.0285	10.1437	9.7235	10.3498	ENSMUSG00000002496	1050.11	-0.0524484	0.172897	-0.303351	0.761622	0.873397	Tsc2	0	ENSMUSG00000002496	1050.11	0.179424	0.172528	1.03997	0.298352	0.445493	Tsc2	0	ENSMUSG00000002496	1050.11	-0.231873	0.172979	-1.34046	0.180095	0.31553	Tsc2	0	ENSMUSG00000002496	1050.11	0.0188739	0.172711	0.10928	0.91298	0.967907	Tsc2	0
ENSMUSG00000002504	Nherf2	3.3537	3.26798	3.18273	1.7743	2.72523	2.19519	3.3757	3.15733	3.81291	1.32827	2.7357	2.96469	ENSMUSG00000002504	6.82356	1.09936	0.649444	1.69276	0.0905005	0.213931	Nherf2	0	ENSMUSG00000002504	6.82356	0.184072	0.612339	0.300606	0.763715	0.854084	Nherf2	0	ENSMUSG00000002504	6.82356	0.915283	0.650403	1.40725	0.159352	0.286981	Nherf2	0	ENSMUSG00000002504	6.82356	-0.164269	0.664502	-0.247206	0.804749	0.913766	Nherf2	0
ENSMUSG00000002524	Puf60	11.6336	11.6131	11.6004	11.829	11.7808	11.7111	11.7652	11.7096	11.7158	11.949	12.1096	12.0593	ENSMUSG00000002524	3562.25	-0.0437987	0.0832736	-0.525961	0.598915	0.762416	Puf60	0	ENSMUSG00000002524	3562.25	0.114285	0.082966	1.37749	0.168361	0.286898	Puf60	0	ENSMUSG00000002524	3562.25	-0.158083	0.083278	-1.89826	0.0576616	0.125205	Puf60	0	ENSMUSG00000002524	3562.25	-0.265693	0.0829639	-3.20251	0.00136237	0.00688195	Puf60	0
ENSMUSG00000002546	Golga2	9.50638	10.1879	10.285	9.42475	9.19505	9.09349	9.35071	9.44732	9.25105	9.46638	8.68443	9.44747	ENSMUSG00000002546	727.2	0.105811	0.235019	0.450223	0.65255	0.801782	Golga2	0	ENSMUSG00000002546	727.2	-0.662631	0.233366	-2.83945	0.0045192	0.0129273	Golga2	0	ENSMUSG00000002546	727.2	0.768442	0.23418	3.28141	0.00103288	0.00367478	Golga2	0	ENSMUSG00000002546	727.2	0.00794225	0.234996	0.0337974	0.973039	0.994976	Golga2	0
ENSMUSG00000002550	Uck1	9.63745	9.7356	9.93133	9.64793	9.46514	9.687	9.18623	9.11542	9.18787	9.84383	9.99294	9.98336	ENSMUSG00000002550	801.444	-0.43874	0.115087	-3.81225	0.000137707	0.000937187	Uck1	0	ENSMUSG00000002550	801.444	-0.604046	0.113284	-5.33215	9.7059e-08	5.94186e-07	Uck1	0	ENSMUSG00000002550	801.444	0.165307	0.113089	1.46174	0.143813	0.264772	Uck1	0	ENSMUSG00000002550	801.444	-0.336657	0.112719	-2.98669	0.00282018	0.0129825	Uck1	0
ENSMUSG00000030470	Csrp3	0	0	0	1.7743	0	0	5.35276	5.52011	5.93188	0.811889	1.9375	0	ENSMUSG00000030470	12.5674	4.30489	0.733886	5.86588	4.46769e-09	6.99467e-08	Csrp3	TRUE	ENSMUSG00000030470	12.5674	5.14559	0.742423	6.93081	4.18452e-12	4.1496e-11	Csrp3	TRUE	ENSMUSG00000030470	12.5674	-0.840703	0.786639	-1.06873	0.285192	0.447804	Csrp3	0	ENSMUSG00000030470	12.5674	-0.143034	0.771578	-0.185379	0.852932	0.937049	Csrp3	0
ENSMUSG00000025492	Ifitm3	8.08498	7.51631	8.10105	11.4409	10.6124	10.8822	13.1129	13.0031	13.0362	7.20524	7.22948	7.50668	ENSMUSG00000025492	2741.52	2.03126	0.166939	12.1676	4.62219e-34	7.26944e-32	Ifitm3	TRUE	ENSMUSG00000025492	2741.52	5.09037	0.172892	29.4425	1.57168e-190	3.06258e-187	Ifitm3	TRUE	ENSMUSG00000025492	2741.52	-3.05911	0.173873	-17.5939	2.74291e-69	4.31035e-67	Ifitm3	TRUE	ENSMUSG00000025492	2741.52	3.64203	0.177266	20.5456	8.42848e-94	3.02932e-91	Ifitm3	TRUE
ENSMUSG00000002580	Mien1	8.42854	8.61988	8.85402	9.08867	8.71611	9.1672	9.66596	9.5131	9.69457	9.05561	9.60615	9.17881	ENSMUSG00000002580	582.608	0.614933	0.183247	3.35575	0.000791496	0.00430729	Mien1	0	ENSMUSG00000002580	582.608	0.976723	0.182835	5.34209	9.18809e-08	5.64258e-07	Mien1	0	ENSMUSG00000002580	582.608	-0.36179	0.185031	-1.95529	0.0505489	0.112084	Mien1	0	ENSMUSG00000002580	582.608	-0.291722	0.183552	-1.58932	0.111988	0.262847	Mien1	0
ENSMUSG00000002602	Axl	10.2671	10.423	10.388	8.08168	8.04873	7.98161	8.66774	8.58784	8.58465	9.29305	9.13051	9.41701	ENSMUSG00000002602	647.359	0.572059	0.132513	4.31701	1.5816e-05	0.000134389	Axl	0	ENSMUSG00000002602	647.359	-1.74089	0.121532	-14.3246	1.53524e-46	1.12044e-44	Axl	TRUE	ENSMUSG00000002602	647.359	2.31295	0.127852	18.0908	3.76301e-73	6.54697e-71	Axl	TRUE	ENSMUSG00000002602	647.359	-1.2402	0.1298	-9.55476	1.23874e-21	4.97821e-20	Axl	TRUE
ENSMUSG00000029379	Cxcl3	0	0	2.158	2.818	1.26493	2.19519	6.51223	6.43261	6.98092	3.43584	4.44336	2.96469	ENSMUSG00000029379	29.405	3.96032	0.621675	6.3704	1.88538e-10	3.54149e-09	Cxcl3	TRUE	ENSMUSG00000029379	29.405	5.06183	0.644866	7.84943	4.17942e-15	5.44387e-14	Cxcl3	TRUE	ENSMUSG00000029379	29.405	-1.10151	0.691459	-1.59302	0.111155	0.215884	Cxcl3	0	ENSMUSG00000029379	29.405	-1.32156	0.636357	-2.07675	0.0378242	0.113199	Cxcl3	0
ENSMUSG00000002608	Ccdc97	9.84096	9.8232	9.80298	10.1624	9.82566	9.92693	9.80859	9.855	9.68545	10.0232	10.2015	10.094	ENSMUSG00000002608	974.041	-0.193384	0.119492	-1.61838	0.105581	0.240052	Ccdc97	0	ENSMUSG00000002608	974.041	-0.0379558	0.118751	-0.319624	0.749253	0.845046	Ccdc97	0	ENSMUSG00000002608	974.041	-0.155428	0.119197	-1.30396	0.192247	0.331838	Ccdc97	0	ENSMUSG00000002608	974.041	-0.129124	0.118657	-1.08822	0.276499	0.491625	Ccdc97	0
ENSMUSG00000002617	Zfp40	6.80312	6.38207	6.83445	6.90226	7.14278	7.06006	6.92795	6.51823	6.52948	6.22958	5.96175	6.60384	ENSMUSG00000002617	102.667	-0.369713	0.238101	-1.55275	0.120482	0.264108	Zfp40	0	ENSMUSG00000002617	102.667	-0.0142621	0.236805	-0.0602271	0.951975	0.977777	Zfp40	0	ENSMUSG00000002617	102.667	-0.355451	0.236983	-1.4999	0.13364	0.25009	Zfp40	0	ENSMUSG00000002617	102.667	0.748813	0.240545	3.11299	0.00185203	0.00899982	Zfp40	0
ENSMUSG00000002625	Akap8l	10.462	10.9331	11.0367	10.2366	9.92479	10.0969	9.45802	9.16935	9.13302	10.7997	10.5372	11.1131	ENSMUSG00000002625	1337.68	-0.818799	0.182949	-4.47555	7.6216e-06	7.01723e-05	Akap8l	0	ENSMUSG00000002625	1337.68	-1.54953	0.181739	-8.52612	1.51343e-17	2.43122e-16	Akap8l	TRUE	ENSMUSG00000002625	1337.68	0.730726	0.180999	4.03719	5.40943e-05	0.000247263	Akap8l	0	ENSMUSG00000002625	1337.68	-0.727814	0.180994	-4.0212	5.79019e-05	0.000414185	Akap8l	0
ENSMUSG00000002635	Pdcd2l	8.03089	8.42282	8.41096	7.99535	7.74335	8.0086	7.94279	7.97646	7.9036	7.84972	7.81123	7.79264	ENSMUSG00000002635	256.203	0.0175575	0.167718	0.104685	0.916626	0.962547	Pdcd2l	0	ENSMUSG00000002635	256.203	-0.351971	0.162962	-2.15984	0.0307851	0.0699241	Pdcd2l	0	ENSMUSG00000002635	256.203	0.369529	0.165524	2.23248	0.0255829	0.0631104	Pdcd2l	0	ENSMUSG00000002635	256.203	0.103036	0.167657	0.61456	0.538845	0.740956	Pdcd2l	0
ENSMUSG00000002658	Gtf2f1	9.9748	9.87476	10.0126	9.83161	9.80996	9.89294	9.97918	9.85637	9.9017	9.81387	9.57793	9.96102	ENSMUSG00000002658	939.961	0.067722	0.105858	0.639745	0.522339	0.707134	Gtf2f1	0	ENSMUSG00000002658	939.961	-0.041345	0.104304	-0.39639	0.691817	0.804478	Gtf2f1	0	ENSMUSG00000002658	939.961	0.109067	0.10552	1.03361	0.301317	0.466323	Gtf2f1	0	ENSMUSG00000002658	939.961	0.0564661	0.105851	0.533446	0.593725	0.780744	Gtf2f1	0
ENSMUSG00000002660	Clpp	8.52501	8.24764	8.49183	8.86725	8.93457	9.11538	9.42149	9.0594	9.09679	8.93609	9.10849	8.71455	ENSMUSG00000002660	479.99	0.217271	0.164008	1.32476	0.185252	0.360177	Clpp	0	ENSMUSG00000002660	479.99	0.766656	0.164203	4.66896	3.02727e-06	1.52349e-05	Clpp	0	ENSMUSG00000002660	479.99	-0.549385	0.16594	-3.31075	0.000930468	0.00335182	Clpp	0	ENSMUSG00000002660	479.99	0.0483178	0.164358	0.29398	0.768774	0.893664	Clpp	0
ENSMUSG00000002661	Alkbh7	7.17712	7.22236	7.43458	6.55763	6.48219	6.5738	6.53065	6.88345	6.72017	6.56503	7.15503	6.92568	ENSMUSG00000002661	117.386	0.173406	0.216685	0.800267	0.423556	0.621106	Alkbh7	0	ENSMUSG00000002661	117.386	-0.556163	0.204679	-2.71724	0.00658285	0.018054	Alkbh7	0	ENSMUSG00000002661	117.386	0.729568	0.211431	3.45062	0.000559301	0.00211704	Alkbh7	0	ENSMUSG00000002661	117.386	-0.345699	0.214013	-1.61532	0.106241	0.253227	Alkbh7	0
ENSMUSG00000002664	Pspn	1.72494	0.835775	0	2.54633	1.9284	1.13302	1.74198	0.910884	0.903244	2.46808	2.92681	1.55814	ENSMUSG00000002664	2.42574	-0.665133	0.780263	-0.852447	0.393966	NA	Pspn	0	ENSMUSG00000002664	2.42574	0.144487	0.783267	0.184467	0.853647	0.917113	Pspn	0	ENSMUSG00000002664	2.42574	-0.809621	0.780505	-1.0373	0.299594	0.464099	Pspn	0	ENSMUSG00000002664	2.42574	-0.413077	0.767847	-0.537968	0.590599	0.778031	Pspn	0
ENSMUSG00000002668	Dennd1c	10.7797	10.8379	10.8161	11.4301	11.0743	11.3743	10.7392	10.6161	10.6739	11.303	11.3228	11.5903	ENSMUSG00000002668	2169.46	-0.617984	0.115596	-5.34607	8.98857e-08	1.16919e-06	Dennd1c	0	ENSMUSG00000002668	2169.46	-0.135767	0.115574	-1.17472	0.240107	0.378476	Dennd1c	0	ENSMUSG00000002668	2169.46	-0.482217	0.115315	-4.18173	2.893e-05	0.000137899	Dennd1c	0	ENSMUSG00000002668	2169.46	-0.1103	0.114812	-0.960702	0.336702	0.558842	Dennd1c	0
ENSMUSG00000002679	Med6	7.20744	7.23745	7.28243	7.43356	7.31793	7.37206	7.26136	7.36384	7.04887	6.92933	7.08657	7.17901	ENSMUSG00000002679	149.476	-0.146973	0.182929	-0.803445	0.421718	0.619804	Med6	0	ENSMUSG00000002679	149.476	-0.0124694	0.179816	-0.0693455	0.944715	0.973252	Med6	0	ENSMUSG00000002679	149.476	-0.134504	0.181932	-0.739309	0.459719	0.627528	Med6	0	ENSMUSG00000002679	149.476	0.309003	0.1832	1.6867	0.0916616	0.226438	Med6	0
ENSMUSG00000002699	Lcp2	12.134	12.0875	12.0673	12.6258	12.6641	12.6422	12.4038	12.3138	12.3515	13.1379	13.1893	13.2586	ENSMUSG00000002699	6351.73	-0.286966	0.0758761	-3.78204	0.000155551	0.00104061	Lcp2	0	ENSMUSG00000002699	6351.73	0.259201	0.0759089	3.41463	0.000638697	0.0022016	Lcp2	0	ENSMUSG00000002699	6351.73	-0.546167	0.0759663	-7.18959	6.49855e-13	7.72489e-12	Lcp2	0	ENSMUSG00000002699	6351.73	-0.550639	0.0754643	-7.29668	2.94963e-13	6.34887e-12	Lcp2	0
ENSMUSG00000002718	Cse1l	10.4238	10.043	9.91934	10.5124	10.754	10.3605	10.9531	10.9953	11.0224	10.5887	10.3939	10.419	ENSMUSG00000002718	1520.47	0.441304	0.140758	3.1352	0.00171737	0.00833862	Cse1l	0	ENSMUSG00000002718	1520.47	0.848201	0.140655	6.03038	1.63579e-09	1.25196e-08	Cse1l	0	ENSMUSG00000002718	1520.47	-0.406898	0.141537	-2.87486	0.0040421	0.0124568	Cse1l	0	ENSMUSG00000002718	1520.47	0.0797352	0.141125	0.564998	0.572075	0.764493	Cse1l	0
ENSMUSG00000002728	Naa20	9.91289	9.87596	9.85786	9.98595	9.84999	10.128	10.0527	9.73198	9.86851	9.4034	9.62006	9.41906	ENSMUSG00000002728	905.954	-0.104024	0.130012	-0.800114	0.423645	0.621106	Naa20	0	ENSMUSG00000002728	905.954	0.00468696	0.129246	0.0362639	0.971072	0.98842	Naa20	0	ENSMUSG00000002728	905.954	-0.108711	0.129823	-0.83738	0.402379	0.573088	Naa20	0	ENSMUSG00000002728	905.954	0.504045	0.130568	3.8604	0.000113202	0.00075716	Naa20	0
ENSMUSG00000002731	Prkra	6.70025	7.27448	7.29309	6.02568	6.06498	6.42147	6.27073	6.80613	6.58284	5.62505	5.67254	5.13063	ENSMUSG00000002731	86.8183	0.376362	0.264268	1.42417	0.154398	0.31603	Prkra	0	ENSMUSG00000002731	86.8183	-0.527081	0.251098	-2.09911	0.0358076	0.0796242	Prkra	0	ENSMUSG00000002731	86.8183	0.903443	0.259788	3.47761	0.0005059	0.00193597	Prkra	0	ENSMUSG00000002731	86.8183	0.668298	0.274689	2.43292	0.0149775	0.0528345	Prkra	0
ENSMUSG00000002732	Fkbp7	4.16255	5.08586	4.84316	2.54633	4.26612	4.41169	3.66956	3.15733	3.81291	3.5332	4.09077	3.13404	ENSMUSG00000002732	15.6697	-0.337139	0.53133	-0.634519	0.525742	0.709545	Fkbp7	0	ENSMUSG00000002732	15.6697	-1.09448	0.51121	-2.14097	0.0322767	0.0729041	Fkbp7	0	ENSMUSG00000002732	15.6697	0.757345	0.512335	1.47822	0.139348	0.258579	Fkbp7	0	ENSMUSG00000002732	15.6697	0.276339	0.527354	0.524011	0.600271	0.785567	Fkbp7	0
ENSMUSG00000053338	Tarm1	2.27583	0.835775	3.18273	5.72916	5.90527	4.94622	7.65459	7.51033	7.542	4.51789	5.16625	4.42086	ENSMUSG00000053338	66.4945	1.92227	0.373729	5.14349	2.69684e-07	3.23322e-06	Tarm1	TRUE	ENSMUSG00000053338	66.4945	5.01874	0.453774	11.06	1.96078e-28	6.34679e-27	Tarm1	TRUE	ENSMUSG00000053338	66.4945	-3.09647	0.46588	-6.6465	3.00153e-11	3.0526e-10	Tarm1	0	ENSMUSG00000053338	66.4945	0.807803	0.393628	2.0522	0.0401503	0.118724	Tarm1	0
ENSMUSG00000002741	Ykt6	9.95259	9.54263	9.64556	10.1081	9.83898	9.99936	10.3651	10.3474	10.3446	9.95672	9.79112	9.92106	ENSMUSG00000002741	1028.32	0.369855	0.108854	3.39771	0.000679517	0.00378238	Ykt6	0	ENSMUSG00000002741	1028.32	0.633287	0.108263	5.84955	4.92915e-09	3.55081e-08	Ykt6	0	ENSMUSG00000002741	1028.32	-0.263431	0.109875	-2.39755	0.016505	0.0431967	Ykt6	0	ENSMUSG00000002741	1028.32	0.0933041	0.109482	0.852234	0.394084	0.617344	Ykt6	0
ENSMUSG00000002748	Baz1b	10.447	9.99835	9.68251	10.3278	10.3036	9.6974	10.4142	10.4626	10.5637	10.4746	9.23133	10.2531	ENSMUSG00000002748	1178.43	0.34714	0.24975	1.38995	0.164545	0.331334	Baz1b	0	ENSMUSG00000002748	1178.43	0.415726	0.249392	1.66696	0.0955225	0.181666	Baz1b	0	ENSMUSG00000002748	1178.43	-0.0685863	0.249966	-0.274383	0.783791	0.882778	Baz1b	0	ENSMUSG00000002748	1178.43	0.0711832	0.249955	0.284784	0.77581	0.898001	Baz1b	0
ENSMUSG00000002763	Pex6	8.41236	7.59455	6.39422	7.71694	6.89318	6.38074	7.408	7.34834	7.49405	8.6944	8.45931	8.16916	ENSMUSG00000002763	215.486	0.365889	0.305059	1.1994	0.230371	0.417788	Pex6	0	ENSMUSG00000002763	215.486	-0.180754	0.300345	-0.60182	0.547294	0.688215	Pex6	0	ENSMUSG00000002763	215.486	0.546643	0.304194	1.79702	0.0723321	0.151686	Pex6	0	ENSMUSG00000002763	215.486	-1.34379	0.302187	-4.4469	8.71188e-06	7.38933e-05	Pex6	TRUE
ENSMUSG00000002767	Mrpl2	8.63508	8.41952	8.46851	8.92587	8.7588	8.76195	8.89437	8.89575	8.91886	8.50938	8.68112	8.65664	ENSMUSG00000002767	420.868	0.0860736	0.129292	0.66573	0.505584	0.693185	Mrpl2	0	ENSMUSG00000002767	420.868	0.391314	0.128368	3.04838	0.00230078	0.00706476	Mrpl2	0	ENSMUSG00000002767	420.868	-0.30524	0.130418	-2.34047	0.0192595	0.0493868	Mrpl2	0	ENSMUSG00000002767	420.868	0.199749	0.129912	1.53757	0.124153	0.283544	Mrpl2	0
ENSMUSG00000002768	Mea1	9.47244	9.31447	9.28884	9.81426	9.44495	9.71799	9.87315	9.81468	9.66858	9.64172	9.89198	9.72117	ENSMUSG00000002768	803.767	0.118562	0.134897	0.878909	0.379451	0.579084	Mea1	0	ENSMUSG00000002768	803.767	0.42389	0.134423	3.1534	0.00161383	0.00512502	Mea1	0	ENSMUSG00000002768	803.767	-0.305328	0.135576	-2.25209	0.0243168	0.0604198	Mea1	0	ENSMUSG00000002768	803.767	-0.0886619	0.134726	-0.658088	0.510481	0.718286	Mea1	0
ENSMUSG00000002769	Gnmt	0	2.51321	0	1.7743	1.26493	2.19519	3.00627	3.15733	2.16384	1.70776	1.9375	0.979927	ENSMUSG00000002769	3.05161	0.836064	0.777627	1.07515	0.282308	0.477729	Gnmt	0	ENSMUSG00000002769	3.05161	1.18428	0.776242	1.52566	0.127094	0.228925	Gnmt	0	ENSMUSG00000002769	3.05161	-0.34822	0.784434	-0.443912	0.657106	0.79084	Gnmt	0	ENSMUSG00000002769	3.05161	0.175555	0.783176	0.224157	0.822635	0.923416	Gnmt	0
ENSMUSG00000002771	Grin2d	1.34319	2.29985	0	4.58478	1.9284	3.02839	2.5084	3.29307	2.99315	4.0099	3.72957	1.55814	ENSMUSG00000002771	7.34979	-0.496662	0.709242	-0.700271	0.483758	0.675519	Grin2d	0	ENSMUSG00000002771	7.34979	1.1889	0.726172	1.63722	0.101585	0.191181	Grin2d	0	ENSMUSG00000002771	7.34979	-1.68556	0.72509	-2.32462	0.0200921	0.0512118	Grin2d	0	ENSMUSG00000002771	7.34979	0.123888	0.70429	0.175905	0.860368	0.940831	Grin2d	0
ENSMUSG00000002778	Kdelr1	9.29141	9.6494	9.67641	8.76258	8.57462	9.19684	8.50964	8.6075	8.76574	8.58228	8.58515	8.25432	ENSMUSG00000002778	491.735	-0.231642	0.183816	-1.26019	0.207602	0.389568	Kdelr1	0	ENSMUSG00000002778	491.735	-0.905318	0.181071	-4.99978	5.73951e-07	3.20275e-06	Kdelr1	0	ENSMUSG00000002778	491.735	0.673676	0.181549	3.71071	0.000206679	0.000853796	Kdelr1	0	ENSMUSG00000002778	491.735	0.369764	0.183813	2.01163	0.0442594	0.128286	Kdelr1	0
ENSMUSG00000002781	Tmem143	6.1485	6.2395	6.03655	6.10393	6.26248	5.9783	5.39357	5.46368	6.14203	5.83055	5.50281	5.71522	ENSMUSG00000002781	60.0256	-0.399387	0.294857	-1.35451	0.175574	0.346501	Tmem143	0	ENSMUSG00000002781	60.0256	-0.42986	0.28893	-1.48776	0.136813	0.243066	Tmem143	0	ENSMUSG00000002781	60.0256	0.0304731	0.288754	0.105533	0.915953	0.960586	Tmem143	0	ENSMUSG00000002781	60.0256	0.418137	0.29346	1.42485	0.154201	0.33139	Tmem143	0
ENSMUSG00000002791	Pdxk-ps	2.27583	2.51321	3.89257	0	0	1.13302	1.11934	2.17657	1.45446	1.32827	0	1.55814	ENSMUSG00000002791	2.79052	0.891627	0.790887	1.12738	0.259583	0.452487	Pdxk-ps	0	ENSMUSG00000002791	2.79052	-1.17916	0.777694	-1.51622	0.129463	0.232229	Pdxk-ps	0	ENSMUSG00000002791	2.79052	2.07079	0.785848	2.6351	0.00841133	0.0238509	Pdxk-ps	TRUE	ENSMUSG00000002791	2.79052	-0.413906	0.792218	-0.522465	0.601346	0.786643	Pdxk-ps	0
ENSMUSG00000002797	Ggct	5.27274	4.366	4.95477	6.20206	6.57003	6.27357	5.54617	5.43461	5.80289	6.6325	6.50191	6.92568	ENSMUSG00000002797	65.1258	-0.741687	0.292795	-2.53313	0.0113051	0.0407963	Ggct	0	ENSMUSG00000002797	65.1258	0.681638	0.306633	2.22298	0.0262174	0.0610069	Ggct	0	ENSMUSG00000002797	65.1258	-1.42333	0.302337	-4.70775	2.5047e-06	1.41141e-05	Ggct	TRUE	ENSMUSG00000002797	65.1258	-0.329767	0.280794	-1.17441	0.240231	0.448072	Ggct	0
ENSMUSG00000002799	Jag2	6.6679	6.32672	6.54451	3.95646	3.00285	4.41169	5.02931	5.14273	4.8933	4.19981	3.38332	4.35384	ENSMUSG00000002799	37.9232	1.08372	0.399465	2.71292	0.00666935	0.0265485	Jag2	TRUE	ENSMUSG00000002799	37.9232	-1.45107	0.34558	-4.19895	2.6815e-05	0.000117737	Jag2	TRUE	ENSMUSG00000002799	37.9232	2.53479	0.385339	6.57809	4.76542e-11	4.74254e-10	Jag2	TRUE	ENSMUSG00000002799	37.9232	-0.107574	0.415346	-0.258998	0.795637	0.909019	Jag2	0
ENSMUSG00000002803	Btbd6	7.90701	7.80663	7.71378	8.38306	8.30702	8.25951	7.26136	7.63055	7.41534	8.64897	8.67114	8.76379	ENSMUSG00000002803	282.072	-0.865522	0.155681	-5.5596	2.70393e-08	3.78463e-07	Btbd6	0	ENSMUSG00000002803	282.072	-0.364211	0.155704	-2.33912	0.019329	0.046858	Btbd6	0	ENSMUSG00000002803	282.072	-0.501311	0.152289	-3.29184	0.000995345	0.00355421	Btbd6	0	ENSMUSG00000002803	282.072	-0.375732	0.148188	-2.53551	0.0112284	0.0415884	Btbd6	0
ENSMUSG00000002804	Nudt14	8.34917	8.21752	8.3813	7.62263	7.52993	7.94715	7.35732	7.49634	7.56207	7.71095	8.0353	7.63925	ENSMUSG00000002804	231.552	-0.234623	0.184281	-1.27318	0.202955	0.383142	Nudt14	0	ENSMUSG00000002804	231.552	-0.835872	0.178402	-4.68533	2.79516e-06	1.41398e-05	Nudt14	0	ENSMUSG00000002804	231.552	0.601249	0.179487	3.34982	0.000808649	0.0029475	Nudt14	0	ENSMUSG00000002804	231.552	-0.094054	0.181588	-0.517953	0.604491	0.788479	Nudt14	0
ENSMUSG00000002808	Epdr1	2.98495	1.36156	0	3.57207	3.76855	2.8003	3.20278	3.29307	2.99315	4.0099	0	1.96978	ENSMUSG00000002808	6.6644	-0.205526	0.731487	-0.28097	0.778733	0.883531	Epdr1	0	ENSMUSG00000002808	6.6644	0.971584	0.738711	1.31524	0.188428	0.314064	Epdr1	0	ENSMUSG00000002808	6.6644	-1.17711	0.740199	-1.59026	0.111776	0.216809	Epdr1	0	ENSMUSG00000002808	6.6644	0.502339	0.732993	0.685327	0.493138	0.70471	Epdr1	0
ENSMUSG00000002812	Flii	11.5437	11.5347	11.5142	11.7672	11.74	11.5056	11.8196	11.8348	11.7968	11.6027	11.2386	11.7032	ENSMUSG00000002812	3197.04	0.141352	0.129684	1.08997	0.275727	0.47033	Flii	0	ENSMUSG00000002812	3197.04	0.284664	0.129466	2.19876	0.0278951	0.0643346	Flii	0	ENSMUSG00000002812	3197.04	-0.143313	0.129776	-1.10431	0.26946	0.429576	Flii	0	ENSMUSG00000002812	3197.04	0.148701	0.12977	1.14588	0.251845	0.462639	Flii	0
ENSMUSG00000002814	Top3a	8.84495	8.62276	8.5463	8.21694	8.39384	8.11177	8.90852	8.9609	8.4547	8.67587	7.6169	8.56701	ENSMUSG00000002814	370.05	0.531566	0.239307	2.22127	0.0263323	0.0819481	Top3a	0	ENSMUSG00000002814	370.05	0.113311	0.23672	0.478673	0.632171	0.757361	Top3a	0	ENSMUSG00000002814	370.05	0.418255	0.23934	1.74754	0.0805444	0.165887	Top3a	0	ENSMUSG00000002814	370.05	-0.10173	0.240014	-0.423852	0.671674	0.832881	Top3a	0
ENSMUSG00000002820	Atg4d	9.83612	10.0548	10.1464	9.5902	9.39771	9.60317	9.77617	9.79194	9.65463	9.55599	9.58149	9.72615	ENSMUSG00000002820	854.774	0.208092	0.124176	1.67578	0.0937814	0.219216	Atg4d	0	ENSMUSG00000002820	854.774	-0.270822	0.121854	-2.2225	0.0262495	0.0610598	Atg4d	0	ENSMUSG00000002820	854.774	0.478913	0.123438	3.87979	0.000104548	0.000452615	Atg4d	0	ENSMUSG00000002820	854.774	-0.0872308	0.124147	-0.702639	0.482281	0.695561	Atg4d	0
ENSMUSG00000002825	Qtrt1	7.10646	7.05364	6.97346	7.38215	7.57309	7.8158	8.0165	7.69937	7.88778	7.74691	7.81123	7.6322	ENSMUSG00000002825	192.36	0.267039	0.182168	1.46589	0.142677	0.298611	Qtrt1	0	ENSMUSG00000002825	192.36	0.815212	0.182544	4.46585	7.9751e-06	3.78201e-05	Qtrt1	0	ENSMUSG00000002825	192.36	-0.548173	0.186786	-2.93477	0.00333798	0.0105188	Qtrt1	0	ENSMUSG00000002825	192.36	-0.130694	0.182211	-0.717264	0.473211	0.687724	Qtrt1	0
ENSMUSG00000002831	Plin4	1.34319	2.04937	2.48987	1.7743	3.23557	1.13302	2.1755	2.43322	0.903244	1.70776	2.25516	1.96978	ENSMUSG00000002831	3.25606	-0.284106	0.751351	-0.378127	0.705336	0.838618	Plin4	0	ENSMUSG00000002831	3.25606	-0.0431697	0.747397	-0.0577601	0.95394	0.978669	Plin4	0	ENSMUSG00000002831	3.25606	-0.240936	0.749018	-0.32167	0.747703	0.858003	Plin4	0	ENSMUSG00000002831	3.25606	0.261391	0.749193	0.348897	0.727167	0.869882	Plin4	0
ENSMUSG00000002833	Hdgfl2	10.3737	10.3257	10.293	10.292	10.0899	10.1387	9.94355	10.058	9.9558	10.4247	9.89341	10.327	ENSMUSG00000002833	1164.8	-0.182956	0.13492	-1.35603	0.175089	0.345663	Hdgfl2	0	ENSMUSG00000002833	1164.8	-0.339492	0.133916	-2.53511	0.0112412	0.0290615	Hdgfl2	0	ENSMUSG00000002833	1164.8	0.156536	0.134287	1.16568	0.243745	0.397391	Hdgfl2	0	ENSMUSG00000002833	1164.8	-0.0523202	0.1344	-0.389286	0.697065	0.850252	Hdgfl2	0
ENSMUSG00000002835	Chaf1a	11.0388	10.5909	10.2389	10.3426	10.3306	10.0699	10.6536	10.7304	10.6483	10.1184	9.49359	9.76052	ENSMUSG00000002835	1343.17	0.42873	0.166717	2.57161	0.0101228	0.0372764	Chaf1a	0	ENSMUSG00000002835	1343.17	0.0422789	0.165777	0.255035	0.798696	0.878147	Chaf1a	0	ENSMUSG00000002835	1343.17	0.386451	0.166686	2.31844	0.0204257	0.0519127	Chaf1a	0	ENSMUSG00000002835	1343.17	0.441791	0.167536	2.63698	0.00836475	0.0326413	Chaf1a	0
ENSMUSG00000002844	Adprh	9.70011	9.45822	9.51962	9.78487	9.5513	9.64246	10.0997	10.1965	10.0816	10.0957	10.3455	10.0655	ENSMUSG00000002844	959.172	0.461664	0.12616	3.65935	0.000252852	0.00159998	Adprh	0	ENSMUSG00000002844	959.172	0.562067	0.125166	4.49058	7.1028e-06	3.39311e-05	Adprh	0	ENSMUSG00000002844	959.172	-0.100403	0.127026	-0.790413	0.429287	0.599819	Adprh	0	ENSMUSG00000002844	959.172	-0.507619	0.1259	-4.03191	5.53245e-05	0.000397539	Adprh	0
ENSMUSG00000039315	Clnk	0.822571	0	1.10723	5.66178	5.47567	4.565	6.24865	5.70187	6.32543	3.43584	0.958635	2.55135	ENSMUSG00000039315	28.2189	0.773113	0.469843	1.64547	0.0998729	0.230005	Clnk	0	ENSMUSG00000039315	28.2189	5.00481	0.604507	8.27916	1.24051e-16	1.86087e-15	Clnk	TRUE	ENSMUSG00000039315	28.2189	-4.2317	0.610703	-6.92922	4.2316e-12	4.69039e-11	Clnk	0	ENSMUSG00000039315	28.2189	2.51541	0.524728	4.79373	1.63709e-06	1.60297e-05	Clnk	TRUE
ENSMUSG00000002846	Timmdc1	5.64926	5.58763	5.33081	5.35551	5.5639	6.1817	5.35276	5.67726	5.93188	5.71079	6.14602	5.68826	ENSMUSG00000002846	51.2665	-0.0657744	0.319901	-0.205609	0.837097	0.91805	Timmdc1	0	ENSMUSG00000002846	51.2665	0.130085	0.315626	0.412149	0.680231	0.796381	Timmdc1	0	ENSMUSG00000002846	51.2665	-0.195859	0.319985	-0.612089	0.540479	0.699739	Timmdc1	0	ENSMUSG00000002846	51.2665	-0.119001	0.316363	-0.376153	0.706803	0.856264	Timmdc1	0
ENSMUSG00000002847	Pla1a	0	0	0	1.14428	1.26493	0	1.74198	1.46487	1.45446	2.00793	1.9375	0	ENSMUSG00000002847	1.19265	0.480687	0.762823	0.630142	0.528602	NA	Pla1a	0	ENSMUSG00000002847	1.19265	1.12025	0.760741	1.47258	0.140863	NA	Pla1a	0	ENSMUSG00000002847	1.19265	-0.639568	0.750853	-0.851788	0.394332	NA	Pla1a	0	ENSMUSG00000002847	1.19265	-0.494718	0.763884	-0.647634	0.517222	NA	Pla1a	0
ENSMUSG00000002870	Mcm2	12.0129	11.2845	11.3304	11.902	11.9617	11.6449	12.4842	12.4773	12.339	11.6533	11.5536	11.6841	ENSMUSG00000002870	3861.52	0.588489	0.157604	3.73398	0.000188479	0.00124027	Mcm2	0	ENSMUSG00000002870	3861.52	0.860687	0.157505	5.4645	4.64203e-08	2.96475e-07	Mcm2	0	ENSMUSG00000002870	3861.52	-0.272198	0.157867	-1.72422	0.0846682	0.172777	Mcm2	0	ENSMUSG00000002870	3861.52	0.204698	0.157829	1.29696	0.194644	0.389391	Mcm2	0
ENSMUSG00000002871	Tpra1	9.63745	9.80179	9.71457	9.24649	9.10968	9.31235	8.53722	8.2045	8.4547	9.58608	9.85425	9.80354	ENSMUSG00000002871	659.83	-0.818151	0.140305	-5.83122	5.50235e-09	8.46892e-08	Tpra1	0	ENSMUSG00000002871	659.83	-1.31011	0.137754	-9.51049	1.89765e-21	3.96329e-20	Tpra1	TRUE	ENSMUSG00000002871	659.83	0.491957	0.135921	3.61943	0.000295252	0.00118064	Tpra1	0	ENSMUSG00000002871	659.83	-0.522863	0.135838	-3.84916	0.000118523	0.000789147	Tpra1	0
ENSMUSG00000002881	Nab1	8.58975	7.93247	7.35543	8.00218	7.40411	7.51066	8.13556	7.57835	7.98514	9.87318	9.81701	9.54271	ENSMUSG00000002881	391.738	0.259782	0.216249	1.20131	0.229631	0.416723	Nab1	0	ENSMUSG00000002881	391.738	-0.100664	0.212044	-0.47473	0.634979	0.759474	Nab1	0	ENSMUSG00000002881	391.738	0.360446	0.215542	1.67228	0.0944692	0.189113	Nab1	0	ENSMUSG00000002881	391.738	-2.06974	0.211826	-9.77095	1.50041e-22	6.42275e-21	Nab1	TRUE
ENSMUSG00000002885	Adgre5	11.0633	11.2285	11.0696	11.6853	11.8273	11.9822	10.347	10.2897	10.1272	11.9809	11.8124	12.0477	ENSMUSG00000002885	2766.2	-1.569	0.123213	-12.734	3.82784e-37	7.52519e-35	Adgre5	TRUE	ENSMUSG00000002885	2766.2	-0.860281	0.123366	-6.97341	3.09351e-12	3.10402e-11	Adgre5	0	ENSMUSG00000002885	2766.2	-0.708715	0.122138	-5.80255	6.53135e-09	5.12771e-08	Adgre5	0	ENSMUSG00000002885	2766.2	-0.114021	0.121644	-0.937333	0.348587	0.571154	Adgre5	0
ENSMUSG00000002897	Il17ra	11.8273	12.164	11.8714	11.3032	11.3557	11.1434	10.8778	10.5842	10.5835	11.4594	10.9523	11.7661	ENSMUSG00000002897	2716.6	-0.576061	0.190607	-3.02224	0.00250912	0.0115723	Il17ra	0	ENSMUSG00000002897	2716.6	-1.26023	0.190114	-6.62882	3.3839e-11	3.07693e-10	Il17ra	TRUE	ENSMUSG00000002897	2716.6	0.684171	0.189989	3.6011	0.00031687	0.00125831	Il17ra	0	ENSMUSG00000002897	2716.6	-0.152707	0.190157	-0.803056	0.421943	0.643632	Il17ra	0
ENSMUSG00000002900	Lamb1	1.34319	0	0	1.14428	2.72523	0	0	0.910884	0	0	2.7357	4.20965	ENSMUSG00000002900	2.70031	-0.664054	0.755628	-0.878811	0.379504	NA	Lamb1	0	ENSMUSG00000002900	2.70031	-0.102193	0.755168	-0.135324	0.892355	0.942566	Lamb1	0	ENSMUSG00000002900	2.70031	-0.561861	0.757446	-0.741784	0.458218	0.626102	Lamb1	0	ENSMUSG00000002900	2.70031	-0.867639	0.764307	-1.1352	0.256293	0.467709	Lamb1	0
ENSMUSG00000002908	Kcnn1	1.72494	1.74607	1.72624	0	0	0	1.11934	0.910884	0.903244	0	0	0	ENSMUSG00000002908	0.824308	0.537723	0.696111	0.772467	0.439838	NA	Kcnn1	0	ENSMUSG00000002908	0.824308	-0.531897	0.715335	-0.743563	0.457141	NA	Kcnn1	0	ENSMUSG00000002908	0.824308	1.06962	0.703975	1.5194	0.128662	NA	Kcnn1	0	ENSMUSG00000002908	0.824308	0	0.687232	0	1	NA	Kcnn1	0
ENSMUSG00000002910	Arrdc2	8.22866	7.94631	7.18279	7.00099	6.84117	6.5738	7.00898	6.2276	6.74379	7.24889	7.14544	7.21723	ENSMUSG00000002910	147.608	-0.123079	0.257376	-0.478208	0.632502	0.788149	Arrdc2	0	ENSMUSG00000002910	147.608	-1.13064	0.248337	-4.55285	5.29247e-06	2.56859e-05	Arrdc2	TRUE	ENSMUSG00000002910	147.608	1.00756	0.25077	4.01788	5.87234e-05	0.000266609	Arrdc2	TRUE	ENSMUSG00000002910	147.608	-0.388998	0.253349	-1.53542	0.12468	0.284297	Arrdc2	0
ENSMUSG00000022180	Slc7a8	5.69278	3.14538	5.33081	10.348	10.101	10.1	10.2545	10.5634	10.5293	8.68649	8.43985	8.58903	ENSMUSG00000022180	745.405	0.254813	0.426645	0.597249	0.550341	0.729347	Slc7a8	0	ENSMUSG00000022180	745.405	4.96749	0.438403	11.3309	9.2279e-30	3.18256e-28	Slc7a8	TRUE	ENSMUSG00000022180	745.405	-4.71268	0.438643	-10.7438	6.34062e-27	2.04898e-25	Slc7a8	TRUE	ENSMUSG00000022180	745.405	1.49353	0.427568	3.49307	0.000477501	0.00274386	Slc7a8	TRUE
ENSMUSG00000002948	Map2k7	9.29318	9.71823	9.7106	9.01632	9.1985	9.19977	8.95697	8.99615	8.87941	9.27028	9.09362	9.51805	ENSMUSG00000002948	613.709	-0.191186	0.150856	-1.26734	0.205033	0.386375	Map2k7	0	ENSMUSG00000002948	613.709	-0.630104	0.148442	-4.24478	2.18806e-05	9.74106e-05	Map2k7	0	ENSMUSG00000002948	613.709	0.438919	0.149052	2.94473	0.00323232	0.0102199	Map2k7	0	ENSMUSG00000002948	613.709	-0.162836	0.149574	-1.08866	0.276302	0.491586	Map2k7	0
ENSMUSG00000002949	Timm44	9.49259	9.54263	9.64764	9.28618	9.08006	9.22011	9.3966	9.20205	9.19859	9.23816	9.12321	9.3817	ENSMUSG00000002949	641.445	0.0694348	0.120121	0.57804	0.563237	0.738965	Timm44	0	ENSMUSG00000002949	641.445	-0.293877	0.117332	-2.50467	0.0122567	0.0313289	Timm44	0	ENSMUSG00000002949	641.445	0.363312	0.119019	3.05255	0.00226909	0.00747389	Timm44	0	ENSMUSG00000002949	641.445	-0.0518648	0.119798	-0.432935	0.665062	0.829047	Timm44	0
ENSMUSG00000002957	Ap2a2	10.5008	10.4345	10.6205	10.5881	10.8338	10.4713	10.3326	10.3744	10.3752	10.4966	10.1759	10.4343	ENSMUSG00000002957	1425.81	-0.276085	0.13458	-2.05146	0.040222	0.114787	Ap2a2	0	ENSMUSG00000002957	1425.81	-0.15758	0.134122	-1.1749	0.240035	0.378424	Ap2a2	0	ENSMUSG00000002957	1425.81	-0.118506	0.134265	-0.882628	0.377438	0.546835	Ap2a2	0	ENSMUSG00000002957	1425.81	0.262111	0.134405	1.95015	0.051158	0.143945	Ap2a2	0
ENSMUSG00000002963	Pnkp	9.60364	9.46625	9.5621	9.37827	9.04216	9.32582	9.23196	9.12227	9.07134	9.59316	9.62179	9.69094	ENSMUSG00000002963	678.916	-0.11156	0.117631	-0.948396	0.342928	0.543931	Pnkp	0	ENSMUSG00000002963	678.916	-0.400194	0.115076	-3.47764	0.000505856	0.00177574	Pnkp	0	ENSMUSG00000002963	678.916	0.288633	0.116145	2.48511	0.012951	0.034997	Pnkp	0	ENSMUSG00000002963	678.916	-0.379963	0.115899	-3.27839	0.00104401	0.00544858	Pnkp	0
ENSMUSG00000002968	Med25	9.21324	9.43223	9.39407	9.38351	9.44204	9.38881	9.38906	9.15382	9.19217	9.51635	9.48602	9.60167	ENSMUSG00000002968	669.206	-0.157304	0.122618	-1.28288	0.199534	0.378751	Med25	0	ENSMUSG00000002968	669.206	-0.101575	0.121247	-0.837748	0.402172	0.554655	Med25	0	ENSMUSG00000002968	669.206	-0.0557292	0.122002	-0.456788	0.647823	0.783824	Med25	0	ENSMUSG00000002968	669.206	-0.129912	0.121502	-1.06921	0.284974	0.501666	Med25	0
ENSMUSG00000002980	Bcam	8.75798	8.84832	8.70236	6.79628	6.03442	6.20522	8.53266	8.60425	8.55157	5.51017	5.50281	4.86783	ENSMUSG00000002980	233.64	2.1592	0.20947	10.3079	6.48705e-25	5.29368e-23	Bcam	TRUE	ENSMUSG00000002980	233.64	-0.203096	0.18819	-1.07921	0.280494	0.425513	Bcam	0	ENSMUSG00000002980	233.64	2.3623	0.208712	11.3185	1.06321e-29	3.99184e-28	Bcam	TRUE	ENSMUSG00000002980	233.64	1.04794	0.237168	4.41855	9.93654e-06	8.30181e-05	Bcam	TRUE
ENSMUSG00000002981	Clptm1	11.1547	11.1672	11.1266	11.4453	11.4849	11.2617	11.6266	11.7385	11.6572	11.438	11.6838	11.5185	ENSMUSG00000002981	2810.01	0.274788	0.0900397	3.05185	0.00227434	0.0106254	Clptm1	0	ENSMUSG00000002981	2810.01	0.523216	0.0897694	5.82844	5.59477e-09	3.99197e-08	Clptm1	0	ENSMUSG00000002981	2810.01	-0.248428	0.0904171	-2.74757	0.00600382	0.0177635	Clptm1	0	ENSMUSG00000002981	2810.01	-0.148669	0.0900347	-1.65124	0.0986888	0.239817	Clptm1	0
ENSMUSG00000002983	Relb	8.71113	9.05402	9.05525	9.01632	8.92628	8.78555	9.31663	9.24664	9.15961	9.81991	9.92736	9.90652	ENSMUSG00000002983	630.877	0.326661	0.136639	2.39068	0.0168174	0.0567135	Relb	0	ENSMUSG00000002983	630.877	0.294659	0.134647	2.18838	0.0286419	0.0658699	Relb	0	ENSMUSG00000002983	630.877	0.0320013	0.137169	0.233299	0.815529	0.902652	Relb	0	ENSMUSG00000002983	630.877	-0.966419	0.134984	-7.15951	8.09633e-13	1.68003e-11	Relb	0
ENSMUSG00000090942	F830016B08Rik	2.27583	0	0	7.36106	7.3555	6.79144	7.8358	8.21736	8.23478	0.811889	3.62312	2.28968	ENSMUSG00000090942	106.673	0.750508	0.697047	1.0767	0.281616	0.477008	F830016B08Rik	0	ENSMUSG00000090942	106.673	4.96631	0.714245	6.95323	3.57011e-12	3.56206e-11	F830016B08Rik	TRUE	ENSMUSG00000090942	106.673	-4.21581	0.715037	-5.89593	3.72579e-09	3.00624e-08	F830016B08Rik	0	ENSMUSG00000090942	106.673	3.38747	0.707417	4.78851	1.68026e-06	1.63637e-05	F830016B08Rik	TRUE
ENSMUSG00000002985	Apoe	3.45828	3.26798	5.00749	3.95646	4.36767	4.88928	4.46627	5.06898	4.2687	9.39046	9.78651	9.20757	ENSMUSG00000002985	193.921	0.178617	0.396796	0.450148	0.652604	0.801782	Apoe	0	ENSMUSG00000002985	193.921	0.557726	0.393538	1.41721	0.156422	0.270768	Apoe	0	ENSMUSG00000002985	193.921	-0.379109	0.405547	-0.934808	0.349887	0.519697	Apoe	0	ENSMUSG00000002985	193.921	-4.84652	0.370377	-13.0854	3.99149e-39	3.53646e-37	Apoe	TRUE
ENSMUSG00000002996	Hbp1	10.5541	11.2903	11.2006	10.7621	10.6645	10.8015	9.56462	9.54235	9.70664	10.568	10.5859	10.7491	ENSMUSG00000002996	1550.73	-1.13007	0.156942	-7.20055	5.99687e-13	1.52343e-11	Hbp1	TRUE	ENSMUSG00000002996	1550.73	-1.4195	0.156275	-9.08333	1.05304e-19	1.95424e-18	Hbp1	TRUE	ENSMUSG00000002996	1550.73	0.289428	0.155179	1.86512	0.0621643	0.13351	Hbp1	0	ENSMUSG00000002996	1550.73	0.109478	0.155459	0.704228	0.481291	0.695001	Hbp1	0
ENSMUSG00000002997	Prkar2b	7.17712	6.60781	5.75752	7.47341	7.58368	7.35112	7.43757	7.25166	7.34757	4.46951	5.37744	5.38679	ENSMUSG00000002997	117.612	-0.118221	0.316364	-0.373688	0.708636	0.840439	Prkar2b	0	ENSMUSG00000002997	117.612	0.700081	0.318099	2.20083	0.027748	0.0640485	Prkar2b	0	ENSMUSG00000002997	117.612	-0.818302	0.319235	-2.56332	0.0103676	0.0287086	Prkar2b	0	ENSMUSG00000002997	117.612	2.25891	0.332866	6.78622	1.15109e-11	2.16672e-10	Prkar2b	TRUE
ENSMUSG00000003031	Cdkn1b	6.50654	7.61202	7.87143	6.24874	6.67281	6.8523	4.8649	5.77326	5.26384	7.07387	7.25643	7.02597	ENSMUSG00000003031	111.879	-1.23161	0.297014	-4.14666	3.3736e-05	0.000267967	Cdkn1b	TRUE	ENSMUSG00000003031	111.879	-2.00979	0.289005	-6.95415	3.54692e-12	3.54074e-11	Cdkn1b	TRUE	ENSMUSG00000003031	111.879	0.778173	0.277723	2.80197	0.00507917	0.0153066	Cdkn1b	0	ENSMUSG00000003031	111.879	-0.514431	0.278834	-1.84494	0.0650469	0.173638	Cdkn1b	0
ENSMUSG00000003032	Klf4	3.11862	3.38098	3.50955	2.54633	1.26493	0	1.74198	0	0.903244	7.00765	6.99351	6.52986	ENSMUSG00000003032	31.8717	-0.60488	0.693078	-0.872744	0.382803	0.582299	Klf4	0	ENSMUSG00000003032	31.8717	-2.14557	0.634962	-3.37906	0.000727348	0.00248172	Klf4	TRUE	ENSMUSG00000003032	31.8717	1.54069	0.623592	2.47067	0.0134859	0.0362463	Klf4	TRUE	ENSMUSG00000003032	31.8717	-4.88036	0.598383	-8.15591	3.4655e-16	9.39037e-15	Klf4	TRUE
ENSMUSG00000003033	Ap1m1	11.2383	11.0674	11.1258	11.0656	11.0353	11.0804	11.2449	11.2152	11.2005	11.0261	11.1545	11.1239	ENSMUSG00000003033	2245.5	0.159145	0.0890209	1.78773	0.0738196	0.183536	Ap1m1	0	ENSMUSG00000003033	2245.5	0.0745961	0.0882622	0.845164	0.398019	0.550432	Ap1m1	0	ENSMUSG00000003033	2245.5	0.0845492	0.0889822	0.950181	0.34202	0.511246	Ap1m1	0	ENSMUSG00000003033	2245.5	-0.0417146	0.0890096	-0.468653	0.639317	0.813889	Ap1m1	0
ENSMUSG00000003037	Rab8a	11.9618	12.1443	12.1433	11.2718	11.2885	11.2405	11.3149	11.1502	11.1533	11.5857	11.6954	11.7327	ENSMUSG00000003037	3109.38	-0.0586459	0.0996117	-0.588745	0.556032	0.734094	Rab8a	0	ENSMUSG00000003037	3109.38	-0.873271	0.0985551	-8.86074	7.94864e-19	1.38912e-17	Rab8a	0	ENSMUSG00000003037	3109.38	0.814625	0.0989099	8.23603	1.78015e-16	2.89067e-15	Rab8a	0	ENSMUSG00000003037	3109.38	-0.403321	0.0991337	-4.06845	4.73268e-05	0.000345546	Rab8a	0
ENSMUSG00000003038	Hmgn2	10.9752	10.4263	10.3271	11.1058	11.2902	11.4095	11.2942	11.2574	11.2394	11.1555	11.4273	11.0934	ENSMUSG00000003038	2223.92	-0.0133892	0.170944	-0.0783255	0.937569	0.971894	Hmgn2	0	ENSMUSG00000003038	2223.92	0.655931	0.171078	3.83409	0.000126029	0.000493827	Hmgn2	0	ENSMUSG00000003038	2223.92	-0.66932	0.171303	-3.90723	9.33611e-05	0.000407809	Hmgn2	0	ENSMUSG00000003038	2223.92	0.0449488	0.170897	0.263017	0.792537	0.906915	Hmgn2	0
ENSMUSG00000003039	Fam32a	10.6504	10.6527	10.8078	10.6579	10.6657	10.6469	10.3444	10.3149	10.3025	10.6469	10.7934	10.8407	ENSMUSG00000003039	1574.17	-0.33563	0.093504	-3.58948	0.000331339	0.00203247	Fam32a	0	ENSMUSG00000003039	1574.17	-0.382158	0.0925948	-4.12721	3.67189e-05	0.000157496	Fam32a	0	ENSMUSG00000003039	1574.17	0.0465278	0.0926836	0.502007	0.615662	0.760303	Fam32a	0	ENSMUSG00000003039	1574.17	-0.103668	0.0925857	-1.1197	0.262844	0.475942	Fam32a	0
ENSMUSG00000028121	Bcar3	2.27583	0	2.158	6.90226	5.83608	6.49965	8.25111	8.3517	8.50395	4.46951	4.96306	1.55814	ENSMUSG00000028121	109.683	1.55975	0.676212	2.3066	0.021077	0.0683471	Bcar3	0	ENSMUSG00000028121	109.683	4.95874	0.691885	7.16699	7.66628e-13	8.14088e-12	Bcar3	TRUE	ENSMUSG00000028121	109.683	-3.39898	0.693717	-4.89967	9.59989e-07	5.72234e-06	Bcar3	0	ENSMUSG00000028121	109.683	1.74097	0.681687	2.55391	0.010652	0.0398489	Bcar3	TRUE
ENSMUSG00000003068	Stk11	7.64426	7.78626	6.99972	6.66477	6.94339	7.18362	7.39801	7.22644	7.91405	7.53406	7.81123	6.89064	ENSMUSG00000003068	166.242	0.583635	0.299128	1.95112	0.0510422	0.138319	Stk11	0	ENSMUSG00000003068	166.242	0.0342319	0.293841	0.116498	0.907258	0.951549	Stk11	0	ENSMUSG00000003068	166.242	0.549403	0.298858	1.83834	0.0660118	0.140534	Stk11	0	ENSMUSG00000003068	166.242	-0.492359	0.298983	-1.64678	0.0996038	0.241578	Stk11	0
ENSMUSG00000003070	Efna2	0.822571	2.51321	2.98658	2.54633	2.38114	1.13302	3.3757	1.86417	3.14281	1.32827	2.7357	1.96978	ENSMUSG00000003070	4.38243	0.648674	0.747213	0.868124	0.385327	0.584955	Efna2	0	ENSMUSG00000003070	4.38243	0.49602	0.738328	0.671816	0.501701	0.648329	Efna2	0	ENSMUSG00000003070	4.38243	0.152653	0.7509	0.203294	0.838905	0.917284	Efna2	0	ENSMUSG00000003070	4.38243	0.0297159	0.752806	0.0394735	0.968513	0.992875	Efna2	0
ENSMUSG00000003072	Atp5f1d	11.3303	11.3375	11.4273	10.9766	10.924	11.0796	11.3036	11.2307	11.2106	10.9745	11.3196	10.9937	ENSMUSG00000003072	2327.89	0.25222	0.117103	2.15384	0.0312528	0.0943418	Atp5f1d	0	ENSMUSG00000003072	2327.89	-0.115847	0.116292	-0.996176	0.319164	0.46927	Atp5f1d	0	ENSMUSG00000003072	2327.89	0.368067	0.116931	3.14772	0.0016455	0.0055861	Atp5f1d	0	ENSMUSG00000003072	2327.89	-0.10661	0.117112	-0.910323	0.362652	0.585333	Atp5f1d	0
ENSMUSG00000003099	Ppp5c	10.3441	10.2855	10.2209	10.7939	10.5009	10.8035	11.0765	11.0834	11.0036	10.2875	10.3009	10.3605	ENSMUSG00000003099	1579.12	0.349271	0.106237	3.28765	0.00101027	0.00532369	Ppp5c	0	ENSMUSG00000003099	1579.12	0.767297	0.106107	7.23133	4.78289e-13	5.2125e-12	Ppp5c	0	ENSMUSG00000003099	1579.12	-0.418027	0.107079	-3.90389	9.46574e-05	0.000413193	Ppp5c	0	ENSMUSG00000003099	1579.12	0.38678	0.107007	3.61452	0.0003009	0.00182079	Ppp5c	0
ENSMUSG00000003119	Cdk12	7.75105	8.22132	7.77588	7.91804	8.21464	7.99517	7.7041	8.05972	8.2053	8.4822	8.48613	8.3563	ENSMUSG00000003119	277.458	-0.0389733	0.173349	-0.224825	0.822115	0.909315	Cdk12	0	ENSMUSG00000003119	277.458	0.0760425	0.171217	0.444129	0.656949	0.777021	Cdk12	0	ENSMUSG00000003119	277.458	-0.115016	0.173133	-0.664318	0.506487	0.670268	Cdk12	0	ENSMUSG00000003119	277.458	-0.399359	0.170931	-2.33638	0.0194716	0.0657299	Cdk12	0
ENSMUSG00000003123	Lipe	8.65172	8.899	8.92083	8.07522	8.01782	7.91185	7.85053	7.51033	7.55541	7.62521	7.00415	7.26361	ENSMUSG00000003123	266.886	-0.358088	0.188945	-1.8952	0.0580662	0.152623	Lipe	0	ENSMUSG00000003123	266.886	-1.18033	0.183704	-6.42518	1.31715e-10	1.13066e-09	Lipe	TRUE	ENSMUSG00000003123	266.886	0.822246	0.183903	4.47108	7.78266e-06	4.06576e-05	Lipe	0	ENSMUSG00000003123	266.886	0.678064	0.190188	3.56522	0.000363544	0.00215134	Lipe	0
ENSMUSG00000003131	Pafah1b2	10.7966	10.7427	10.7701	10.7429	10.8645	10.8804	11.1021	11.1306	11.135	10.4974	10.2824	10.4594	ENSMUSG00000003131	1789.8	0.29174	0.0942043	3.09688	0.00195566	0.00933324	Pafah1b2	0	ENSMUSG00000003131	1789.8	0.351654	0.0935389	3.75943	0.000170298	0.000652205	Pafah1b2	0	ENSMUSG00000003131	1789.8	-0.0599136	0.0944872	-0.634093	0.52602	0.687378	Pafah1b2	0	ENSMUSG00000003131	1789.8	0.413223	0.0949779	4.35073	1.35685e-05	0.000110597	Pafah1b2	0
ENSMUSG00000003134	Tbc1d8	5.53433	5.74369	5.3716	4.58478	4.46254	4.94622	4.30448	4.90913	5.19696	5.58019	4.3794	4.13177	ENSMUSG00000003134	31.5728	0.168375	0.450888	0.37343	0.708828	0.840514	Tbc1d8	0	ENSMUSG00000003134	31.5728	-0.66239	0.434421	-1.52477	0.127318	0.229158	Tbc1d8	0	ENSMUSG00000003134	31.5728	0.830765	0.443214	1.87441	0.0608736	0.1312	Tbc1d8	0	ENSMUSG00000003134	31.5728	-0.156849	0.449519	-0.348927	0.727144	0.869882	Tbc1d8	0
ENSMUSG00000003135	Cnot11	8.37611	8.26614	7.72169	8.74234	8.78657	8.60723	9.10869	9.1847	9.11048	9.06378	9.21539	9.05504	ENSMUSG00000003135	453.938	0.421601	0.148155	2.84568	0.00443167	0.018805	Cnot11	0	ENSMUSG00000003135	453.938	0.983943	0.148522	6.62489	3.47495e-11	3.15237e-10	Cnot11	0	ENSMUSG00000003135	453.938	-0.562342	0.151407	-3.7141	0.000203927	0.000843143	Cnot11	0	ENSMUSG00000003135	453.938	-0.397269	0.147896	-2.68614	0.00722824	0.0287815	Cnot11	0
ENSMUSG00000003153	Slc2a3	12.7199	13.4796	13.7227	10.1578	10.3036	10.2418	10.5491	10.5371	10.4354	10.5766	10.2482	10.6142	ENSMUSG00000003153	3664.42	0.27175	0.196236	1.38482	0.166109	0.333412	Slc2a3	0	ENSMUSG00000003153	3664.42	-2.79659	0.194641	-14.368	8.21902e-47	6.08958e-45	Slc2a3	TRUE	ENSMUSG00000003153	3664.42	3.06834	0.19527	15.7134	1.2252e-55	1.28357e-53	Slc2a3	TRUE	ENSMUSG00000003153	3664.42	-0.250773	0.196144	-1.27851	0.201069	0.398933	Slc2a3	0
ENSMUSG00000003154	Foxj2	9.17922	9.14483	8.67818	9.53948	9.79864	9.22011	8.5732	8.24273	8.25957	9.78574	9.75692	9.89183	ENSMUSG00000003154	621.896	-1.1559	0.16918	-6.83236	8.35268e-12	1.86453e-10	Foxj2	TRUE	ENSMUSG00000003154	621.896	-0.642604	0.169262	-3.79652	0.000146742	0.000568022	Foxj2	0	ENSMUSG00000003154	621.896	-0.513293	0.16687	-3.07601	0.00209793	0.00696901	Foxj2	0	ENSMUSG00000003154	621.896	-0.285536	0.165337	-1.72699	0.084169	0.212137	Foxj2	0
ENSMUSG00000003161	Sri	12.173	12.1959	12.3139	11.6558	11.6796	11.7744	11.6879	11.6261	11.6222	11.7466	11.9374	11.7738	ENSMUSG00000003161	3739.25	-0.0577499	0.0922608	-0.625941	0.531354	0.713919	Sri	0	ENSMUSG00000003161	3739.25	-0.580394	0.0915445	-6.34001	2.29744e-10	1.92893e-09	Sri	0	ENSMUSG00000003161	3739.25	0.522644	0.0918275	5.69158	1.25867e-08	9.52852e-08	Sri	0	ENSMUSG00000003161	3739.25	-0.117038	0.0920427	-1.27156	0.203529	0.401889	Sri	0
ENSMUSG00000003166	Dgcr2	8.83527	8.85322	8.82861	9.49661	9.48505	9.13388	9.26257	9.37458	9.34864	9.52969	9.402	9.7734	ENSMUSG00000003166	631.951	-0.050228	0.148511	-0.338212	0.735204	0.856731	Dgcr2	0	ENSMUSG00000003166	631.951	0.487291	0.148636	3.27841	0.00104392	0.00345773	Dgcr2	0	ENSMUSG00000003166	631.951	-0.537519	0.149517	-3.59504	0.000324337	0.00128508	Dgcr2	0	ENSMUSG00000003166	631.951	-0.194247	0.14773	-1.31488	0.188549	0.380312	Dgcr2	0
ENSMUSG00000003184	Irf3	9.00673	9.00197	9.10146	9.38089	9.28541	9.33385	9.35846	9.05701	9.01421	9.67544	9.91472	9.66525	ENSMUSG00000003184	650.118	-0.186032	0.136355	-1.36432	0.172466	0.342242	Irf3	0	ENSMUSG00000003184	650.118	0.109944	0.135735	0.809991	0.417946	0.570273	Irf3	0	ENSMUSG00000003184	650.118	-0.295976	0.136363	-2.1705	0.0299687	0.0721307	Irf3	0	ENSMUSG00000003184	650.118	-0.419433	0.134664	-3.11467	0.00184151	0.00896015	Irf3	0
ENSMUSG00000003190	Bcl2l12	7.7459	7.98704	7.87852	7.71694	7.83486	8.0019	8.00337	7.54475	7.81159	8.16281	8.42804	7.95973	ENSMUSG00000003190	244.556	-0.0592922	0.19556	-0.303192	0.761744	0.873474	Bcl2l12	0	ENSMUSG00000003190	244.556	-0.0750839	0.192814	-0.389412	0.696971	0.808404	Bcl2l12	0	ENSMUSG00000003190	244.556	0.0157917	0.194664	0.0811225	0.935345	0.971749	Bcl2l12	0	ENSMUSG00000003190	244.556	-0.334495	0.19332	-1.73026	0.0835836	0.211053	Bcl2l12	0
ENSMUSG00000003198	Zfp959	7.09839	6.74079	6.72851	8.10088	8.15197	8.15468	7.72023	7.69325	7.50792	7.79678	7.76817	7.82393	ENSMUSG00000003198	204.066	-0.491817	0.162924	-3.0187	0.00253865	0.0116929	Zfp959	0	ENSMUSG00000003198	204.066	0.769067	0.169179	4.54587	5.47082e-06	2.64987e-05	Zfp959	0	ENSMUSG00000003198	204.066	-1.26088	0.168509	-7.48258	7.28778e-14	9.39217e-13	Zfp959	TRUE	ENSMUSG00000003198	204.066	0.33828	0.161181	2.09876	0.0358383	0.108139	Zfp959	0
ENSMUSG00000003199	Mpnd	10.5977	10.5762	10.6776	9.58566	9.7023	9.90196	9.31131	9.19123	9.22401	9.55599	9.69094	9.67386	ENSMUSG00000003199	956.19	-0.489661	0.111464	-4.393	1.11797e-05	9.87787e-05	Mpnd	0	ENSMUSG00000003199	956.19	-1.37026	0.108623	-12.6149	1.74849e-36	8.28981e-35	Mpnd	TRUE	ENSMUSG00000003199	956.19	0.880598	0.10826	8.13413	4.149e-16	6.58903e-15	Mpnd	0	ENSMUSG00000003199	956.19	0.0925096	0.109945	0.841419	0.400113	0.623151	Mpnd	0
ENSMUSG00000003200	Sh3gl1	11.0726	11.1829	11.1684	10.7439	10.4939	10.6011	10.5648	10.5558	10.4853	10.6132	10.8898	10.9014	ENSMUSG00000003200	1775.68	-0.0819057	0.11836	-0.692006	0.488934	0.679425	Sh3gl1	0	ENSMUSG00000003200	1775.68	-0.602994	0.117185	-5.14564	2.66614e-07	1.55267e-06	Sh3gl1	0	ENSMUSG00000003200	1775.68	0.521088	0.117621	4.43024	9.41276e-06	4.85616e-05	Sh3gl1	0	ENSMUSG00000003200	1775.68	-0.186762	0.117902	-1.58404	0.113184	0.264903	Sh3gl1	0
ENSMUSG00000059256	Gzmd	0.822571	0	0	3.57207	1.9284	3.82016	6.08387	1.86417	6.73203	0	0	0	ENSMUSG00000059256	16.8639	2.31069	0.646312	3.57519	0.000349976	0.00212591	Gzmd	TRUE	ENSMUSG00000059256	16.8639	4.94076	0.711693	6.94225	3.8589e-12	3.83842e-11	Gzmd	TRUE	ENSMUSG00000059256	16.8639	-2.63007	0.729766	-3.60399	0.000313374	0.00124595	Gzmd	0	ENSMUSG00000059256	16.8639	2.89447	0.737603	3.92415	8.70352e-05	0.000597669	Gzmd	TRUE
ENSMUSG00000003208	Yju2	7.55863	7.9185	7.87143	8.66271	8.84056	8.76195	8.40873	8.25526	8.27181	8.79353	8.91903	8.73115	ENSMUSG00000003208	354.804	-0.440602	0.142966	-3.08187	0.00205706	0.0097419	Yju2	0	ENSMUSG00000003208	354.804	0.524226	0.145574	3.60109	0.000316883	0.00115589	Yju2	0	ENSMUSG00000003208	354.804	-0.964829	0.145281	-6.6411	3.1135e-11	3.15659e-10	Yju2	0	ENSMUSG00000003208	354.804	-0.0605076	0.14038	-0.431027	0.666449	0.830022	Yju2	0
ENSMUSG00000003226	Ranbp2	12.4482	12.5572	12.792	11.5386	11.597	11.0636	12.7687	13.0098	12.8926	11.1464	9.88336	11.1902	ENSMUSG00000003226	4607.21	1.43343	0.258145	5.55279	2.81154e-08	3.92888e-07	Ranbp2	TRUE	ENSMUSG00000003226	4607.21	0.283644	0.257769	1.10038	0.271167	0.414884	Ranbp2	0	ENSMUSG00000003226	4607.21	1.14978	0.258165	4.45367	8.44146e-06	4.39578e-05	Ranbp2	TRUE	ENSMUSG00000003226	4607.21	0.569328	0.258562	2.2019	0.0276726	0.0878234	Ranbp2	0
ENSMUSG00000003228	Grk5	5.96542	5.49024	5.28882	6.55763	7.03885	6.5738	5.12935	4.95078	4.85043	4.3676	4.91875	5.00521	ENSMUSG00000003228	52.7718	-1.71903	0.322311	-5.33343	9.63729e-08	1.24642e-06	Grk5	TRUE	ENSMUSG00000003228	52.7718	-0.627284	0.327971	-1.91262	0.0557967	0.116172	Grk5	0	ENSMUSG00000003228	52.7718	-1.09174	0.310874	-3.51185	0.000445003	0.00171948	Grk5	TRUE	ENSMUSG00000003228	52.7718	1.91057	0.323601	5.90409	3.54606e-09	5.03344e-08	Grk5	TRUE
ENSMUSG00000003233	Dvl3	8.17596	7.81671	7.41519	8.40383	8.50945	8.12416	8.30558	8.05972	8.14004	8.92043	8.64417	8.84535	ENSMUSG00000003233	322.112	-0.179033	0.17651	-1.01429	0.310443	0.508923	Dvl3	0	ENSMUSG00000003233	322.112	0.338584	0.176656	1.91662	0.0552859	0.115281	Dvl3	0	ENSMUSG00000003233	322.112	-0.517617	0.177655	-2.91361	0.00357275	0.0111568	Dvl3	0	ENSMUSG00000003233	322.112	-0.452912	0.173955	-2.60362	0.00922463	0.0352993	Dvl3	0
ENSMUSG00000003234	Abcf3	9.23548	9.27481	9.30209	9.56275	9.45363	9.27394	9.37639	9.40674	9.24692	9.61139	9.42198	9.91235	ENSMUSG00000003234	691.727	-0.0886973	0.151091	-0.587047	0.557172	0.73491	Abcf3	0	ENSMUSG00000003234	691.727	0.0739367	0.150247	0.492099	0.622649	0.750429	Abcf3	0	ENSMUSG00000003234	691.727	-0.162634	0.151004	-1.07702	0.281472	0.4435	Abcf3	0	ENSMUSG00000003234	691.727	-0.224026	0.150218	-1.49134	0.135873	0.302684	Abcf3	0
ENSMUSG00000003235	Eif2b5	10.2435	9.97604	9.84524	10.1471	10.263	10.0144	10.3778	10.3503	10.3977	10.0957	9.9468	10.3183	ENSMUSG00000003235	1155.59	0.229099	0.142766	1.60472	0.108555	0.24517	Eif2b5	0	ENSMUSG00000003235	1155.59	0.343316	0.142156	2.41507	0.0157321	0.0390568	Eif2b5	0	ENSMUSG00000003235	1155.59	-0.114217	0.143073	-0.798309	0.424691	0.595062	Eif2b5	0	ENSMUSG00000003235	1155.59	0.0167451	0.142918	0.117166	0.906729	0.964662	Eif2b5	0
ENSMUSG00000003269	Cyth2	8.93831	8.94797	8.99451	8.82936	8.66716	8.76195	8.89081	8.80213	8.82785	8.94496	8.91903	8.97646	ENSMUSG00000003269	469.507	0.0850095	0.113073	0.751811	0.452165	0.647715	Cyth2	0	ENSMUSG00000003269	469.507	-0.119811	0.109604	-1.09313	0.274338	0.418519	Cyth2	0	ENSMUSG00000003269	469.507	0.204821	0.112117	1.82685	0.0677219	0.143516	Cyth2	0	ENSMUSG00000003269	469.507	-0.19149	0.112117	-1.70794	0.087647	0.218676	Cyth2	0
ENSMUSG00000003271	Sult2b1	4.28135	4.87053	5.00749	6.12909	6.28861	5.83488	5.7485	4.95078	5.73379	5.21973	5.67254	5.48402	ENSMUSG00000003271	45.4198	-0.55985	0.343706	-1.62886	0.103342	0.236264	Sult2b1	0	ENSMUSG00000003271	45.4198	0.758025	0.355306	2.13344	0.0328885	0.0741053	Sult2b1	0	ENSMUSG00000003271	45.4198	-1.31788	0.35333	-3.72987	0.000191577	0.000796134	Sult2b1	TRUE	ENSMUSG00000003271	45.4198	0.61019	0.342741	1.78033	0.0750225	0.193861	Sult2b1	0
ENSMUSG00000003273	Car11	1.72494	1.74607	2.158	1.7743	0	0	1.74198	1.46487	2.16384	2.00793	2.92681	3.66316	ENSMUSG00000003273	3.28541	0.751514	0.777168	0.96699	0.333549	0.534742	Car11	0	ENSMUSG00000003273	3.28541	-0.0495533	0.759149	-0.0652747	0.947955	0.975334	Car11	0	ENSMUSG00000003273	3.28541	0.801067	0.775408	1.03309	0.301561	0.466589	Car11	0	ENSMUSG00000003273	3.28541	-1.7963	0.766896	-2.3423	0.0191655	0.0648923	Car11	0
ENSMUSG00000003279	Dlgap1	0	1.74607	2.158	0	0	0	0	0	0	0	0	0	ENSMUSG00000003279	0.484784	0	0.50614	0	1	NA	Dlgap1	0	ENSMUSG00000003279	0.484784	-0.577983	0.509683	-1.13401	0.256792	NA	Dlgap1	0	ENSMUSG00000003279	0.484784	0.533047	0.509683	1.04584	0.295635	NA	Dlgap1	0	ENSMUSG00000003279	0.484784	0	0.506361	0	1	NA	Dlgap1	0
ENSMUSG00000003282	Plag1	2.83763	3.76097	3.64883	0	1.26493	0	0	0.910884	0	1.70776	0	0	ENSMUSG00000003282	2.89988	-0.143592	0.778356	-0.184481	0.853636	0.927748	Plag1	0	ENSMUSG00000003282	2.89988	-2.30506	0.788883	-2.92193	0.00347867	0.0102302	Plag1	TRUE	ENSMUSG00000003282	2.89988	2.16147	0.786715	2.74746	0.00600586	0.0177641	Plag1	TRUE	ENSMUSG00000003282	2.89988	-0.169147	0.781715	-0.216379	0.828692	0.925749	Plag1	0
ENSMUSG00000044576	Garem2	0	0	1.72624	5.17395	5.42944	4.82999	5.98051	5.88492	6.10603	3.21887	2.92681	0.979927	ENSMUSG00000044576	25.9124	0.80287	0.454018	1.76837	0.0769995	0.189271	Garem2	0	ENSMUSG00000044576	25.9124	4.92713	0.596725	8.25696	1.49431e-16	2.21768e-15	Garem2	TRUE	ENSMUSG00000044576	25.9124	-4.12426	0.603859	-6.82984	8.5009e-12	9.1468e-11	Garem2	0	ENSMUSG00000044576	25.9124	2.37821	0.511545	4.64908	3.33411e-06	3.07413e-05	Garem2	TRUE
ENSMUSG00000003299	Mrpl4	10.1655	9.8963	10.1405	10.0905	9.9393	10.1063	10.3753	10.2968	10.2499	10.0584	10.177	9.91816	ENSMUSG00000003299	1115.66	0.259144	0.119635	2.16612	0.0303021	0.092278	Mrpl4	0	ENSMUSG00000003299	1115.66	0.236434	0.118607	1.99343	0.0462146	0.0991782	Mrpl4	0	ENSMUSG00000003299	1115.66	0.0227099	0.11984	0.189502	0.849699	0.92267	Mrpl4	0	ENSMUSG00000003299	1115.66	-0.00856222	0.119836	-0.0714495	0.94304	0.981492	Mrpl4	0
ENSMUSG00000003308	Keap1	10.74	10.7221	10.5992	10.5824	10.4939	10.3631	10.2954	10.1835	10.2825	10.2397	10.1437	10.4252	ENSMUSG00000003308	1384.29	-0.226758	0.113723	-1.99395	0.0461575	0.128154	Keap1	0	ENSMUSG00000003308	1384.29	-0.433201	0.112697	-3.84394	0.000121075	0.000475921	Keap1	0	ENSMUSG00000003308	1384.29	0.206442	0.112978	1.82728	0.0676572	0.143473	Keap1	0	ENSMUSG00000003308	1384.29	0.207414	0.113498	1.82748	0.0676283	0.179148	Keap1	0
ENSMUSG00000003309	Ap1m2	5.24377	5.38579	4.28312	2.818	1.9284	0	2.77871	2.84024	3.62216	4.31381	4.77701	4.48491	ENSMUSG00000003309	16.2552	1.00808	0.619693	1.62675	0.103791	0.236978	Ap1m2	0	ENSMUSG00000003309	16.2552	-1.76795	0.545618	-3.24027	0.00119416	0.00389968	Ap1m2	TRUE	ENSMUSG00000003309	16.2552	2.77603	0.596694	4.65236	3.28155e-06	1.81391e-05	Ap1m2	TRUE	ENSMUSG00000003309	16.2552	-2.29679	0.600193	-3.82675	0.000129844	0.000856737	Ap1m2	TRUE
ENSMUSG00000003316	Glg1	11.6531	11.9333	11.9892	10.6525	10.7339	10.5354	10.8769	10.9562	10.9907	11.0825	10.6415	11.0081	ENSMUSG00000003316	2309.08	0.295621	0.143643	2.05803	0.0395868	0.113349	Glg1	0	ENSMUSG00000003316	2309.08	-0.915412	0.142353	-6.43059	1.27112e-10	1.09404e-09	Glg1	0	ENSMUSG00000003316	2309.08	1.21103	0.14305	8.46582	2.54363e-17	4.46131e-16	Glg1	TRUE	ENSMUSG00000003316	2309.08	-0.276819	0.143555	-1.92832	0.0538158	0.149629	Glg1	0
ENSMUSG00000003341	Atp8b3	0	2.51321	2.7595	1.14428	0	0	1.11934	2.17657	0.903244	1.32827	0	0	ENSMUSG00000003341	1.56378	0.604433	0.756089	0.79942	0.424047	NA	Atp8b3	0	ENSMUSG00000003341	1.56378	-0.425987	0.769643	-0.553487	0.57993	0.715471	Atp8b3	0	ENSMUSG00000003341	1.56378	1.03042	0.759344	1.35699	0.174785	0.308139	Atp8b3	0	ENSMUSG00000003341	1.56378	-0.031573	0.752242	-0.0419718	0.966521	0.99234	Atp8b3	0
ENSMUSG00000003344	Btbd2	8.04355	7.00158	5.62882	6.24874	5.47567	5.60664	5.86916	6.028	6.10603	7.88242	7.79293	7.12978	ENSMUSG00000003344	115.759	0.204931	0.376339	0.544539	0.586071	0.754531	Btbd2	0	ENSMUSG00000003344	115.759	-1.06819	0.364811	-2.92807	0.00341074	0.0100517	Btbd2	TRUE	ENSMUSG00000003344	115.759	1.27312	0.370432	3.43686	0.000588499	0.00221851	Btbd2	TRUE	ENSMUSG00000003344	115.759	-1.7323	0.369024	-4.69426	2.67571e-06	2.51769e-05	Btbd2	TRUE
ENSMUSG00000003345	Csnk1g2	9.11668	8.13131	6.97346	8.66701	7.6355	7.14765	8.17121	7.78247	8.67343	10.0148	9.88336	9.27931	ENSMUSG00000003345	434.449	0.318559	0.449284	0.709036	0.478302	0.670771	Csnk1g2	0	ENSMUSG00000003345	434.449	-0.00556705	0.448133	-0.0124228	0.990088	0.99858	Csnk1g2	0	ENSMUSG00000003345	434.449	0.324126	0.449186	0.721585	0.47055	0.637675	Csnk1g2	0	ENSMUSG00000003345	434.449	-1.67424	0.448237	-3.73516	0.000187596	0.00119117	Csnk1g2	TRUE
ENSMUSG00000003346	Abhd17a	10.5913	10.6513	10.6715	10.6481	10.7726	10.7141	10.3248	10.2938	10.378	10.7257	11.1858	10.7401	ENSMUSG00000003346	1617.13	-0.375748	0.123778	-3.03565	0.00240015	0.0111261	Abhd17a	0	ENSMUSG00000003346	1617.13	-0.30281	0.12326	-2.45667	0.014023	0.0352492	Abhd17a	0	ENSMUSG00000003346	1617.13	-0.0729384	0.123257	-0.591758	0.554012	0.710089	Abhd17a	0	ENSMUSG00000003346	1617.13	-0.180419	0.122985	-1.467	0.142377	0.313396	Abhd17a	0
ENSMUSG00000003348	Mob3a	11.865	11.8766	11.8322	12.0694	12.1184	12.0613	12.0231	11.9268	11.8599	11.8133	12.1592	12.1519	ENSMUSG00000003348	4053.18	-0.14372	0.1108	-1.29711	0.194595	0.372441	Mob3a	0	ENSMUSG00000003348	4053.18	0.0800353	0.110649	0.723327	0.469479	0.618586	Mob3a	0	ENSMUSG00000003348	4053.18	-0.223755	0.110783	-2.01976	0.0434081	0.0985266	Mob3a	0	ENSMUSG00000003348	4053.18	0.0350914	0.110682	0.317047	0.751208	0.883155	Mob3a	0
ENSMUSG00000003352	Cacnb3	7.79665	8.15136	8.13699	7.90353	7.52993	6.93903	6.78188	6.53201	6.73203	5.0326	4.77701	4.54624	ENSMUSG00000003352	142.96	-0.796648	0.256927	-3.10068	0.00193077	0.00922463	Cacnb3	0	ENSMUSG00000003352	142.96	-1.33092	0.252485	-5.27129	1.35465e-07	8.14715e-07	Cacnb3	TRUE	ENSMUSG00000003352	142.96	0.534272	0.249588	2.14062	0.0323048	0.0769268	Cacnb3	0	ENSMUSG00000003352	142.96	2.64255	0.281556	9.38553	6.26033e-21	2.36613e-19	Cacnb3	TRUE
ENSMUSG00000027200	Sema6d	0	0	0	2.54633	5.11586	4.76817	5.22291	5.74985	5.61072	2.81641	4.44336	4.48491	ENSMUSG00000027200	20.8319	1.03555	0.49526	2.09093	0.0365347	0.106513	Sema6d	0	ENSMUSG00000027200	20.8319	4.92507	0.64114	7.68173	1.56955e-14	1.93694e-13	Sema6d	TRUE	ENSMUSG00000027200	20.8319	-3.88951	0.651402	-5.97099	2.35818e-09	1.95455e-08	Sema6d	0	ENSMUSG00000027200	20.8319	0.375358	0.509945	0.736076	0.461684	0.679174	Sema6d	0
ENSMUSG00000003360	Ddx23	6.55451	7.09564	7.12431	6.66477	6.87605	6.86712	6.24865	6.49025	6.58284	6.67579	6.78715	6.79282	ENSMUSG00000003360	106.608	-0.354978	0.209639	-1.69328	0.0904021	0.213828	Ddx23	0	ENSMUSG00000003360	106.608	-0.484367	0.203254	-2.38306	0.0171693	0.042152	Ddx23	0	ENSMUSG00000003360	106.608	0.129389	0.203596	0.63552	0.525089	0.686796	Ddx23	0	ENSMUSG00000003360	106.608	0.0490808	0.20503	0.239383	0.810808	0.917004	Ddx23	0
ENSMUSG00000024620	Pdgfrb	2.27583	2.04937	2.48987	4.72343	1.9284	2.52924	7.2279	7.87733	7.42997	8.42943	7.39227	7.95973	ENSMUSG00000024620	113.148	3.72648	0.457748	8.1409	3.92348e-16	1.43501e-14	Pdgfrb	TRUE	ENSMUSG00000024620	113.148	4.9197	0.484475	10.1547	3.15802e-24	8.00223e-23	Pdgfrb	TRUE	ENSMUSG00000024620	113.148	-1.19322	0.525572	-2.27033	0.0231877	0.0579648	Pdgfrb	0	ENSMUSG00000024620	113.148	-4.12376	0.456828	-9.02695	1.76525e-19	6.15865e-18	Pdgfrb	TRUE
ENSMUSG00000003378	Grik5	5.73503	5.38579	4.90005	5.5544	3.90993	3.02839	4.97656	5.21288	5.5315	6.10844	6.51685	5.68826	ENSMUSG00000003378	42.5061	0.701242	0.466636	1.50276	0.132901	0.283641	Grik5	0	ENSMUSG00000003378	42.5061	-0.0915399	0.450442	-0.203222	0.838961	0.906378	Grik5	0	ENSMUSG00000003378	42.5061	0.792782	0.465062	1.70468	0.0882541	0.178676	Grik5	0	ENSMUSG00000003378	42.5061	-1.50916	0.460502	-3.2772	0.00104844	0.00546889	Grik5	TRUE
ENSMUSG00000003379	Cd79a	5.48567	4.12773	5.55988	4.06477	4.03868	5.00101	5.47189	5.79629	5.86882	3.21887	6.08717	4.35384	ENSMUSG00000003379	34.8991	1.12688	0.559924	2.01257	0.0441603	0.12372	Cd79a	0	ENSMUSG00000003379	34.8991	0.468719	0.549736	0.852625	0.393867	0.545976	Cd79a	0	ENSMUSG00000003379	34.8991	0.658164	0.561695	1.17175	0.241299	0.394776	Cd79a	0	ENSMUSG00000003379	34.8991	-0.490837	0.562602	-0.872441	0.382968	0.605407	Cd79a	0
ENSMUSG00000003380	Rabac1	10.6926	11.195	11.3637	10.5243	10.4598	10.7304	9.82174	9.79623	9.96713	10.0127	10.3878	10.1182	ENSMUSG00000003380	1456.82	-0.706474	0.150268	-4.70142	2.58361e-06	2.60468e-05	Rabac1	0	ENSMUSG00000003380	1456.82	-1.22276	0.149324	-8.18861	2.64251e-16	3.81422e-15	Rabac1	TRUE	ENSMUSG00000003380	1456.82	0.516283	0.148832	3.4689	0.000522591	0.00199397	Rabac1	0	ENSMUSG00000003380	1456.82	0.392397	0.149622	2.62258	0.00872658	0.0337528	Rabac1	0
ENSMUSG00000003382	Etv3	9.30725	9.19978	9.3126	10.1269	10.5503	10.2588	7.95647	7.75921	7.76617	11.1483	10.3714	11.0189	ENSMUSG00000003382	1003.39	-2.46645	0.195326	-12.6274	1.49155e-36	2.74508e-34	Etv3	TRUE	ENSMUSG00000003382	1003.39	-1.42528	0.196087	-7.26862	3.63165e-13	3.99584e-12	Etv3	TRUE	ENSMUSG00000003382	1003.39	-1.04117	0.190678	-5.46035	4.75207e-08	3.35868e-07	Etv3	TRUE	ENSMUSG00000003382	1003.39	-0.539889	0.189003	-2.85651	0.0042833	0.0185529	Etv3	0
ENSMUSG00000003402	Prkcsh	10.7568	10.6478	10.8124	10.3278	10.0078	10.1047	11.1029	11.1043	11.0499	10.3457	10.2324	10.5576	ENSMUSG00000003402	1589.09	0.932266	0.114237	8.16078	3.32871e-16	1.22525e-14	Prkcsh	0	ENSMUSG00000003402	1589.09	0.346907	0.112465	3.08458	0.00203843	0.00633102	Prkcsh	0	ENSMUSG00000003402	1589.09	0.585359	0.114472	5.11356	3.16141e-07	2.02243e-06	Prkcsh	0	ENSMUSG00000003402	1589.09	-0.229725	0.114891	-1.9995	0.0455542	0.131241	Prkcsh	0
ENSMUSG00000003411	Rab3b	0.822571	1.36156	1.72624	0	0	1.75972	1.11934	0.910884	1.45446	2.00793	0.958635	0.979927	ENSMUSG00000003411	1.31369	0.24369	0.787868	0.309303	0.757091	NA	Rab3b	0	ENSMUSG00000003411	1.31369	-0.124841	0.792389	-0.157551	0.874811	0.931384	Rab3b	0	ENSMUSG00000003411	1.31369	0.368532	0.788756	0.467232	0.640334	0.77863	Rab3b	0	ENSMUSG00000003411	1.31369	-0.445637	0.789001	-0.564812	0.572202	NA	Rab3b	0
ENSMUSG00000003418	St8sia6	6.91761	8.00478	6.59706	4.25968	3.61179	4.32845	3.91358	4.07412	4.76065	6.71782	6.79942	7.14968	ENSMUSG00000003418	77.6404	0.166582	0.434409	0.383468	0.701373	0.836349	St8sia6	0	ENSMUSG00000003418	77.6404	-2.85926	0.395067	-7.23739	4.57392e-13	4.99313e-12	St8sia6	TRUE	ENSMUSG00000003418	77.6404	3.02584	0.409019	7.39779	1.38467e-13	1.73873e-12	St8sia6	TRUE	ENSMUSG00000003418	77.6404	-2.6429	0.410153	-6.44368	1.16611e-10	1.96752e-09	St8sia6	TRUE
ENSMUSG00000003420	Fcgrt	1.34319	3.48576	1.72624	3.04652	3.23557	2.8003	2.1755	0	0	5.92327	6.50191	5.13063	ENSMUSG00000003420	18.5467	-1.74094	0.686427	-2.53624	0.0112051	0.040519	Fcgrt	TRUE	ENSMUSG00000003420	18.5467	-1.2615	0.68593	-1.83911	0.0658996	0.133512	Fcgrt	0	ENSMUSG00000003420	18.5467	-0.479442	0.644281	-0.74415	0.456786	0.624933	Fcgrt	0	ENSMUSG00000003420	18.5467	-2.64749	0.609942	-4.34057	1.42114e-05	0.000115541	Fcgrt	TRUE
ENSMUSG00000003421	Nosip	10.2064	10.1081	10.3743	9.79474	9.71199	9.84882	9.78578	9.71999	9.65463	9.8462	10.1425	10.0953	ENSMUSG00000003421	993.855	-0.0644859	0.123774	-0.520998	0.602368	0.765267	Nosip	0	ENSMUSG00000003421	993.855	-0.507294	0.121873	-4.16249	3.14792e-05	0.000136464	Nosip	0	ENSMUSG00000003421	993.855	0.442808	0.122657	3.61013	0.000306044	0.00122004	Nosip	0	ENSMUSG00000003421	993.855	-0.244521	0.122937	-1.98899	0.046702	0.133939	Nosip	0
ENSMUSG00000003423	Pih1d1	8.65722	8.52778	8.41585	8.79439	8.66716	8.83915	8.83634	8.76466	8.87407	8.32114	8.56732	8.33038	ENSMUSG00000003423	399.424	0.0558173	0.13898	0.40162	0.687964	0.827431	Pih1d1	0	ENSMUSG00000003423	399.424	0.285647	0.137787	2.0731	0.0381629	0.0841415	Pih1d1	0	ENSMUSG00000003423	399.424	-0.22983	0.139644	-1.64583	0.0997983	0.19785	Pih1d1	0	ENSMUSG00000003423	399.424	0.35826	0.140117	2.55686	0.0105623	0.0395753	Pih1d1	0
ENSMUSG00000003429	Rps11	12.0048	12.0594	12.1818	12.138	12.0431	12.2864	12.0549	11.9865	12.0407	11.8787	12.3207	11.8234	ENSMUSG00000003429	4313.81	-0.130659	0.139919	-0.93382	0.350396	0.551603	Rps11	0	ENSMUSG00000003429	4313.81	-0.0543829	0.139752	-0.38914	0.697173	0.808493	Rps11	0	ENSMUSG00000003429	4313.81	-0.0762759	0.139856	-0.54539	0.585485	0.735622	Rps11	0	ENSMUSG00000003429	4313.81	0.136598	0.13987	0.976607	0.328764	0.550415	Rps11	0
ENSMUSG00000003435	Supt5	11.7877	11.95	11.8952	12.0007	11.9703	11.8877	11.8308	11.8954	11.8337	11.9468	11.2464	12.1339	ENSMUSG00000003435	3763.59	-0.0986697	0.177349	-0.556358	0.577966	0.749094	Supt5	0	ENSMUSG00000003435	3763.59	-0.0255295	0.177196	-0.144075	0.885441	0.937854	Supt5	0	ENSMUSG00000003435	3763.59	-0.0731401	0.177304	-0.412514	0.679963	0.808208	Supt5	0	ENSMUSG00000003435	3763.59	0.140833	0.177321	0.794228	0.427062	0.64863	Supt5	0
ENSMUSG00000003437	Paf1	9.43288	9.31269	9.26196	9.49902	9.36738	9.60095	9.34031	9.21065	9.3096	9.82953	9.32344	9.9889	ENSMUSG00000003437	710.967	-0.201057	0.145061	-1.38602	0.165742	0.3329	Paf1	0	ENSMUSG00000003437	710.967	-0.0533154	0.144154	-0.369852	0.711493	0.819346	Paf1	0	ENSMUSG00000003437	710.967	-0.147742	0.144664	-1.02127	0.307125	0.472832	Paf1	0	ENSMUSG00000003437	710.967	-0.23708	0.143899	-1.64755	0.099445	0.241224	Paf1	0
ENSMUSG00000003438	Timm50	9.46618	9.18818	9.22626	9.6149	9.59645	9.57861	10.1058	10.0071	10.0793	9.49234	9.8848	9.54646	ENSMUSG00000003438	818.898	0.465119	0.138163	3.36646	0.000761403	0.00416054	Timm50	0	ENSMUSG00000003438	818.898	0.761167	0.137659	5.52935	3.21413e-08	2.10146e-07	Timm50	0	ENSMUSG00000003438	818.898	-0.296048	0.139427	-2.12332	0.0337269	0.0797478	Timm50	0	ENSMUSG00000003438	818.898	-0.052834	0.138647	-0.381068	0.703153	0.854243	Timm50	0
ENSMUSG00000003444	Med29	6.871	6.75134	7.08805	7.0934	7.03885	7.37206	7.35732	7.34053	7.36291	7.09794	7.46341	7.41102	ENSMUSG00000003444	146.407	0.177316	0.188889	0.938731	0.347869	0.549178	Med29	0	ENSMUSG00000003444	146.407	0.445873	0.186538	2.39025	0.0168368	0.0414506	Med29	0	ENSMUSG00000003444	146.407	-0.268557	0.191458	-1.4027	0.160707	0.288701	Med29	0	ENSMUSG00000003444	146.407	-0.152885	0.188127	-0.81267	0.416407	0.639068	Med29	0
ENSMUSG00000003452	Bicd1	4.09927	0	3.35538	4.06477	3.00285	2.19519	3.5301	3.82812	3.81291	4.13924	4.3794	1.55814	ENSMUSG00000003452	10.5744	0.357871	0.721124	0.496268	0.619705	0.778852	Bicd1	0	ENSMUSG00000003452	10.5744	0.399461	0.717349	0.556856	0.577626	0.713419	Bicd1	0	ENSMUSG00000003452	10.5744	-0.0415897	0.723022	-0.057522	0.954129	0.981428	Bicd1	0	ENSMUSG00000003452	10.5744	-0.392574	0.720238	-0.545061	0.585712	0.774538	Bicd1	0
ENSMUSG00000003458	Ncstn	11.1605	11.3575	11.4225	11.4225	11.2673	11.1158	11.8529	11.7566	11.8613	11.197	11.0916	11.3979	ENSMUSG00000003458	2765.21	0.545225	0.125593	4.34119	1.41714e-05	0.000121912	Ncstn	0	ENSMUSG00000003458	2765.21	0.503627	0.125161	4.02382	5.72615e-05	0.000238062	Ncstn	0	ENSMUSG00000003458	2765.21	0.0415974	0.125817	0.330618	0.740933	0.853217	Ncstn	0	ENSMUSG00000003458	2765.21	0.0428908	0.125864	0.340771	0.733276	0.873165	Ncstn	0
ENSMUSG00000003464	Pex19	9.35544	9.3339	9.34369	9.36509	9.29511	9.50708	9.42887	9.31003	9.45264	9.53116	9.54369	9.54834	ENSMUSG00000003464	684.421	0.00588324	0.103899	0.0566249	0.954844	0.981356	Pex19	0	ENSMUSG00000003464	684.421	0.0514616	0.102202	0.503529	0.614592	0.743986	Pex19	0	ENSMUSG00000003464	684.421	-0.0455784	0.103689	-0.439569	0.660249	0.793195	Pex19	0	ENSMUSG00000003464	684.421	-0.149613	0.10308	-1.45143	0.14666	0.320052	Pex19	0
ENSMUSG00000003484	Cyp4f18	2.02652	1.74607	1.10723	5.31222	3.43591	5.24748	2.1755	3.15733	2.82616	6.79836	7.19273	7.26361	ENSMUSG00000003484	43.1597	-1.98054	0.502524	-3.94118	8.10804e-05	0.00058592	Cyp4f18	TRUE	ENSMUSG00000003484	43.1597	0.991699	0.575341	1.72367	0.0847669	0.164938	Cyp4f18	0	ENSMUSG00000003484	43.1597	-2.97224	0.54282	-5.47555	4.36161e-08	3.09732e-07	Cyp4f18	TRUE	ENSMUSG00000003484	43.1597	-2.10914	0.439835	-4.79531	1.62424e-06	1.59239e-05	Cyp4f18	TRUE
ENSMUSG00000003500	Impdh1	11.2892	11.5753	11.5815	10.2553	10.1834	10.0441	11.0472	10.9498	10.8724	10.0563	9.9468	10.1144	ENSMUSG00000003500	1764.72	0.790018	0.124388	6.35122	2.13615e-10	3.97797e-09	Impdh1	0	ENSMUSG00000003500	1764.72	-0.527365	0.122222	-4.31482	1.59735e-05	7.26224e-05	Impdh1	0	ENSMUSG00000003500	1764.72	1.31738	0.123911	10.6317	2.12243e-26	6.70302e-25	Impdh1	TRUE	ENSMUSG00000003500	1764.72	0.121728	0.125344	0.971145	0.331476	0.553496	Impdh1	0
ENSMUSG00000019876	Pkib	2.48834	1.36156	1.72624	5.5544	3.76855	2.8003	7.26136	7.48929	7.63336	1.32827	3.82869	1.55814	ENSMUSG00000019876	51.5328	2.68458	0.572282	4.69101	2.71859e-06	2.72647e-05	Pkib	TRUE	ENSMUSG00000019876	51.5328	4.88259	0.607427	8.03815	9.12029e-16	1.25154e-14	Pkib	TRUE	ENSMUSG00000019876	51.5328	-2.19801	0.621465	-3.53682	0.000404982	0.00157515	Pkib	TRUE	ENSMUSG00000019876	51.5328	1.57084	0.605517	2.59422	0.00948071	0.0361413	Pkib	TRUE
ENSMUSG00000003526	Prodh	5.64926	5.11882	5.15501	6.87277	6.73114	7.03403	5.98051	5.70187	6.1597	7.00765	7.01471	6.5747	ENSMUSG00000003526	83.5873	-0.911747	0.260872	-3.49499	0.000474072	0.00276889	Prodh	0	ENSMUSG00000003526	83.5873	0.618262	0.273843	2.25772	0.0239629	0.0564689	Prodh	0	ENSMUSG00000003526	83.5873	-1.53001	0.268429	-5.69987	1.19902e-08	9.10523e-08	Prodh	TRUE	ENSMUSG00000003526	83.5873	0.00287716	0.251151	0.0114559	0.99086	1	Prodh	0
ENSMUSG00000003527	Ess2	9.452	9.58894	9.68655	9.48203	9.56205	9.43927	9.40661	9.25705	9.30762	9.40822	9.32769	9.48515	ENSMUSG00000003527	700.89	-0.170606	0.116876	-1.45972	0.144367	0.300924	Ess2	0	ENSMUSG00000003527	700.89	-0.252	0.115171	-2.18805	0.0286659	0.0659173	Ess2	0	ENSMUSG00000003527	700.89	0.0813943	0.115879	0.702407	0.482425	0.648313	Ess2	0	ENSMUSG00000003527	700.89	0.0867794	0.116265	0.746392	0.45543	0.673615	Ess2	0
ENSMUSG00000003528	Slc25a1	10.6831	10.4692	10.6968	9.18781	9.35507	8.90527	9.65761	9.70485	9.6624	8.84658	9.01949	8.81453	ENSMUSG00000003528	859.095	0.515806	0.138681	3.71936	0.000199725	0.00130436	Slc25a1	0	ENSMUSG00000003528	859.095	-0.940554	0.134639	-6.98576	2.83318e-12	2.85309e-11	Slc25a1	0	ENSMUSG00000003528	859.095	1.45636	0.137183	10.6162	2.5054e-26	7.87422e-25	Slc25a1	TRUE	ENSMUSG00000003528	859.095	0.26021	0.140309	1.85456	0.0636593	0.170771	Slc25a1	0
ENSMUSG00000003531	Dgcr6	8.70583	8.6846	8.7915	8.55076	8.12322	8.41385	7.95647	8.04537	7.61427	7.73673	8.0144	7.73454	ENSMUSG00000003531	304.029	-0.491212	0.178868	-2.74623	0.00602849	0.024436	Dgcr6	0	ENSMUSG00000003531	304.029	-0.839997	0.175726	-4.78015	1.75165e-06	9.10691e-06	Dgcr6	0	ENSMUSG00000003531	304.029	0.348785	0.175177	1.99104	0.0464764	0.104457	Dgcr6	0	ENSMUSG00000003531	304.029	0.538143	0.178468	3.01535	0.00256681	0.0119929	Dgcr6	0
ENSMUSG00000003534	Ddr1	7.2877	8.38268	7.94085	7.75786	7.91253	7.75335	7.26136	7.22644	7.26835	7.9234	7.55311	7.79264	ENSMUSG00000003534	208.877	-0.545143	0.246202	-2.2142	0.0268147	0.0832806	Ddr1	0	ENSMUSG00000003534	208.877	-0.659318	0.243696	-2.70549	0.00682041	0.0186608	Ddr1	0	ENSMUSG00000003534	208.877	0.114175	0.242789	0.470266	0.638165	0.776817	Ddr1	0	ENSMUSG00000003534	208.877	0.0360623	0.243246	0.148255	0.882142	0.951552	Ddr1	0
ENSMUSG00000003541	Ier3	8.99156	9.2017	9.37663	6.52007	6.28861	6.55562	7.59459	7.5242	7.63967	7.81141	8.3839	7.83011	ENSMUSG00000003541	281.468	1.10625	0.209727	5.27473	1.32953e-07	1.68012e-06	Ier3	TRUE	ENSMUSG00000003541	281.468	-1.59034	0.189121	-8.40911	4.1312e-17	6.42975e-16	Ier3	TRUE	ENSMUSG00000003541	281.468	2.69659	0.204184	13.2067	8.03198e-40	4.64425e-38	Ier3	TRUE	ENSMUSG00000003541	281.468	-1.54327	0.207131	-7.45068	9.28605e-14	2.11844e-12	Ier3	TRUE
ENSMUSG00000003545	Fosb	0.822571	0.835775	2.48987	1.7743	1.9284	3.2253	1.74198	1.46487	0.903244	9.96874	9.9385	9.61962	ENSMUSG00000003545	232.643	-0.936569	0.658116	-1.42311	0.154706	0.316547	Fosb	0	ENSMUSG00000003545	232.643	-0.0781509	0.66852	-0.116901	0.906938	0.951316	Fosb	0	ENSMUSG00000003545	232.643	-0.858418	0.650895	-1.31883	0.187227	0.32519	Fosb	0	ENSMUSG00000003545	232.643	-6.70487	0.585271	-11.456	2.19364e-30	1.39755e-28	Fosb	TRUE
ENSMUSG00000003546	Klc4	8.12127	8.617	8.77259	7.70025	7.60463	7.83854	6.8421	6.88345	6.72017	7.89621	7.88218	8.13464	ENSMUSG00000003546	235.111	-0.893375	0.192575	-4.6391	3.49922e-06	3.44153e-05	Klc4	0	ENSMUSG00000003546	235.111	-1.68547	0.186369	-9.04377	1.51366e-19	2.78989e-18	Klc4	TRUE	ENSMUSG00000003546	235.111	0.792099	0.181806	4.35683	1.3196e-05	6.65299e-05	Klc4	0	ENSMUSG00000003546	235.111	-0.252873	0.18376	-1.37611	0.168788	0.352904	Klc4	0
ENSMUSG00000003549	Ercc1	8.02664	8.24017	8.18928	8.22279	8.11594	7.86831	8.0165	7.87733	8.02906	8.10855	8.34675	7.77993	ENSMUSG00000003549	269.125	-0.0948525	0.177635	-0.533973	0.59336	0.758533	Ercc1	0	ENSMUSG00000003549	269.125	-0.173704	0.174768	-0.993916	0.320264	0.470442	Ercc1	0	ENSMUSG00000003549	269.125	0.078852	0.176371	0.44708	0.654817	0.789346	Ercc1	0	ENSMUSG00000003549	269.125	-0.0170161	0.176542	-0.0963855	0.923214	0.972616	Ercc1	0
ENSMUSG00000003559	As3mt	5.87385	5.80573	5.33081	1.14428	1.9284	1.75972	3.91358	3.82812	3.98135	6.32784	5.50281	5.54539	ENSMUSG00000003559	30.8057	2.00875	0.54815	3.66459	0.000247735	0.00157509	As3mt	TRUE	ENSMUSG00000003559	30.8057	-1.73376	0.403827	-4.29331	1.76026e-05	7.94725e-05	As3mt	TRUE	ENSMUSG00000003559	30.8057	3.7425	0.528199	7.08541	1.38637e-12	1.59286e-11	As3mt	TRUE	ENSMUSG00000003559	30.8057	-3.88631	0.527344	-7.3696	1.71147e-13	3.81307e-12	As3mt	TRUE
ENSMUSG00000003573	Homer3	7.76131	7.51631	7.5096	7.7659	7.79895	7.75335	8.43829	8.46025	8.17955	7.19784	7.174	7.13976	ENSMUSG00000003573	220.637	0.586086	0.153494	3.81829	0.00013438	0.000916349	Homer3	0	ENSMUSG00000003573	220.637	0.758477	0.150928	5.02542	5.02332e-07	2.81925e-06	Homer3	0	ENSMUSG00000003573	220.637	-0.172392	0.157113	-1.09725	0.272534	0.433193	Homer3	0	ENSMUSG00000003573	220.637	0.600228	0.160341	3.74344	0.000181516	0.00115629	Homer3	0
ENSMUSG00000003575	Crtc1	7.22237	6.97482	7.15968	7.9537	8.19405	8.16071	7.42778	7.60469	7.76039	8.37466	8.47852	8.58538	ENSMUSG00000003575	240.783	-0.497316	0.157644	-3.15467	0.00160677	0.00787902	Crtc1	0	ENSMUSG00000003575	240.783	0.475738	0.161325	2.94894	0.00318868	0.00946597	Crtc1	0	ENSMUSG00000003575	240.783	-0.973054	0.160532	-6.06143	1.34916e-09	1.15053e-08	Crtc1	0	ENSMUSG00000003575	240.783	-0.374025	0.152226	-2.45705	0.0140085	0.0499202	Crtc1	0
ENSMUSG00000003581	Rnf215	8.51292	8.39282	8.62433	8.51302	8.20781	8.51613	8.59523	8.64605	8.68568	8.39099	8.44766	8.64967	ENSMUSG00000003581	366.391	0.224433	0.133549	1.68053	0.0928533	0.217605	Rnf215	0	ENSMUSG00000003581	366.391	0.1332	0.130325	1.02206	0.306753	0.454796	Rnf215	0	ENSMUSG00000003581	366.391	0.091234	0.133599	0.682894	0.494674	0.659678	Rnf215	0	ENSMUSG00000003581	366.391	-0.0779145	0.133616	-0.58312	0.559812	0.755874	Rnf215	0
ENSMUSG00000003585	Sec14l2	5.35632	5.21341	5.05836	2.54633	1.9284	2.8003	4.61173	4.99127	4.85043	3.71019	3.09555	3.76985	ENSMUSG00000003585	19.6985	2.22449	0.506682	4.3903	1.13195e-05	9.98097e-05	Sec14l2	TRUE	ENSMUSG00000003585	19.6985	-0.376193	0.41169	-0.913779	0.360833	0.513188	Sec14l2	0	ENSMUSG00000003585	19.6985	2.60068	0.501816	5.18253	2.18893e-07	1.42893e-06	Sec14l2	TRUE	ENSMUSG00000003585	19.6985	-0.984342	0.525034	-1.87482	0.0608179	0.16498	Sec14l2	0
ENSMUSG00000076749	Trgc1	4.22317	2.86365	4.28312	10.9263	10.699	10.9817	9.25151	8.86612	8.3888	6.86533	6.53164	6.90242	ENSMUSG00000076749	617.009	-1.96765	0.22462	-8.75987	1.95475e-18	8.7837e-17	Trgc1	TRUE	ENSMUSG00000076749	617.009	4.86745	0.290549	16.7526	5.42292e-63	7.82748e-61	Trgc1	TRUE	ENSMUSG00000076749	617.009	-6.83509	0.289045	-23.6471	1.26377e-123	5.86329e-121	Trgc1	0	ENSMUSG00000076749	617.009	4.02918	0.232991	17.2933	5.28178e-67	1.08186e-64	Trgc1	TRUE
ENSMUSG00000003617	Cp	5.30114	5.49024	5.59476	5.85517	5.52046	5.80441	5.47189	5.34372	5.29615	5.64697	6.08717	6.04764	ENSMUSG00000003617	49.0753	-0.363596	0.296337	-1.22697	0.219834	0.405087	Cp	0	ENSMUSG00000003617	49.0753	-0.091028	0.292646	-0.311052	0.755761	0.849279	Cp	0	ENSMUSG00000003617	49.0753	-0.272568	0.293044	-0.930128	0.352305	0.522133	Cp	0	ENSMUSG00000003617	49.0753	-0.193941	0.287029	-0.675684	0.499241	0.709282	Cp	0
ENSMUSG00000003623	Crot	9.76908	10.0203	9.93814	10.2568	10.3571	10.3153	9.22066	9.12909	8.98477	10.2004	9.95642	10.0733	ENSMUSG00000003623	966.658	-1.1915	0.125456	-9.49736	2.15278e-21	1.25398e-19	Crot	TRUE	ENSMUSG00000003623	966.658	-0.795828	0.125283	-6.35223	2.12209e-10	1.78854e-09	Crot	0	ENSMUSG00000003623	966.658	-0.395674	0.123237	-3.21067	0.00132424	0.00459313	Crot	0	ENSMUSG00000003623	966.658	0.228089	0.122925	1.85552	0.0635219	0.170506	Crot	0
ENSMUSG00000003644	Rps6ka1	11.6055	11.6715	11.4738	12.3088	12.2178	12.1162	11.8993	11.862	11.9201	11.8456	11.9164	11.9719	ENSMUSG00000003644	3872.23	-0.320202	0.0947598	-3.3791	0.000727244	0.00399153	Rps6ka1	0	ENSMUSG00000003644	3872.23	0.307832	0.0948573	3.24521	0.00117364	0.00383719	Rps6ka1	0	ENSMUSG00000003644	3872.23	-0.628034	0.0948976	-6.61802	3.64049e-11	3.66043e-10	Rps6ka1	0	ENSMUSG00000003644	3872.23	0.302034	0.0946713	3.19035	0.00142102	0.00712905	Rps6ka1	0
ENSMUSG00000003660	Snrnp200	11.9005	11.9408	12.026	11.9465	12.0484	11.6741	11.9629	12.0067	11.89	11.8876	10.7363	12.05	ENSMUSG00000003660	3750.1	0.0520719	0.238661	0.218184	0.827286	0.912412	Snrnp200	0	ENSMUSG00000003660	3750.1	-0.00083752	0.238521	-0.00351131	0.997198	1	Snrnp200	0	ENSMUSG00000003660	3750.1	0.0529094	0.238637	0.221715	0.824535	0.908504	Snrnp200	0	ENSMUSG00000003660	3750.1	0.249964	0.238704	1.04717	0.29502	0.513696	Snrnp200	0
ENSMUSG00000003662	Ciao1	8.68712	8.8335	8.9413	8.78651	8.7016	8.70534	8.52809	8.80497	8.64235	8.67587	9.01687	8.79571	ENSMUSG00000003662	434.223	-0.0732725	0.135532	-0.540627	0.588765	0.756115	Ciao1	0	ENSMUSG00000003662	434.223	-0.158742	0.133055	-1.19305	0.232848	0.369696	Ciao1	0	ENSMUSG00000003662	434.223	0.0854696	0.134479	0.63556	0.525063	0.686796	Ciao1	0	ENSMUSG00000003662	434.223	-0.0967078	0.134378	-0.719669	0.471729	0.686652	Ciao1	0
ENSMUSG00000003680	Taf6l	9.88384	9.89986	10.0539	9.8582	9.80996	9.93751	9.92453	9.84261	10.0177	9.70447	10.2526	9.71617	ENSMUSG00000003680	964.954	0.059596	0.155277	0.383803	0.701124	0.836232	Taf6l	0	ENSMUSG00000003680	964.954	-0.0162922	0.154324	-0.105571	0.915923	0.957147	Taf6l	0	ENSMUSG00000003680	964.954	0.0758881	0.155085	0.489332	0.624607	0.766806	Taf6l	0	ENSMUSG00000003680	964.954	-0.0390313	0.155109	-0.251638	0.801321	0.912395	Taf6l	0
ENSMUSG00000003721	Insig2	9.309	9.58747	9.77094	8.56466	8.49269	8.53481	8.47678	8.38247	8.24309	8.50038	8.35509	8.48716	ENSMUSG00000003721	451.365	-0.160534	0.156095	-1.02844	0.303744	0.501601	Insig2	0	ENSMUSG00000003721	451.365	-1.18637	0.151229	-7.84487	4.33401e-15	5.63017e-14	Insig2	TRUE	ENSMUSG00000003721	451.365	1.02584	0.152311	6.73518	1.6373e-11	1.71253e-10	Insig2	TRUE	ENSMUSG00000003721	451.365	0.0813739	0.155244	0.524168	0.600161	0.785521	Insig2	0
ENSMUSG00000003731	Kpna6	8.43176	8.73862	8.64111	8.36728	8.5852	8.48284	8.77974	8.63651	8.60736	8.57086	8.50499	8.42321	ENSMUSG00000003731	378.838	0.194493	0.14179	1.3717	0.170156	0.339136	Kpna6	0	ENSMUSG00000003731	378.838	0.0680072	0.138814	0.489915	0.624194	0.751362	Kpna6	0	ENSMUSG00000003731	378.838	0.126486	0.141617	0.893157	0.371773	0.541595	Kpna6	0	ENSMUSG00000003731	378.838	-0.0226837	0.141953	-0.159798	0.87304	0.946531	Kpna6	0
ENSMUSG00000003746	Man1a	10.0257	10.1495	10.1212	10.3759	10.5837	10.2404	9.68869	9.60076	9.8523	9.67277	9.29988	9.81448	ENSMUSG00000003746	1018.84	-0.687163	0.154612	-4.44442	8.8128e-06	7.99065e-05	Man1a	0	ENSMUSG00000003746	1018.84	-0.380815	0.154358	-2.46709	0.0136217	0.0343292	Man1a	0	ENSMUSG00000003746	1018.84	-0.306348	0.153881	-1.99081	0.0465014	0.104501	Man1a	0	ENSMUSG00000003746	1018.84	0.793719	0.154569	5.13504	2.82084e-07	3.10065e-06	Man1a	0
ENSMUSG00000003752	Itpkc	6.55451	7.28904	6.86334	7.3504	6.76876	6.86712	6.56678	6.88345	6.68399	7.38553	7.25643	7.66713	ENSMUSG00000003752	131.903	-0.299706	0.26298	-1.13965	0.254432	0.446235	Itpkc	0	ENSMUSG00000003752	131.903	-0.209127	0.260131	-0.803931	0.421437	0.573672	Itpkc	0	ENSMUSG00000003752	131.903	-0.0905783	0.260777	-0.34734	0.728336	0.84445	Itpkc	0	ENSMUSG00000003752	131.903	-0.414849	0.258091	-1.60738	0.107972	0.255848	Itpkc	0
ENSMUSG00000003762	Coq8b	8.07267	8.02231	8.01997	7.98849	8.01782	7.82342	8.1174	8.05495	8.01457	8.11643	7.97166	8.18853	ENSMUSG00000003762	261.579	0.117499	0.145248	0.808955	0.418541	0.61718	Coq8b	0	ENSMUSG00000003762	261.579	0.0234361	0.141174	0.166008	0.86815	0.926338	Coq8b	0	ENSMUSG00000003762	261.579	0.0940632	0.144746	0.64985	0.515789	0.678275	Coq8b	0	ENSMUSG00000003762	261.579	-0.149885	0.144374	-1.03817	0.299189	0.517691	Coq8b	0
ENSMUSG00000003778	Brd8	11.5053	11.6505	11.7063	11.1302	10.9962	10.8958	11.0424	11.237	11.1741	10.9631	10.4812	11.0404	ENSMUSG00000003778	2333.83	0.142098	0.149988	0.947399	0.343436	0.544393	Brd8	0	ENSMUSG00000003778	2333.83	-0.464201	0.149251	-3.1102	0.00186962	0.00585433	Brd8	0	ENSMUSG00000003778	2333.83	0.6063	0.149672	4.05085	5.10329e-05	0.000234258	Brd8	0	ENSMUSG00000003778	2333.83	0.166216	0.150114	1.10727	0.268178	0.482214	Brd8	0
ENSMUSG00000003779	Kif20a	11.5022	11.2071	11.0191	10.3507	10.477	10.4689	10.5229	10.848	10.6522	10.1017	10.0518	10.2016	ENSMUSG00000003779	1644.83	0.24503	0.145691	1.68185	0.0925981	0.217213	Kif20a	0	ENSMUSG00000003779	1644.83	-0.571043	0.144431	-3.95374	7.69374e-05	0.000313051	Kif20a	0	ENSMUSG00000003779	1644.83	0.816073	0.145178	5.62119	1.89647e-08	1.4078e-07	Kif20a	0	ENSMUSG00000003779	1644.83	0.310598	0.146161	2.12504	0.0335831	0.102613	Kif20a	0
ENSMUSG00000003808	Farsa	9.60649	9.27664	9.41129	9.94047	9.85218	9.96876	10.1689	10.1357	10.2112	9.73548	9.72028	9.9483	ENSMUSG00000003808	926.932	0.251072	0.11116	2.25866	0.0239046	0.0757349	Farsa	0	ENSMUSG00000003808	926.932	0.732708	0.111098	6.59513	4.24882e-11	3.82767e-10	Farsa	0	ENSMUSG00000003808	926.932	-0.481636	0.112527	-4.2802	1.86728e-05	9.17212e-05	Farsa	0	ENSMUSG00000003808	926.932	0.117201	0.11163	1.04991	0.293761	0.512112	Farsa	0
ENSMUSG00000003809	Gcdh	8.18361	8.0862	8.13699	8.15702	8.2747	8.13032	7.64617	7.77089	7.75459	8.41992	8.67114	8.69776	ENSMUSG00000003809	292.281	-0.460312	0.146649	-3.13887	0.00169598	0.00826029	Gcdh	0	ENSMUSG00000003809	292.281	-0.410811	0.143954	-2.85377	0.00432044	0.0124043	Gcdh	0	ENSMUSG00000003809	292.281	-0.049501	0.143393	-0.345211	0.729936	0.84528	Gcdh	0	ENSMUSG00000003809	292.281	-0.408541	0.14129	-2.8915	0.00383405	0.016871	Gcdh	0
ENSMUSG00000003810	Mast2	7.6933	7.1121	6.61416	7.02801	7.31793	6.29565	7.15855	7.00707	7.18452	7.7005	7.70434	7.1693	ENSMUSG00000003810	148.114	0.208101	0.257206	0.809082	0.418468	0.617177	Mast2	0	ENSMUSG00000003810	148.114	-0.0567204	0.252038	-0.225047	0.821943	0.89452	Mast2	0	ENSMUSG00000003810	148.114	0.264821	0.256415	1.03278	0.301706	0.466701	Mast2	0	ENSMUSG00000003810	148.114	-0.604334	0.254696	-2.37277	0.0176553	0.0606345	Mast2	0
ENSMUSG00000003812	Dnase2a	7.4676	7.40046	7.19421	7.50259	7.79895	7.6797	6.8999	7.04603	7.17586	7.54578	7.87059	7.61083	ENSMUSG00000003812	175.166	-0.610414	0.182517	-3.34442	0.000824552	0.00446751	Dnase2a	0	ENSMUSG00000003812	175.166	-0.314883	0.18103	-1.7394	0.0819652	0.160311	Dnase2a	0	ENSMUSG00000003812	175.166	-0.29553	0.17906	-1.65046	0.0988498	0.196352	Dnase2a	0	ENSMUSG00000003812	175.166	-0.0162984	0.177004	-0.0920792	0.926635	0.974251	Dnase2a	0
ENSMUSG00000003813	Rad23a	10.7853	10.6114	10.612	10.6825	10.7691	10.6767	10.9212	10.8774	10.8637	10.5694	10.8132	10.6044	ENSMUSG00000003813	1705.57	0.177325	0.103201	1.71824	0.0857527	0.205417	Rad23a	0	ENSMUSG00000003813	1705.57	0.214593	0.102528	2.09302	0.0363475	0.0806958	Rad23a	0	ENSMUSG00000003813	1705.57	-0.0372686	0.103333	-0.360664	0.718351	0.837839	Rad23a	0	ENSMUSG00000003813	1705.57	0.0446267	0.103316	0.431945	0.665781	0.829657	Rad23a	0
ENSMUSG00000015709	Arnt2	2.02652	2.29985	0	6.33778	6.48219	6.20522	6.91399	6.79474	6.99083	6.0272	6.42479	6.35238	ENSMUSG00000015709	69.4756	0.55114	0.288925	1.90755	0.0564488	0.14939	Arnt2	0	ENSMUSG00000015709	69.4756	4.86041	0.434367	11.1896	4.5835e-29	1.53725e-27	Arnt2	TRUE	ENSMUSG00000015709	69.4756	-4.30927	0.439142	-9.81292	9.90619e-23	2.48753e-21	Arnt2	TRUE	ENSMUSG00000015709	69.4756	0.0667368	0.29245	0.228199	0.819492	0.922041	Arnt2	0
ENSMUSG00000003824	Syce2	9.10263	8.64838	9.00427	7.74163	7.615	7.6797	9.06198	8.95835	9.0263	6.61036	6.91672	6.68788	ENSMUSG00000003824	328.547	1.32685	0.163643	8.10817	5.13896e-16	1.85217e-14	Syce2	TRUE	ENSMUSG00000003824	328.547	0.0884956	0.15458	0.572491	0.566989	0.704524	Syce2	0	ENSMUSG00000003824	328.547	1.23835	0.163586	7.57005	3.73087e-14	4.9523e-13	Syce2	TRUE	ENSMUSG00000003824	328.547	0.930026	0.17607	5.28214	1.27683e-07	1.47229e-06	Syce2	0
ENSMUSG00000003847	Nfat5	7.90239	8.32382	8.41096	7.93954	7.6355	7.98161	7.97003	8.13844	7.91924	8.22605	8.0353	8.47538	ENSMUSG00000003847	273.117	0.152271	0.18869	0.80699	0.419672	0.618058	Nfat5	0	ENSMUSG00000003847	273.117	-0.205224	0.184365	-1.11314	0.265649	0.408816	Nfat5	0	ENSMUSG00000003847	273.117	0.357495	0.187343	1.90823	0.0563613	0.122792	Nfat5	0	ENSMUSG00000003847	273.117	-0.387688	0.187194	-2.07106	0.0383536	0.114604	Nfat5	0
ENSMUSG00000003848	Nob1	8.83041	8.7253	8.94468	9.19677	9.16362	9.09978	9.41654	9.40112	9.30365	8.7812	9.04806	9.00677	ENSMUSG00000003848	545.274	0.218985	0.127731	1.71443	0.0864497	0.206629	Nob1	0	ENSMUSG00000003848	545.274	0.53764	0.12704	4.23205	2.31573e-05	0.000102812	Nob1	0	ENSMUSG00000003848	545.274	-0.318655	0.129043	-2.46937	0.013535	0.0363533	Nob1	0	ENSMUSG00000003848	545.274	0.205524	0.128604	1.59812	0.110016	0.259273	Nob1	0
ENSMUSG00000068606	Gm4841	3.11862	0.835775	2.158	6.88759	6.99191	6.67834	7.17034	7.36384	7.70732	0.811889	3.09555	1.55814	ENSMUSG00000068606	73.5035	0.552537	0.382539	1.44439	0.148628	0.307201	Gm4841	0	ENSMUSG00000068606	73.5035	4.85843	0.468513	10.3699	3.39925e-25	9.16151e-24	Gm4841	TRUE	ENSMUSG00000068606	73.5035	-4.30589	0.471529	-9.13176	6.73923e-20	1.41357e-18	Gm4841	0	ENSMUSG00000068606	73.5035	4.51299	0.482607	9.35128	8.65943e-21	3.24712e-19	Gm4841	TRUE
ENSMUSG00000003863	Ppfia3	4.16255	4.47184	3.64883	1.14428	1.26493	0	4.12223	1.86417	3.14281	1.32827	2.51535	0	ENSMUSG00000003863	7.11425	1.93215	0.744708	2.59451	0.00947272	0.0353872	Ppfia3	TRUE	ENSMUSG00000003863	7.11425	-0.73259	0.6955	-1.05333	0.29219	0.438628	Ppfia3	0	ENSMUSG00000003863	7.11425	2.66474	0.739297	3.60442	0.000312847	0.00124462	Ppfia3	TRUE	ENSMUSG00000003863	7.11425	-0.484173	0.759645	-0.637368	0.523885	0.729442	Ppfia3	0
ENSMUSG00000003865	Gys1	10.6999	10.8155	11.0239	8.43444	8.78198	8.5255	8.99394	8.93778	8.90844	8.19292	7.72379	8.10946	ENSMUSG00000003865	745.948	0.35661	0.16165	2.20606	0.0273797	0.0847267	Gys1	0	ENSMUSG00000003865	745.948	-1.88757	0.15577	-12.1177	8.51428e-34	3.57563e-32	Gys1	TRUE	ENSMUSG00000003865	745.948	2.24418	0.158567	14.1529	1.79232e-45	1.27464e-43	Gys1	TRUE	ENSMUSG00000003865	745.948	0.55872	0.16455	3.39544	0.000685173	0.00377549	Gys1	0
ENSMUSG00000003868	Ruvbl2	10.779	10.4612	10.6927	9.8843	9.88467	9.85812	10.7332	10.5834	10.5361	9.67677	9.71219	9.50652	ENSMUSG00000003868	1227.88	0.738797	0.112735	6.55338	5.62476e-11	1.14078e-09	Ruvbl2	0	ENSMUSG00000003868	1227.88	-0.0298177	0.110339	-0.270237	0.786978	0.869975	Ruvbl2	0	ENSMUSG00000003868	1227.88	0.768614	0.112573	6.82768	8.62987e-12	9.27532e-11	Ruvbl2	0	ENSMUSG00000003868	1227.88	0.240899	0.114242	2.10867	0.0349731	0.106162	Ruvbl2	0
ENSMUSG00000003872	Lin7b	4.63373	5.63397	5.28882	3.41723	3.90993	3.55318	3.3757	3.00748	3.14281	1.32827	0.958635	2.55135	ENSMUSG00000003872	14.7166	-0.437015	0.546162	-0.800156	0.423621	0.621106	Lin7b	0	ENSMUSG00000003872	14.7166	-1.96837	0.513859	-3.83056	0.00012785	0.000500257	Lin7b	TRUE	ENSMUSG00000003872	14.7166	1.53136	0.512384	2.98869	0.00280178	0.00898987	Lin7b	TRUE	ENSMUSG00000003872	14.7166	1.77767	0.591094	3.00742	0.00263478	0.0122624	Lin7b	TRUE
ENSMUSG00000003873	Bax	10.4076	10.1811	10.3967	11.0007	10.6406	11.1802	10.805	10.6654	10.6785	9.73036	10.0155	9.69602	ENSMUSG00000003873	1465.59	-0.233972	0.152244	-1.53683	0.124336	0.270499	Bax	0	ENSMUSG00000003873	1465.59	0.383933	0.152365	2.51983	0.0117412	0.0302105	Bax	0	ENSMUSG00000003873	1465.59	-0.617905	0.152506	-4.05167	5.08531e-05	0.000233488	Bax	0	ENSMUSG00000003873	1465.59	1.11822	0.153119	7.30293	2.81569e-13	6.08118e-12	Bax	TRUE
ENSMUSG00000003882	Il7r	11.4748	12.1295	12.0383	9.37565	9.27891	9.09033	11.2188	11.1294	10.9764	10.8112	10.56	10.9736	ENSMUSG00000003882	2108.96	1.83422	0.183542	9.99343	1.62847e-23	1.14419e-21	Il7r	TRUE	ENSMUSG00000003882	2108.96	-0.782934	0.180268	-4.34315	1.40452e-05	6.42905e-05	Il7r	0	ENSMUSG00000003882	2108.96	2.61715	0.183175	14.2877	2.61074e-46	1.91251e-44	Il7r	TRUE	ENSMUSG00000003882	2108.96	-1.51779	0.183649	-8.26462	1.40139e-16	3.92575e-15	Il7r	TRUE
ENSMUSG00000003923	Tfam	9.41025	9.23965	9.30472	8.85221	8.77737	9.07446	9.1569	9.07831	9.10593	9.19231	9.46306	9.04445	ENSMUSG00000003923	568.882	0.203637	0.150171	1.35603	0.175088	0.345663	Tfam	0	ENSMUSG00000003923	568.882	-0.204855	0.147411	-1.38969	0.164624	0.281622	Tfam	0	ENSMUSG00000003923	568.882	0.408492	0.1494	2.73421	0.00625299	0.0183854	Tfam	0	ENSMUSG00000003923	568.882	-0.332391	0.149531	-2.22289	0.0262231	0.0840385	Tfam	0
ENSMUSG00000003929	Zfp81	7.43593	7.65759	7.59821	7.37164	7.60463	7.27537	7.15855	7.07457	7.32426	7.2982	6.72418	7.46759	ENSMUSG00000003929	162.503	-0.233128	0.221321	-1.05334	0.292183	0.489161	Zfp81	0	ENSMUSG00000003929	162.503	-0.374672	0.217405	-1.72338	0.0848201	0.165	Zfp81	0	ENSMUSG00000003929	162.503	0.141544	0.218495	0.647814	0.517105	0.679454	Zfp81	0	ENSMUSG00000003929	162.503	0.228328	0.220454	1.03572	0.300334	0.518918	Zfp81	0
ENSMUSG00000003934	Efnb3	2.02652	2.51321	0	1.14428	1.9284	1.75972	2.77871	3.00748	2.16384	2.00793	0	0	ENSMUSG00000003934	2.79943	0.829039	0.785976	1.05479	0.291521	0.488355	Efnb3	0	ENSMUSG00000003934	2.79943	0.65306	0.782046	0.835066	0.403681	0.556303	Efnb3	0	ENSMUSG00000003934	2.79943	0.17598	0.788252	0.223253	0.823339	0.907699	Efnb3	0	ENSMUSG00000003934	2.79943	0.483421	0.791086	0.611085	0.541143	0.74208	Efnb3	0
ENSMUSG00000003948	Mmd	6.60094	6.34076	6.61416	6.97347	7.31793	7.07291	7.21657	7.06512	6.81242	7.90987	8.10617	7.8115	ENSMUSG00000003948	151.639	-0.090481	0.202004	-0.447917	0.654213	0.8032	Mmd	0	ENSMUSG00000003948	151.639	0.509525	0.203055	2.50929	0.0120973	0.0309801	Mmd	0	ENSMUSG00000003948	151.639	-0.600006	0.205728	-2.91651	0.00353971	0.0110678	Mmd	0	ENSMUSG00000003948	151.639	-0.81276	0.19579	-4.15119	3.3075e-05	0.000249128	Mmd	0
ENSMUSG00000020227	Irak3	4.58836	4.12773	4.7222	6.76451	5.97129	4.63595	9.31928	9.60728	9.5311	6.49426	5.9174	6.13006	ENSMUSG00000020227	219.295	3.37775	0.328584	10.2797	8.69852e-25	6.95051e-23	Irak3	TRUE	ENSMUSG00000020227	219.295	4.83334	0.343972	14.0516	7.53591e-45	5.15245e-43	Irak3	TRUE	ENSMUSG00000020227	219.295	-1.45559	0.35877	-4.05718	4.96697e-05	0.000228431	Irak3	TRUE	ENSMUSG00000020227	219.295	-0.185463	0.337922	-0.548834	0.58312	0.772612	Irak3	0
ENSMUSG00000003955	Fam162a	11.8461	11.9954	12.3116	9.26363	8.90953	9.12774	10.4229	10.4057	10.3846	8.84895	9.09859	8.5963	ENSMUSG00000003955	1662.78	1.28203	0.168249	7.61983	2.54011e-14	7.62914e-13	Fam162a	TRUE	ENSMUSG00000003955	1662.78	-1.64157	0.164121	-10.0022	1.49072e-23	3.65385e-22	Fam162a	TRUE	ENSMUSG00000003955	1662.78	2.9236	0.167246	17.4809	2.00471e-68	3.05186e-66	Fam162a	TRUE	ENSMUSG00000003955	1662.78	0.243568	0.170544	1.42818	0.15324	0.329875	Fam162a	0
ENSMUSG00000003970	Rpl8	11.841	11.8075	11.9251	11.2858	11.2599	11.5197	11.4187	11.3459	11.3354	11.2619	11.6303	11.0411	ENSMUSG00000003970	2889.36	0.00622684	0.14943	0.0416705	0.966761	0.986666	Rpl8	0	ENSMUSG00000003970	2889.36	-0.487564	0.148897	-3.27452	0.00105843	0.00350104	Rpl8	0	ENSMUSG00000003970	2889.36	0.493791	0.149149	3.31071	0.000930583	0.00335182	Rpl8	0	ENSMUSG00000003970	2889.36	0.0323025	0.149378	0.216247	0.828795	0.925749	Rpl8	0
ENSMUSG00000003992	Ssbp2	8.84976	9.08979	9.12849	9.03309	9.18465	9.27115	6.47469	6.5726	6.68399	7.85443	8.04564	7.95973	ENSMUSG00000003992	359.095	-2.5765	0.142374	-18.0967	3.38094e-73	3.24946e-70	Ssbp2	TRUE	ENSMUSG00000003992	359.095	-2.43654	0.141212	-17.2546	1.03389e-66	1.70732e-64	Ssbp2	TRUE	ENSMUSG00000003992	359.095	-0.139954	0.120989	-1.15676	0.247372	0.401981	Ssbp2	0	ENSMUSG00000003992	359.095	1.20536	0.126064	9.56156	1.1599e-21	4.69107e-20	Ssbp2	TRUE
ENSMUSG00000004018	Fancl	8.7631	8.26982	8.32529	8.08811	8.20781	8.07394	8.15942	8.25526	8.33538	7.93681	8.26504	7.74766	ENSMUSG00000004018	297.595	0.130189	0.189421	0.687299	0.491894	0.681982	Fancl	0	ENSMUSG00000004018	297.595	-0.211997	0.185945	-1.1401	0.254244	0.395346	Fancl	0	ENSMUSG00000004018	297.595	0.342186	0.188334	1.8169	0.0692318	0.14608	Fancl	0	ENSMUSG00000004018	297.595	0.12741	0.189951	0.670753	0.502378	0.712039	Fancl	0
ENSMUSG00000022582	Ly6g	0.822571	0.835775	0	6.85779	6.69252	7.34054	5.47189	5.74985	5.66121	0	0	0	ENSMUSG00000022582	43.8204	-1.32018	0.350536	-3.76618	0.000165761	0.00109932	Ly6g	TRUE	ENSMUSG00000022582	43.8204	4.81883	0.575023	8.38024	5.2819e-17	8.14265e-16	Ly6g	TRUE	ENSMUSG00000022582	43.8204	-6.13901	0.57119	-10.7478	6.07214e-27	1.96875e-25	Ly6g	TRUE	ENSMUSG00000022582	43.8204	6.60321	0.60922	10.8388	2.25404e-27	1.24817e-25	Ly6g	TRUE
ENSMUSG00000004035	Gstm7	3.11862	2.86365	3.50955	1.14428	0	0	2.1755	2.43322	0	0	0	0	ENSMUSG00000004035	2.79014	0.907911	0.785334	1.15608	0.247647	0.438157	Gstm7	0	ENSMUSG00000004035	2.79014	-1.00454	0.793117	-1.26658	0.205307	0.336045	Gstm7	0	ENSMUSG00000004035	2.79014	1.91245	0.787171	2.42953	0.0151185	0.0400543	Gstm7	TRUE	ENSMUSG00000004035	2.79014	0.383433	0.778729	0.492383	0.622449	0.800772	Gstm7	0
ENSMUSG00000004040	Stat3	12.7827	13.064	13.4139	12.6205	12.5965	12.3352	12.5727	12.5338	12.4434	12.0468	11.7995	12.2753	ENSMUSG00000004040	6209.51	-0.00749603	0.167876	-0.0446522	0.964384	0.985752	Stat3	0	ENSMUSG00000004040	6209.51	-0.577388	0.167653	-3.44395	0.00057328	0.00199196	Stat3	0	ENSMUSG00000004040	6209.51	0.569892	0.16775	3.39728	0.000680605	0.00252904	Stat3	0	ENSMUSG00000004040	6209.51	0.47299	0.16796	2.81608	0.00486133	0.0206566	Stat3	0
ENSMUSG00000004043	Stat5a	10.8801	11.1434	11.2568	9.43235	9.50469	9.49042	9.73904	9.78764	9.77129	10.2558	10.0377	10.2995	ENSMUSG00000004043	1238.72	0.288828	0.122931	2.34951	0.0187982	0.0621694	Stat5a	0	ENSMUSG00000004043	1238.72	-1.32505	0.119099	-11.1256	9.42117e-29	3.12212e-27	Stat5a	TRUE	ENSMUSG00000004043	1238.72	1.61387	0.120961	13.3421	1.31647e-40	7.70354e-39	Stat5a	TRUE	ENSMUSG00000004043	1238.72	-0.722641	0.121919	-5.92721	3.08132e-09	4.41324e-08	Stat5a	0
ENSMUSG00000004044	Cavin1	2.27583	2.69904	3.35538	0	0	0	0	1.46487	0.903244	0	0	1.96978	ENSMUSG00000004044	2.0099	0.53607	0.76613	0.699711	0.484108	NA	Cavin1	0	ENSMUSG00000004044	2.0099	-1.40048	0.784536	-1.78511	0.0742437	0.147639	Cavin1	0	ENSMUSG00000004044	2.0099	1.93655	0.773615	2.50325	0.0123058	0.0334671	Cavin1	TRUE	ENSMUSG00000004044	2.0099	-0.551627	0.76731	-0.71891	0.472197	0.686946	Cavin1	0
ENSMUSG00000004054	Map3k11	9.60364	9.66064	9.56869	9.61713	9.90381	9.71184	9.5534	9.5131	9.526	10.1321	10.0998	10.2565	ENSMUSG00000004054	881.558	-0.215336	0.112499	-1.91412	0.0556054	0.147499	Map3k11	0	ENSMUSG00000004054	881.558	-0.0813163	0.111507	-0.729249	0.46585	0.615255	Map3k11	0	ENSMUSG00000004054	881.558	-0.13402	0.111991	-1.1967	0.231422	0.38255	Map3k11	0	ENSMUSG00000004054	881.558	-0.416276	0.11085	-3.75531	0.000173128	0.00111041	Map3k11	0
ENSMUSG00000004056	Akt2	10.6084	10.7301	10.7256	10.9913	11.0372	10.8629	10.6868	10.7009	10.7429	10.8227	10.8132	10.9638	ENSMUSG00000004056	1797.9	-0.254687	0.096207	-2.64728	0.00811414	0.0312013	Akt2	0	ENSMUSG00000004056	1797.9	0.0219182	0.095889	0.228578	0.819197	0.892767	Akt2	0	ENSMUSG00000004056	1797.9	-0.276605	0.0960763	-2.87902	0.00398918	0.0123197	Akt2	0	ENSMUSG00000004056	1797.9	0.0977021	0.0958293	1.01954	0.307945	0.527839	Akt2	0
ENSMUSG00000004069	Dnaja3	10.5348	10.5386	10.596	9.85631	9.82789	9.79945	10.2765	10.2999	10.2249	10.0253	9.80184	9.98752	ENSMUSG00000004069	1156.76	0.438712	0.099267	4.41952	9.89207e-06	8.85422e-05	Dnaja3	0	ENSMUSG00000004069	1156.76	-0.287718	0.0964837	-2.98203	0.00286341	0.00861322	Dnaja3	0	ENSMUSG00000004069	1156.76	0.72643	0.0986107	7.36664	1.74981e-13	2.1801e-12	Dnaja3	0	ENSMUSG00000004069	1156.76	-0.112774	0.0996678	-1.1315	0.257845	0.469524	Dnaja3	0
ENSMUSG00000004070	Hmox2	9.49413	9.5026	9.46882	9.56736	9.42447	9.58982	9.533	9.44003	9.31355	9.32569	9.59387	9.43941	ENSMUSG00000004070	711.666	-0.100292	0.122817	-0.816597	0.414159	0.612915	Hmox2	0	ENSMUSG00000004070	711.666	-0.0584573	0.12154	-0.48097	0.630538	0.755916	Hmox2	0	ENSMUSG00000004070	711.666	-0.0418347	0.122387	-0.341822	0.732485	0.846951	Hmox2	0	ENSMUSG00000004070	711.666	0.074472	0.122422	0.60832	0.542975	0.743575	Hmox2	0
ENSMUSG00000004071	Cdip1	9.62767	9.68147	9.70063	9.41199	9.31113	9.59428	9.16576	9.12227	9.2282	10.1233	10.0377	10.1715	ENSMUSG00000004071	797.736	-0.269671	0.103688	-2.60078	0.00930126	0.0349732	Cdip1	0	ENSMUSG00000004071	797.736	-0.497913	0.101271	-4.91665	8.80382e-07	4.78525e-06	Cdip1	0	ENSMUSG00000004071	797.736	0.228243	0.101742	2.24335	0.0248743	0.0615806	Cdip1	0	ENSMUSG00000004071	797.736	-0.667126	0.100748	-6.62171	3.55069e-11	6.37485e-10	Cdip1	0
ENSMUSG00000004085	Map3k20	6.8423	6.35466	7.22793	5.12475	5.28115	4.14603	6.82728	7.11177	7.35526	2.46808	0	1.55814	ENSMUSG00000004085	70.9213	2.08583	0.408255	5.10914	3.23635e-07	3.82699e-06	Map3k20	TRUE	ENSMUSG00000004085	70.9213	0.259928	0.386121	0.673179	0.500833	0.64768	Map3k20	0	ENSMUSG00000004085	70.9213	1.8259	0.408779	4.46672	7.94294e-06	4.14394e-05	Map3k20	TRUE	ENSMUSG00000004085	70.9213	2.9441	0.513446	5.73401	9.80862e-09	1.32911e-07	Map3k20	TRUE
ENSMUSG00000004096	Cwc15	10.1421	10.0833	10.289	9.78685	9.76646	9.84882	10.218	10.1436	10.2478	9.66607	9.91754	9.59443	ENSMUSG00000004096	1018.43	0.400317	0.121744	3.28819	0.00100834	0.00531512	Cwc15	0	ENSMUSG00000004096	1018.43	0.0307894	0.119946	0.256694	0.797415	0.876999	Cwc15	0	ENSMUSG00000004096	1018.43	0.369528	0.121612	3.03857	0.00237705	0.00778083	Cwc15	0	ENSMUSG00000004096	1018.43	0.0681707	0.122346	0.557197	0.577393	0.768797	Cwc15	0
ENSMUSG00000004098	Col5a3	1.72494	0	0	0	0	0	0	0	0	3.33143	0.958635	3.86919	ENSMUSG00000004098	2.1607	0	0.714523	0	1	NA	Col5a3	0	ENSMUSG00000004098	2.1607	-0.429554	0.726942	-0.590906	0.554583	0.694423	Col5a3	0	ENSMUSG00000004098	2.1607	0.387977	0.721238	0.537932	0.590624	0.740217	Col5a3	0	ENSMUSG00000004098	2.1607	-1.84231	0.730743	-2.52115	0.0116972	0.0430488	Col5a3	TRUE
ENSMUSG00000004099	Dnmt1	12.6182	12.2208	12.2633	11.9706	12.1557	11.8383	12.2861	12.3392	12.2649	11.8459	10.8498	11.9028	ENSMUSG00000004099	4387.99	0.294752	0.212521	1.38693	0.165463	0.332541	Dnmt1	0	ENSMUSG00000004099	4387.99	-0.0717389	0.212309	-0.337898	0.73544	0.83576	Dnmt1	0	ENSMUSG00000004099	4387.99	0.366491	0.212488	1.72476	0.0845704	0.172595	Dnmt1	0	ENSMUSG00000004099	4387.99	0.40137	0.212666	1.88733	0.0591164	0.161403	Dnmt1	0
ENSMUSG00000020383	Il13	5.55806	5.08586	5.24558	7.47341	6.63258	6.40125	9.94183	10.2652	10.4747	5.1292	5.53252	4.28355	ENSMUSG00000020383	350.534	3.26501	0.287569	11.3539	7.09588e-30	8.35411e-28	Il13	TRUE	ENSMUSG00000020383	350.534	4.81229	0.299168	16.0856	3.22093e-58	3.85049e-56	Il13	TRUE	ENSMUSG00000020383	350.534	-1.54728	0.308879	-5.00933	5.46191e-07	3.37447e-06	Il13	TRUE	ENSMUSG00000020383	350.534	1.78224	0.312355	5.70581	1.15794e-08	1.55665e-07	Il13	TRUE
ENSMUSG00000029919	Hpgds	4.22317	4.31002	4.36621	9.08224	8.81831	9.09664	9.01698	9.23404	9.2282	7.27728	7.66464	7.41102	ENSMUSG00000029919	319.687	0.15404	0.161704	0.952605	0.34079	0.541832	Hpgds	0	ENSMUSG00000029919	319.687	4.81102	0.229551	20.9584	1.57362e-97	5.28683e-95	Hpgds	TRUE	ENSMUSG00000029919	319.687	-4.65698	0.230638	-20.1917	1.15718e-90	3.00652e-88	Hpgds	0	ENSMUSG00000029919	319.687	1.53993	0.168438	9.14244	6.10582e-20	2.18337e-18	Hpgds	TRUE
ENSMUSG00000004113	Cacna1b	4.03308	3.48576	1.72624	0	0	0	0	1.86417	1.85232	0.811889	3.2466	1.55814	ENSMUSG00000004113	3.69377	0.901257	0.791939	1.13804	0.255104	0.447053	Cacna1b	0	ENSMUSG00000004113	3.69377	-1.46317	0.787314	-1.85843	0.0631076	0.128793	Cacna1b	0	ENSMUSG00000004113	3.69377	2.36443	0.789445	2.99505	0.00274403	0.00882927	Cacna1b	TRUE	ENSMUSG00000004113	3.69377	-1.45957	0.790876	-1.84551	0.0649629	0.173438	Cacna1b	0
ENSMUSG00000004127	Trmt10a	6.68955	6.79278	6.52656	6.50091	7.26627	6.6095	7.3676	7.58498	7.13178	6.85596	6.87094	6.7413	ENSMUSG00000004127	122.809	0.546021	0.208791	2.61516	0.00891861	0.0337845	Trmt10a	0	ENSMUSG00000004127	122.809	0.686472	0.204964	3.34924	0.000810341	0.0027409	Trmt10a	0	ENSMUSG00000004127	122.809	-0.140451	0.213246	-0.658633	0.510131	0.673196	Trmt10a	0	ENSMUSG00000004127	122.809	-0.0111175	0.211754	-0.0525018	0.958129	0.988072	Trmt10a	0
ENSMUSG00000004151	Etv1	2.83763	0	1.72624	0	0	0	2.77871	1.46487	1.85232	0	0	1.96978	ENSMUSG00000004151	1.80064	1.20057	0.757302	1.58532	0.112893	NA	Etv1	0	ENSMUSG00000004151	1.80064	0.124869	0.77211	0.161725	0.871523	0.928915	Etv1	0	ENSMUSG00000004151	1.80064	1.0757	0.757245	1.42054	0.155449	0.281775	Etv1	0	ENSMUSG00000004151	1.80064	-0.46807	0.753394	-0.621282	0.534414	0.737594	Etv1	0
ENSMUSG00000004187	Kifc2	5.96542	6.57255	6.13462	6.35921	6.0032	6.67834	4.54083	3.91487	3.98135	7.0494	7.11631	7.3692	ENSMUSG00000004187	79.6056	-2.16588	0.328125	-6.60077	4.09016e-11	8.41377e-10	Kifc2	TRUE	ENSMUSG00000004187	79.6056	-2.04778	0.32482	-6.30435	2.89401e-10	2.40071e-09	Kifc2	TRUE	ENSMUSG00000004187	79.6056	-0.118098	0.288954	-0.408708	0.682754	0.8106	Kifc2	0	ENSMUSG00000004187	79.6056	-0.793107	0.282967	-2.80282	0.00506576	0.0213862	Kifc2	0
ENSMUSG00000004207	Psap	12.3315	12.7213	12.7599	12.333	11.95	12.6082	11.6797	11.6571	11.7797	12.2385	12.0841	12.273	ENSMUSG00000004207	4861.71	-0.599751	0.145762	-4.11458	3.87879e-05	0.000303909	Psap	0	ENSMUSG00000004207	4861.71	-0.901124	0.145513	-6.19274	5.91287e-10	4.73759e-09	Psap	0	ENSMUSG00000004207	4861.71	0.301373	0.145418	2.07246	0.0382228	0.0885413	Psap	0	ENSMUSG00000004207	4861.71	0.10974	0.145525	0.754099	0.45079	0.669298	Psap	0
ENSMUSG00000004221	Ikbkg	9.7486	9.72226	9.84705	10.0921	10.0331	9.91984	9.82361	9.67409	9.60067	9.59316	9.32132	9.90506	ENSMUSG00000004221	882.688	-0.313178	0.146967	-2.13094	0.0330938	0.0987108	Ikbkg	0	ENSMUSG00000004221	882.688	-0.0702316	0.146507	-0.479374	0.631672	0.756997	Ikbkg	0	ENSMUSG00000004221	882.688	-0.242947	0.146648	-1.65666	0.0975879	0.194342	Ikbkg	0	ENSMUSG00000004221	882.688	0.394531	0.146887	2.68595	0.00723241	0.0287921	Ikbkg	0
ENSMUSG00000004233	Wars2	5.96542	5.97729	5.66209	6.38033	7.08431	6.99408	6.20346	6.1933	6.1597	6.17028	6.12667	6.38631	ENSMUSG00000004233	79.5423	-0.649437	0.255242	-2.54439	0.0109468	0.0397606	Wars2	0	ENSMUSG00000004233	79.5423	0.295173	0.26008	1.13493	0.256404	0.397984	Wars2	0	ENSMUSG00000004233	79.5423	-0.94461	0.257339	-3.67068	0.000241907	0.00098615	Wars2	0	ENSMUSG00000004233	79.5423	0.602633	0.25332	2.37894	0.0173624	0.0598258	Wars2	0
ENSMUSG00000004263	Atn1	3.24094	2.29985	2.48987	2.818	4.26612	3.93716	4.02167	3.53136	3.62216	4.25793	4.61981	3.86919	ENSMUSG00000004263	12.338	-0.0472753	0.55165	-0.0856979	0.931707	0.968819	Atn1	0	ENSMUSG00000004263	12.338	0.921829	0.563624	1.63554	0.101936	0.191749	Atn1	0	ENSMUSG00000004263	12.338	-0.969105	0.570313	-1.69925	0.0892719	0.180451	Atn1	0	ENSMUSG00000004263	12.338	-0.465875	0.54175	-0.859945	0.389819	0.612432	Atn1	0
ENSMUSG00000004264	Phb2	10.4262	10.1595	10.1726	10.6173	10.8645	10.7465	11.1151	10.8699	11.003	10.6408	10.7291	10.5539	ENSMUSG00000004264	1646.17	0.249876	0.123221	2.02787	0.0425738	0.120166	Phb2	0	ENSMUSG00000004264	1646.17	0.737625	0.123219	5.9863	2.14668e-09	1.61882e-08	Phb2	0	ENSMUSG00000004264	1646.17	-0.487749	0.123939	-3.93539	8.30633e-05	0.000366382	Phb2	0	ENSMUSG00000004264	1646.17	0.104003	0.123447	0.842491	0.399513	0.622396	Phb2	0
ENSMUSG00000004266	Ptpn6	11.3685	11.4799	11.53	11.0955	11.2508	11.254	10.2223	9.97215	10.1205	11.9313	11.9422	12.1593	ENSMUSG00000004266	2603.3	-1.08923	0.106252	-10.2514	1.1664e-24	9.13067e-23	Ptpn6	TRUE	ENSMUSG00000004266	2603.3	-1.3472	0.105541	-12.7648	2.57971e-37	1.27584e-35	Ptpn6	TRUE	ENSMUSG00000004266	2603.3	0.25797	0.104431	2.47025	0.0135018	0.0362741	Ptpn6	0	ENSMUSG00000004266	2603.3	-0.807865	0.104094	-7.76092	8.43148e-15	2.07777e-13	Ptpn6	0
ENSMUSG00000004267	Eno2	6.08458	7.20712	7.43458	2.54633	0	3.02839	4.38764	5.34372	4.33241	2.9634	3.2466	3.28559	ENSMUSG00000004267	41.6957	2.19455	0.536816	4.08809	4.3494e-05	0.000336214	Eno2	TRUE	ENSMUSG00000004267	41.6957	-2.11121	0.444692	-4.74758	2.05869e-06	1.0621e-05	Eno2	TRUE	ENSMUSG00000004267	41.6957	4.30576	0.524532	8.20878	2.23451e-16	3.61093e-15	Eno2	TRUE	ENSMUSG00000004267	41.6957	-0.678453	0.559325	-1.21298	0.225136	0.430203	Eno2	0
ENSMUSG00000004268	Emg1	10.2823	10.338	10.3992	10.4084	10.4366	10.4579	10.2765	10.3199	10.3912	10.431	10.7655	10.4025	ENSMUSG00000004268	1363.82	-0.10445	0.11351	-0.92018	0.357478	0.557762	Emg1	0	ENSMUSG00000004268	1363.82	-0.00989421	0.112847	-0.087678	0.930133	0.96522	Emg1	0	ENSMUSG00000004268	1363.82	-0.0945554	0.113319	-0.834419	0.404045	0.574771	Emg1	0	ENSMUSG00000004268	1363.82	-0.103972	0.113025	-0.9199	0.357625	0.580371	Emg1	0
ENSMUSG00000004270	Lpcat3	11.1668	10.8249	10.7216	10.389	10.1248	10.1539	10.699	10.7169	10.581	9.89624	10.0023	9.80824	ENSMUSG00000004270	1428.21	0.44004	0.117329	3.75049	0.000176486	0.00116535	Lpcat3	0	ENSMUSG00000004270	1428.21	-0.242028	0.115618	-2.09335	0.0363183	0.0806401	Lpcat3	0	ENSMUSG00000004270	1428.21	0.682068	0.116973	5.83099	5.51002e-09	4.36456e-08	Lpcat3	0	ENSMUSG00000004270	1428.21	0.319243	0.118297	2.69866	0.00696201	0.0278729	Lpcat3	0
ENSMUSG00000004285	Atp6v1f	10.2036	10.1193	10.3554	10.3916	10.2263	10.4786	10.5759	10.5285	10.5478	10.2875	10.7347	10.4036	ENSMUSG00000004285	1363.86	0.180387	0.139159	1.29626	0.194884	0.372777	Atp6v1f	0	ENSMUSG00000004285	1363.86	0.320924	0.13865	2.31463	0.0206329	0.0496301	Atp6v1f	0	ENSMUSG00000004285	1363.86	-0.140537	0.139395	-1.00819	0.313363	0.479556	Atp6v1f	0	ENSMUSG00000004285	1363.86	-0.116515	0.139083	-0.837735	0.40218	0.625263	Atp6v1f	0
ENSMUSG00000004317	Clcn5	7.23715	7.43358	7.65715	9.03974	9.27891	8.90167	8.06151	8.05495	8.14892	7.59734	6.25697	7.28175	ENSMUSG00000004317	281.835	-0.97236	0.2615	-3.7184	0.000200489	0.00130885	Clcn5	0	ENSMUSG00000004317	281.835	0.623142	0.26469	2.35424	0.0185607	0.0452149	Clcn5	0	ENSMUSG00000004317	281.835	-1.5955	0.263289	-6.05988	1.36222e-09	1.16015e-08	Clcn5	TRUE	ENSMUSG00000004317	281.835	1.89849	0.264625	7.17428	7.269e-13	1.51828e-11	Clcn5	TRUE
ENSMUSG00000004319	Clcn3	11.1983	11.5366	11.7182	10.792	10.6781	10.5155	10.3088	10.4716	10.5411	9.61972	9.38785	9.63734	ENSMUSG00000004319	1665.37	-0.225523	0.149922	-1.50427	0.132511	0.283017	Clcn3	0	ENSMUSG00000004319	1665.37	-1.04374	0.148874	-7.01091	2.36771e-12	2.40298e-11	Clcn3	TRUE	ENSMUSG00000004319	1665.37	0.818221	0.149051	5.48954	4.02975e-08	2.87738e-07	Clcn3	0	ENSMUSG00000004319	1665.37	1.10756	0.150977	7.33594	2.20164e-13	4.82613e-12	Clcn3	TRUE
ENSMUSG00000004328	Hif3a	6.37913	7.28178	6.89167	4.25968	3.23557	3.2253	2.5084	3.73582	3.81291	3.09678	3.92144	4.28355	ENSMUSG00000004328	38.3133	-0.201774	0.485126	-0.415921	0.677468	0.819823	Hif3a	0	ENSMUSG00000004328	38.3133	-3.26744	0.438218	-7.45621	8.90501e-14	1.03349e-12	Hif3a	TRUE	ENSMUSG00000004328	38.3133	3.06567	0.444595	6.89542	5.37064e-12	5.8959e-11	Hif3a	TRUE	ENSMUSG00000004328	38.3133	-0.123722	0.473948	-0.261046	0.794057	0.907868	Hif3a	0
ENSMUSG00000004347	Pde1c	0.822571	2.29985	1.10723	2.54633	4.15687	3.93716	1.11934	3.41713	2.63729	2.81641	3.09555	2.77277	ENSMUSG00000004347	6.44555	-0.911963	0.649143	-1.40487	0.160059	0.32428	Pde1c	0	ENSMUSG00000004347	6.44555	1.01811	0.68298	1.49068	0.136044	0.241876	Pde1c	0	ENSMUSG00000004347	6.44555	-1.93007	0.673845	-2.86426	0.0041798	0.0128405	Pde1c	TRUE	ENSMUSG00000004347	6.44555	0.705914	0.642026	1.09951	0.271546	0.485931	Pde1c	0
ENSMUSG00000017002	Slpi	4.22317	4.57044	4.5193	8.77459	7.82597	8.28181	9.27628	9.02325	9.70965	6.53008	7.19273	7.21723	ENSMUSG00000017002	282.888	0.986059	0.261569	3.76979	0.000163388	0.00108465	Slpi	0	ENSMUSG00000017002	282.888	4.77695	0.2988	15.9871	1.57124e-57	1.81167e-55	Slpi	TRUE	ENSMUSG00000017002	282.888	-3.79089	0.301288	-12.5823	2.64261e-36	1.34801e-34	Slpi	TRUE	ENSMUSG00000017002	282.888	1.30371	0.267822	4.86782	1.12835e-06	1.13186e-05	Slpi	TRUE
ENSMUSG00000004359	Spic	0	0	0	0	0	1.75972	0	0	0	5.8869	6.20256	5.38679	ENSMUSG00000004359	14.5039	-0.0212555	0.534205	-0.039789	0.968261	0.987553	Spic	0	ENSMUSG00000004359	14.5039	0	0.53455	0	1	1	Spic	0	ENSMUSG00000004359	14.5039	-0.0214115	0.534276	-0.0400757	0.968033	0.988994	Spic	0	ENSMUSG00000004359	14.5039	-0.822528	0.534681	-1.53835	0.123962	0.283238	Spic	0
ENSMUSG00000004364	Cul3	7.16171	7.22236	6.81978	7.72522	7.65572	7.86093	7.81341	7.29273	7.63336	7.5516	7.99319	7.77993	ENSMUSG00000004364	190.14	-0.156852	0.211836	-0.740445	0.45903	0.654299	Cul3	0	ENSMUSG00000004364	190.14	0.501923	0.212893	2.35763	0.0183922	0.0448548	Cul3	0	ENSMUSG00000004364	190.14	-0.658776	0.214196	-3.07557	0.00210101	0.00697805	Cul3	0	ENSMUSG00000004364	190.14	-0.0331578	0.210309	-0.157662	0.874723	0.947708	Cul3	0
ENSMUSG00000004371	Il11	0	0.835775	0	1.7743	0	1.75972	2.1755	3.15733	0	0	0	0	ENSMUSG00000004371	1.41926	0.509475	0.707475	0.720132	0.471444	NA	Il11	0	ENSMUSG00000004371	1.41926	1.03469	0.707177	1.46313	0.143431	0.252651	Il11	0	ENSMUSG00000004371	1.41926	-0.525219	0.69921	-0.75116	0.452556	0.621304	Il11	0	ENSMUSG00000004371	1.41926	0.677407	0.697464	0.971244	0.331427	NA	Il11	0
ENSMUSG00000004383	Large1	3.73302	3.38098	3.18273	3.41723	3.90993	3.55318	1.74198	2.65104	2.16384	2.46808	3.09555	3.28559	ENSMUSG00000004383	8.0156	-1.29957	0.611022	-2.12688	0.0334303	0.0993548	Large1	0	ENSMUSG00000004383	8.0156	-1.14314	0.604355	-1.89151	0.0585565	0.120975	Large1	0	ENSMUSG00000004383	8.0156	-0.156427	0.577246	-0.270988	0.7864	0.884337	Large1	0	ENSMUSG00000004383	8.0156	0.618089	0.587054	1.05286	0.292403	0.510492	Large1	0
ENSMUSG00000004393	Ddx56	9.21697	8.96393	9.27815	9.60148	9.7023	9.64462	10.1332	10.077	10.0165	9.57469	9.58858	9.52948	ENSMUSG00000004393	802.008	0.424206	0.115789	3.6636	0.000248697	0.00158063	Ddx56	0	ENSMUSG00000004393	802.008	0.916352	0.11577	7.91525	2.4675e-15	3.28428e-14	Ddx56	0	ENSMUSG00000004393	802.008	-0.492146	0.117743	-4.17983	2.91727e-05	0.00013892	Ddx56	0	ENSMUSG00000004393	802.008	0.08495	0.116589	0.72863	0.466228	0.68273	Ddx56	0
ENSMUSG00000004394	Tmed4	9.59507	9.73294	9.90204	9.4222	9.16362	9.22587	9.27081	9.28988	8.98972	9.28957	9.29122	9.30393	ENSMUSG00000004394	671.99	-0.085956	0.142759	-0.602106	0.547104	0.726393	Tmed4	0	ENSMUSG00000004394	671.99	-0.555924	0.140392	-3.95978	7.50174e-05	0.000305814	Tmed4	0	ENSMUSG00000004394	671.99	0.469968	0.141305	3.32592	0.000881279	0.00319193	Tmed4	0	ENSMUSG00000004394	671.99	-0.01978	0.142174	-0.139125	0.889351	0.955147	Tmed4	0
ENSMUSG00000063605	Ccdc102a	2.98495	1.74607	1.10723	6.22559	6.4126	6.1817	6.99579	7.15696	7.37808	5.21973	5.16625	4.96085	ENSMUSG00000063605	64.5869	0.890673	0.327242	2.72176	0.00649354	0.0259802	Ccdc102a	0	ENSMUSG00000063605	64.5869	4.76515	0.432403	11.0202	3.05541e-28	9.77632e-27	Ccdc102a	TRUE	ENSMUSG00000063605	64.5869	-3.87448	0.438539	-8.83495	1.0014e-18	1.91871e-17	Ccdc102a	0	ENSMUSG00000063605	64.5869	1.12263	0.343503	3.26817	0.00108245	0.00562763	Ccdc102a	TRUE
ENSMUSG00000004451	Ralb	8.95405	8.78299	9.00427	8.27446	8.3134	8.04164	8.66357	8.74704	8.68873	7.78694	7.76192	7.7863	ENSMUSG00000004451	352.973	0.486108	0.140873	3.4507	0.000559142	0.00318825	Ralb	0	ENSMUSG00000004451	352.973	-0.212792	0.134999	-1.57625	0.114967	0.211744	Ralb	0	ENSMUSG00000004451	352.973	0.698901	0.139746	5.00122	5.69689e-07	3.5052e-06	Ralb	0	ENSMUSG00000004451	352.973	0.432478	0.144886	2.98496	0.00283615	0.0130529	Ralb	0
ENSMUSG00000004455	Ppp1cc	11.6019	11.5393	11.3337	11.4787	11.4317	11.354	11.6431	11.6894	11.7333	11.417	11.6372	11.3669	ENSMUSG00000004455	2946.12	0.267788	0.103481	2.5878	0.00965916	0.0359362	Ppp1cc	0	ENSMUSG00000004455	2946.12	0.195715	0.102994	1.90025	0.0573998	0.118963	Ppp1cc	0	ENSMUSG00000004455	2946.12	0.0720724	0.103546	0.69604	0.486404	0.65194	Ppp1cc	0	ENSMUSG00000004455	2946.12	-0.0537314	0.103542	-0.518935	0.603806	0.788371	Ppp1cc	0
ENSMUSG00000057969	Sema3b	0	0	0	0	0	0	5.22291	5.06898	5.05311	0	0	0	ENSMUSG00000057969	8.42615	4.57423	0.777357	5.88433	3.99673e-09	6.31446e-08	Sema3b	TRUE	ENSMUSG00000057969	8.42615	4.75947	0.776994	6.12548	9.04089e-10	7.10653e-09	Sema3b	TRUE	ENSMUSG00000057969	8.42615	0	0.787783	0	1	1	Sema3b	0	ENSMUSG00000057969	8.42615	0	0.78779	0	1	1	Sema3b	0
ENSMUSG00000004462	Tbccd1	7.95696	8.0862	7.84994	8.30239	8.44701	8.5624	8.36323	8.17844	8.20955	8.1817	8.22466	8.42321	ENSMUSG00000004462	302.454	-0.18801	0.152454	-1.23323	0.217491	0.402331	Tbccd1	0	ENSMUSG00000004462	302.454	0.277283	0.152258	1.82114	0.0685852	0.13802	Tbccd1	0	ENSMUSG00000004462	302.454	-0.465293	0.153267	-3.03582	0.00239879	0.00784408	Tbccd1	0	ENSMUSG00000004462	302.454	0.160795	0.151722	1.0598	0.289235	0.506772	Tbccd1	0
ENSMUSG00000004473	Clec11a	3.3537	3.01138	3.18273	2.54633	3.23557	2.8003	3.79672	3.15733	3.72069	0	1.52954	1.55814	ENSMUSG00000004473	6.70224	0.654186	0.638777	1.02412	0.305777	0.503517	Clec11a	0	ENSMUSG00000004473	6.70224	0.360114	0.620436	0.580421	0.561631	0.700044	Clec11a	0	ENSMUSG00000004473	6.70224	0.294072	0.642605	0.457625	0.647222	0.78334	Clec11a	0	ENSMUSG00000004473	6.70224	1.59139	0.692404	2.29835	0.0215417	0.0715142	Clec11a	0
ENSMUSG00000109675	Nxpe1-ps	0.822571	0	1.10723	4.25968	3.43591	2.19519	5.43326	6.00841	5.97244	4.0099	3.82869	3.54795	ENSMUSG00000109675	19.9889	2.18038	0.53367	4.08563	4.39565e-05	0.000339485	Nxpe1-ps	TRUE	ENSMUSG00000109675	19.9889	4.7243	0.623531	7.57669	3.54472e-14	4.25585e-13	Nxpe1-ps	TRUE	ENSMUSG00000109675	19.9889	-2.54392	0.648876	-3.9205	8.83643e-05	0.00038807	Nxpe1-ps	0	ENSMUSG00000109675	19.9889	-0.276932	0.551681	-0.501978	0.615683	0.796587	Nxpe1-ps	0
ENSMUSG00000004508	Gab2	7.80163	8.11098	7.70582	8.42938	8.22821	7.92608	8.48625	8.55445	8.53135	5.83055	4.50461	6.2455	ENSMUSG00000004508	237.019	0.307525	0.29066	1.05803	0.290043	0.486881	Gab2	0	ENSMUSG00000004508	237.019	0.617672	0.290108	2.12911	0.033245	0.0747465	Gab2	0	ENSMUSG00000004508	237.019	-0.310146	0.291834	-1.06275	0.287896	0.450665	Gab2	0	ENSMUSG00000004508	237.019	2.44138	0.304589	8.01532	1.09847e-15	2.87035e-14	Gab2	TRUE
ENSMUSG00000004530	Coro1c	11.344	11.2785	11.3375	11.3852	11.6992	11.4513	11.5201	11.6337	11.5924	11.3909	11.1334	11.4915	ENSMUSG00000004530	2789.4	0.0646069	0.125585	0.51445	0.606938	0.768725	Coro1c	0	ENSMUSG00000004530	2789.4	0.260545	0.125365	2.07829	0.0376831	0.0832059	Coro1c	0	ENSMUSG00000004530	2789.4	-0.195938	0.125674	-1.55909	0.118974	0.227577	Coro1c	0	ENSMUSG00000004530	2789.4	0.170582	0.125647	1.35763	0.174582	0.360886	Coro1c	0
ENSMUSG00000004535	Tax1bp1	12.3973	12.4447	12.5134	12.3836	12.4442	12.294	13.1456	13.178	13.091	11.6253	11.161	11.7446	ENSMUSG00000004535	5723.14	0.757264	0.138471	5.46877	4.53158e-08	6.14873e-07	Tax1bp1	0	ENSMUSG00000004535	5723.14	0.682141	0.13828	4.93305	8.09573e-07	4.44001e-06	Tax1bp1	0	ENSMUSG00000004535	5723.14	0.0751234	0.138598	0.542025	0.587801	0.737533	Tax1bp1	0	ENSMUSG00000004535	5723.14	0.843927	0.138937	6.07417	1.24628e-09	1.87227e-08	Tax1bp1	0
ENSMUSG00000004540	Psg17	1.34319	0	0	2.54633	1.9284	1.75972	1.11934	1.46487	0.903244	0	0	0	ENSMUSG00000004540	1.2812	-0.701488	0.774254	-0.906017	0.364927	NA	Psg17	0	ENSMUSG00000004540	1.2812	0.432992	0.768181	0.563659	0.572986	0.709488	Psg17	0	ENSMUSG00000004540	1.2812	-1.13448	0.770881	-1.47167	0.141111	0.260921	Psg17	0	ENSMUSG00000004540	1.2812	1.59454	0.76422	2.0865	0.0369333	NA	Psg17	0
ENSMUSG00000004552	Ctse	8.03934	8.65401	8.44958	8.64973	8.08645	7.99517	7.02206	6.73638	6.64689	8.89776	8.73642	8.77023	ENSMUSG00000004552	300.749	-1.43995	0.224343	-6.4185	1.37621e-10	2.64833e-09	Ctse	TRUE	ENSMUSG00000004552	300.749	-1.57869	0.222251	-7.1032	1.21904e-12	1.27437e-11	Ctse	TRUE	ENSMUSG00000004552	300.749	0.138745	0.215768	0.643028	0.520206	0.682149	Ctse	0	ENSMUSG00000004552	300.749	-0.527586	0.214778	-2.45643	0.0140327	0.0499643	Ctse	0
ENSMUSG00000004558	Ndrg2	10.3687	10.6991	10.8794	8.04908	7.56242	7.58426	8.02301	8.03088	7.9551	7.78694	7.56753	7.79895	ENSMUSG00000004558	575.429	0.250618	0.187869	1.334	0.182203	0.356251	Ndrg2	0	ENSMUSG00000004558	575.429	-2.63195	0.178341	-14.758	2.73421e-49	2.2016e-47	Ndrg2	TRUE	ENSMUSG00000004558	575.429	2.88257	0.182157	15.8247	2.10342e-56	2.27707e-54	Ndrg2	TRUE	ENSMUSG00000004558	575.429	0.0297988	0.188605	0.157996	0.87446	0.947564	Ndrg2	0
ENSMUSG00000004561	Mettl17	8.20631	8.28442	8.28848	8.63662	8.31975	8.46346	8.22873	7.95102	8.05762	8.7075	8.69432	9.01764	ENSMUSG00000004561	345.23	-0.395872	0.152954	-2.58817	0.00964871	0.0359051	Mettl17	0	ENSMUSG00000004561	345.23	-0.181053	0.151533	-1.19481	0.232161	0.368816	Mettl17	0	ENSMUSG00000004561	345.23	-0.214819	0.151491	-1.41804	0.15618	0.282626	Mettl17	0	ENSMUSG00000004561	345.23	-0.331057	0.149412	-2.21574	0.0267094	0.0853672	Mettl17	0
ENSMUSG00000004562	Arhgef40	6.36574	6.32672	6.35407	4.90923	4.71462	5.05378	5.43326	5.52011	5.23079	4.61004	4.72649	4.35384	ENSMUSG00000004562	43.3374	0.484574	0.317679	1.52536	0.12717	0.274903	Arhgef40	0	ENSMUSG00000004562	43.3374	-0.938523	0.286567	-3.27506	0.00105641	0.00349673	Arhgef40	0	ENSMUSG00000004562	43.3374	1.4231	0.306058	4.64976	3.32319e-06	1.83288e-05	Arhgef40	TRUE	ENSMUSG00000004562	43.3374	0.330728	0.330617	1.00034	0.317148	0.53744	Arhgef40	0
ENSMUSG00000004565	Pnpla6	8.77073	8.97972	9.077	9.6149	8.92211	9.26557	8.96715	8.92478	8.94457	9.31204	8.62706	9.63028	ENSMUSG00000004565	554.753	-0.33175	0.209269	-1.58528	0.112902	0.252017	Pnpla6	0	ENSMUSG00000004565	554.753	-0.00304135	0.208892	-0.0145594	0.988384	0.997547	Pnpla6	0	ENSMUSG00000004565	554.753	-0.328709	0.209024	-1.57259	0.115814	0.22289	Pnpla6	0	ENSMUSG00000004565	554.753	0.0591961	0.20854	0.28386	0.776517	0.898413	Pnpla6	0
ENSMUSG00000004567	Mcoln1	9.76654	9.7749	9.9262	10.2074	10.1446	10.2318	9.7489	9.82592	9.77272	9.9065	9.70242	10.2135	ENSMUSG00000004567	987.311	-0.40815	0.123359	-3.30862	0.000937554	0.00499055	Mcoln1	0	ENSMUSG00000004567	987.311	-0.0376849	0.12309	-0.306157	0.759485	0.851461	Mcoln1	0	ENSMUSG00000004567	987.311	-0.370465	0.123038	-3.01099	0.002604	0.00843311	Mcoln1	0	ENSMUSG00000004567	987.311	0.244904	0.122794	1.99443	0.0461049	0.132566	Mcoln1	0
ENSMUSG00000004568	Arhgef18	10.1064	10.4676	10.1813	9.20566	9.66538	9.56504	8.61694	8.88235	8.80276	9.83192	9.27153	10.059	ENSMUSG00000004568	811.218	-0.706009	0.198074	-3.56437	0.000364734	0.00220318	Arhgef18	0	ENSMUSG00000004568	811.218	-1.46851	0.196369	-7.47831	7.52839e-14	8.80542e-13	Arhgef18	TRUE	ENSMUSG00000004568	811.218	0.762499	0.19561	3.89806	9.69648e-05	0.000422508	Arhgef18	0	ENSMUSG00000004568	811.218	-0.267635	0.196093	-1.36484	0.172304	0.357618	Arhgef18	0
ENSMUSG00000004591	Pkn2	9.5965	9.76061	9.27277	9.63261	9.91644	9.38624	9.40411	9.39736	9.41451	9.69923	9.2268	9.73111	ENSMUSG00000004591	749.344	-0.246647	0.185715	-1.3281	0.184146	0.358752	Pkn2	0	ENSMUSG00000004591	749.344	-0.145846	0.185065	-0.788084	0.430648	0.582224	Pkn2	0	ENSMUSG00000004591	749.344	-0.100801	0.185316	-0.543941	0.586482	0.736542	Pkn2	0	ENSMUSG00000004591	749.344	0.0805133	0.185253	0.434614	0.663843	0.828292	Pkn2	0
ENSMUSG00000004609	Cd33	2.98495	2.86365	1.72624	0	0	2.52924	0	0	2.63729	3.21887	2.25516	1.96978	ENSMUSG00000004609	3.375	0.0392397	0.79364	0.0494427	0.960567	0.984144	Cd33	0	ENSMUSG00000004609	3.375	-0.803035	0.793077	-1.01255	0.311273	0.460027	Cd33	0	ENSMUSG00000004609	3.375	0.842274	0.793199	1.06187	0.288295	0.450969	Cd33	0	ENSMUSG00000004609	3.375	-0.809496	0.793216	-1.02052	0.30748	0.527437	Cd33	0
ENSMUSG00000004610	Etfb	7.79165	7.28904	7.47258	7.3504	7.25305	7.49165	8.2174	8.08332	8.23894	7.00765	7.30888	7.11973	ENSMUSG00000004610	194.714	0.804734	0.188013	4.2802	1.86728e-05	0.000156663	Etfb	0	ENSMUSG00000004610	194.714	0.643099	0.183003	3.51415	0.000441163	0.00156471	Etfb	0	ENSMUSG00000004610	194.714	0.161635	0.1906	0.848034	0.396419	0.56682	Etfb	0	ENSMUSG00000004610	194.714	0.21598	0.192992	1.11911	0.263094	0.476304	Etfb	0
ENSMUSG00000053199	Arhgap20	0.822571	0	0	4.25968	4.15687	3.55318	5.43326	5.40495	5.66121	2.25627	0.958635	3.28559	ENSMUSG00000053199	16.0964	1.39833	0.545636	2.56275	0.0103848	0.0380468	Arhgap20	TRUE	ENSMUSG00000053199	16.0964	4.69444	0.655987	7.15631	8.28805e-13	8.76294e-12	Arhgap20	TRUE	ENSMUSG00000053199	16.0964	-3.29611	0.670204	-4.91808	8.73983e-07	5.24175e-06	Arhgap20	0	ENSMUSG00000053199	16.0964	1.49107	0.592225	2.51774	0.011811	0.0434173	Arhgap20	TRUE
ENSMUSG00000004626	Stxbp2	11.5705	11.7337	11.8286	11.0418	10.8967	10.9235	10.9376	10.746	10.7848	11.0104	11.0766	11.166	ENSMUSG00000004626	2332.68	-0.130547	0.109919	-1.18767	0.234965	0.422891	Stxbp2	0	ENSMUSG00000004626	2332.68	-0.885572	0.108765	-8.1421	3.88492e-16	5.50958e-15	Stxbp2	0	ENSMUSG00000004626	2332.68	0.755025	0.109085	6.92142	4.47144e-12	4.94498e-11	Stxbp2	0	ENSMUSG00000004626	2332.68	-0.12886	0.109525	-1.17653	0.239384	0.447319	Stxbp2	0
ENSMUSG00000004630	Pcp2	3.3537	4.25178	3.64883	4.9662	4.03868	5.20144	4.12223	4.07412	4.61454	4.69665	4.61981	5.24602	ENSMUSG00000004630	21.7941	-0.504291	0.442854	-1.13873	0.254816	0.446728	Pcp2	0	ENSMUSG00000004630	21.7941	0.457672	0.452145	1.01222	0.311431	0.460226	Pcp2	0	ENSMUSG00000004630	21.7941	-0.961964	0.450004	-2.13768	0.032543	0.0773709	Pcp2	0	ENSMUSG00000004630	21.7941	-0.0555814	0.431886	-0.128694	0.897599	0.959655	Pcp2	0
ENSMUSG00000021190	Lgmn	7.71457	7.73403	7.91348	11.7587	10.7291	10.6861	12.5024	12.6441	12.5385	10.7954	10.4219	10.3061	ENSMUSG00000021190	2502.48	1.43145	0.209817	6.82234	8.95684e-12	1.98658e-10	Lgmn	TRUE	ENSMUSG00000021190	2502.48	4.69178	0.214932	21.8292	1.22651e-105	5.43176e-103	Lgmn	TRUE	ENSMUSG00000021190	2502.48	-3.26033	0.215555	-15.1253	1.10354e-51	9.73016e-50	Lgmn	TRUE	ENSMUSG00000021190	2502.48	0.59127	0.210514	2.8087	0.00497414	0.0210889	Lgmn	0
ENSMUSG00000053158	Fes	1.34319	2.86365	2.48987	7.00099	5.87109	6.08358	7.18204	7.16583	7.43723	6.27252	5.87164	6.29993	ENSMUSG00000053158	77.8862	0.845102	0.331815	2.5469	0.0108684	0.0395333	Fes	0	ENSMUSG00000053158	77.8862	4.6904	0.426645	10.9937	4.09835e-28	1.29854e-26	Fes	TRUE	ENSMUSG00000053158	77.8862	-3.8453	0.432232	-8.89638	5.76958e-19	1.13219e-17	Fes	0	ENSMUSG00000053158	77.8862	0.231567	0.33717	0.686797	0.492211	0.703754	Fes	0
ENSMUSG00000004637	Wwox	7.20744	7.09564	7.07576	5.69586	6.4126	6.25114	6.41647	6.2611	6.51582	6.24404	6.51685	6.64647	ENSMUSG00000004637	95.1529	0.25436	0.247466	1.02786	0.304016	0.501763	Wwox	0	ENSMUSG00000004637	95.1529	-0.724284	0.232232	-3.1188	0.0018159	0.00570168	Wwox	0	ENSMUSG00000004637	95.1529	0.978644	0.240811	4.06395	4.82496e-05	0.00022253	Wwox	0	ENSMUSG00000004637	95.1529	-0.325892	0.245505	-1.32743	0.184365	0.374444	Wwox	0
ENSMUSG00000004642	Slbp	11.2629	10.8466	10.9442	11.0843	11.3006	11.1064	11.3843	11.4065	11.3827	10.9923	11.2431	10.9532	ENSMUSG00000004642	2304.74	0.224175	0.133565	1.67839	0.093271	0.218288	Slbp	0	ENSMUSG00000004642	2304.74	0.360265	0.133267	2.70334	0.00686464	0.0187739	Slbp	0	ENSMUSG00000004642	2304.74	-0.136091	0.133744	-1.01754	0.308896	0.474733	Slbp	0	ENSMUSG00000004642	2304.74	0.0987213	0.133699	0.738384	0.460281	0.677686	Slbp	0
ENSMUSG00000004655	Aqp1	0	0	0	0	1.26493	0	0	0	0	4.25793	0	0	ENSMUSG00000004655	1.62795	-0.103157	0.545468	-0.189117	0.850001	NA	Aqp1	0	ENSMUSG00000004655	1.62795	0	0.547921	0	1	1	Aqp1	0	ENSMUSG00000004655	1.62795	-0.104615	0.54609	-0.191571	0.848078	0.921933	Aqp1	0	ENSMUSG00000004655	1.62795	-0.717888	0.549657	-1.30607	0.19153	0.384493	Aqp1	0
ENSMUSG00000004661	Arid3b	9.05548	9.05615	9.19251	9.60373	9.29833	9.26277	9.22914	9.26945	9.27759	9.11579	8.97149	9.4871	ENSMUSG00000004661	605.978	-0.13586	0.152527	-0.890729	0.373075	0.572739	Arid3b	0	ENSMUSG00000004661	605.978	0.157361	0.151963	1.03552	0.300425	0.447629	Arid3b	0	ENSMUSG00000004661	605.978	-0.293221	0.152624	-1.9212	0.0547065	0.119709	Arid3b	0	ENSMUSG00000004661	605.978	0.194011	0.152362	1.27335	0.202893	0.400965	Arid3b	0
ENSMUSG00000004665	Cnn2	12.8047	12.8021	12.7922	12.9425	12.8173	12.8891	12.8189	12.7794	12.8257	13.1739	13.5572	13.2588	ENSMUSG00000004665	8055.51	-0.0759198	0.110273	-0.688468	0.491158	0.681398	Cnn2	0	ENSMUSG00000004665	8055.51	0.00872694	0.110147	0.0792298	0.93685	0.969333	Cnn2	0	ENSMUSG00000004665	8055.51	-0.0846467	0.110245	-0.767806	0.442602	0.611931	Cnn2	0	ENSMUSG00000004665	8055.51	-0.450026	0.11012	-4.0867	4.3755e-05	0.000322308	Cnn2	0
ENSMUSG00000004667	Polr2e	10.2876	10.3845	10.4607	9.77095	9.58332	9.94451	10.2195	10.236	10.2693	9.87782	10.0467	9.8176	ENSMUSG00000004667	1095.28	0.465687	0.122265	3.80882	0.000139629	0.000948032	Polr2e	0	ENSMUSG00000004667	1095.28	-0.135692	0.120104	-1.12979	0.258564	0.400613	Polr2e	0	ENSMUSG00000004667	1095.28	0.601379	0.121903	4.93326	8.08677e-07	4.87257e-06	Polr2e	0	ENSMUSG00000004667	1095.28	-0.14416	0.122574	-1.17611	0.23955	0.447329	Polr2e	0
ENSMUSG00000004677	Myo9b	11.6115	11.5461	11.5874	11.3943	11.5164	11.154	11.1296	11.2698	11.0982	11.639	10.8746	11.6399	ENSMUSG00000004677	2687.03	-0.19163	0.184137	-1.04069	0.298019	0.495281	Myo9b	0	ENSMUSG00000004677	2687.03	-0.406575	0.183803	-2.21201	0.0269661	0.0625326	Myo9b	0	ENSMUSG00000004677	2687.03	0.214944	0.183913	1.16873	0.242513	0.396177	Myo9b	0	ENSMUSG00000004677	2687.03	-0.0560542	0.183967	-0.304696	0.760597	0.888981	Myo9b	0
ENSMUSG00000004698	Hdac9	0	0	0	1.14428	1.9284	0	1.11934	1.86417	2.16384	3.09678	2.7357	3.13404	ENSMUSG00000004698	2.69214	0.477313	0.791945	0.60271	0.546702	NA	Hdac9	0	ENSMUSG00000004698	2.69214	1.46352	0.791732	1.8485	0.0645296	0.131255	Hdac9	0	ENSMUSG00000004698	2.69214	-0.986205	0.792754	-1.24402	0.21349	0.359775	Hdac9	0	ENSMUSG00000004698	2.69214	-1.49837	0.788244	-1.9009	0.0573157	0.157412	Hdac9	0
ENSMUSG00000004707	Ly9	11.1012	11.3296	11.4352	10.0065	10.1938	10.2203	9.81048	9.62347	9.47575	11.2499	11.1963	11.3471	ENSMUSG00000004707	1725.47	-0.495034	0.133782	-3.70032	0.000215328	0.00139311	Ly9	0	ENSMUSG00000004707	1725.47	-1.63858	0.131847	-12.4278	1.84542e-35	8.40184e-34	Ly9	TRUE	ENSMUSG00000004707	1725.47	1.14354	0.131609	8.68896	3.65784e-18	6.81421e-17	Ly9	TRUE	ENSMUSG00000004707	1725.47	-1.11645	0.131615	-8.48267	2.20081e-17	6.68633e-16	Ly9	TRUE
ENSMUSG00000039783	Kmo	0	0	0	7.08056	6.63258	6.77582	5.2675	5.46368	5.26384	7.27023	6.12667	6.64647	ENSMUSG00000039783	65.0536	-1.46112	0.31951	-4.57299	4.80808e-06	4.59557e-05	Kmo	TRUE	ENSMUSG00000039783	65.0536	4.65374	0.56341	8.25994	1.45749e-16	2.1713e-15	Kmo	TRUE	ENSMUSG00000039783	65.0536	-6.11485	0.55816	-10.9554	6.2623e-28	2.13708e-26	Kmo	0	ENSMUSG00000039783	65.0536	0.0902212	0.304563	0.296232	0.767053	0.892802	Kmo	0
ENSMUSG00000004730	Adgre1	6.51868	5.80573	6.22644	3.24375	1.9284	3.2253	2.77871	3.99669	4.71357	7.29126	7.2829	6.22689	ENSMUSG00000004730	55.7884	0.990939	0.520629	1.90335	0.0569949	0.150411	Adgre1	0	ENSMUSG00000004730	55.7884	-2.01545	0.461682	-4.36546	1.26857e-05	5.84382e-05	Adgre1	TRUE	ENSMUSG00000004730	55.7884	3.00639	0.501739	5.99194	2.07349e-09	1.72814e-08	Adgre1	TRUE	ENSMUSG00000004730	55.7884	-3.76315	0.499265	-7.53738	4.795e-14	1.11663e-12	Adgre1	TRUE
ENSMUSG00000078921	Tgtp2	8.12127	7.35968	7.31417	12.924	12.687	12.7155	12.4371	12.2597	12.2733	9.51337	9.50112	9.70781	ENSMUSG00000078921	3281.06	-0.448021	0.151979	-2.94791	0.00319932	0.0142908	Tgtp2	0	ENSMUSG00000078921	3281.06	4.64283	0.161028	28.8324	8.42502e-183	1.49245e-179	Tgtp2	TRUE	ENSMUSG00000078921	3281.06	-5.09085	0.161014	-31.6173	2.13249e-219	3.76905e-216	Tgtp2	0	ENSMUSG00000078921	3281.06	3.16672	0.154105	20.5492	7.82998e-94	2.86833e-91	Tgtp2	TRUE
ENSMUSG00000004768	Rab23	6.1485	6.4741	5.84704	7.37164	6.84117	6.8523	7.02206	6.94658	7.02014	6.77865	6.44055	6.83029	ENSMUSG00000004768	107.898	-0.0407841	0.241218	-0.169076	0.865737	0.93386	Rab23	0	ENSMUSG00000004768	107.898	0.797627	0.244552	3.26158	0.00110792	0.00364369	Rab23	0	ENSMUSG00000004768	107.898	-0.838411	0.247227	-3.39127	0.000695708	0.00258122	Rab23	0	ENSMUSG00000004768	107.898	0.34128	0.24254	1.40711	0.159396	0.339313	Rab23	0
ENSMUSG00000004771	Rab11a	9.79926	9.98835	10.0787	10.1609	10.0195	10.128	10.3195	10.2642	10.3638	10.0305	10.3908	9.85746	ENSMUSG00000004771	1118.28	0.209487	0.147511	1.42015	0.155565	0.31771	Rab11a	0	ENSMUSG00000004771	1118.28	0.356187	0.146955	2.42378	0.0153599	0.0382285	Rab11a	0	ENSMUSG00000004771	1118.28	-0.1467	0.147828	-0.992364	0.32102	0.488588	Rab11a	0	ENSMUSG00000004771	1118.28	-0.000925264	0.147602	-0.00626863	0.994998	1	Rab11a	0
ENSMUSG00000004788	Eif2b2	9.49873	9.43059	9.49675	9.64138	9.56205	9.60979	9.84767	9.74388	9.65307	9.71098	9.87903	9.76858	ENSMUSG00000004788	807.979	0.142924	0.107812	1.32568	0.184945	0.359763	Eif2b2	0	ENSMUSG00000004788	807.979	0.27274	0.106657	2.55717	0.0105527	0.0275165	Eif2b2	0	ENSMUSG00000004788	807.979	-0.129815	0.108237	-1.19936	0.230386	0.381337	Eif2b2	0	ENSMUSG00000004788	807.979	-0.181534	0.107425	-1.68987	0.0910522	0.225342	Eif2b2	0
ENSMUSG00000004789	Dlst	9.88502	9.95566	9.86858	10.4032	10.512	10.4283	9.96232	10.2286	10.1023	10.4989	10.4416	10.5304	ENSMUSG00000004789	1222.27	-0.345724	0.0985519	-3.50804	0.000451418	0.0026518	Dlst	0	ENSMUSG00000004789	1222.27	0.1966	0.098659	1.99272	0.0462919	0.0993221	Dlst	0	ENSMUSG00000004789	1222.27	-0.542324	0.0987284	-5.49309	3.94961e-08	2.82521e-07	Dlst	0	ENSMUSG00000004789	1222.27	-0.0440289	0.0976101	-0.451069	0.65194	0.819821	Dlst	0
ENSMUSG00000032418	Me1	3.64712	4.19108	3.89257	4.72343	3.00285	3.55318	8.60396	8.82471	8.85522	2.25627	1.52954	0	ENSMUSG00000032418	116.175	4.60955	0.429475	10.733	7.12592e-27	6.77354e-25	Me1	TRUE	ENSMUSG00000032418	116.175	4.63489	0.415945	11.143	7.74501e-29	2.57103e-27	Me1	TRUE	ENSMUSG00000032418	116.175	-0.0253411	0.46119	-0.0549473	0.95618	0.98244	Me1	0	ENSMUSG00000032418	116.175	2.18442	0.543183	4.02152	5.78248e-05	0.000413944	Me1	TRUE
ENSMUSG00000004798	Ulk2	8.20256	7.62354	6.66428	8.21694	8.12322	6.89631	7.71218	7.53108	7.79473	9.12558	8.42804	8.59992	ENSMUSG00000004798	265.367	-0.119086	0.29096	-0.409288	0.682328	0.823401	Ulk2	0	ENSMUSG00000004798	265.367	0.108482	0.290049	0.374014	0.708394	0.816791	Ulk2	0	ENSMUSG00000004798	265.367	-0.227569	0.291077	-0.781815	0.434323	0.604329	Ulk2	0	ENSMUSG00000004798	265.367	-0.887963	0.288367	-3.07928	0.00207502	0.00994891	Ulk2	0
ENSMUSG00000004814	Ccl24	0	0	4.00056	0	0	0	6.22624	5.96841	4.8933	1.70776	2.51535	2.55135	ENSMUSG00000004814	15.9209	2.46775	0.779607	3.16537	0.00154883	0.00762734	Ccl24	TRUE	ENSMUSG00000004814	15.9209	1.77202	0.78205	2.26587	0.0234595	0.0554571	Ccl24	0	ENSMUSG00000004814	15.9209	0.695727	0.778325	0.893877	0.371387	0.541178	Ccl24	0	ENSMUSG00000004814	15.9209	-0.591684	0.778206	-0.760318	0.447065	0.665843	Ccl24	0
ENSMUSG00000004815	Dgkq	8.47291	8.24764	8.34078	8.93303	8.63187	8.72174	8.60396	8.37101	8.42213	8.94275	8.29569	9.09919	ENSMUSG00000004815	391.42	-0.294409	0.166715	-1.76594	0.0774051	0.190106	Dgkq	0	ENSMUSG00000004815	391.42	0.110271	0.166317	0.66302	0.507318	0.653032	Dgkq	0	ENSMUSG00000004815	391.42	-0.40468	0.166718	-2.42734	0.0152099	0.0402418	Dgkq	0	ENSMUSG00000004815	391.42	-0.0385235	0.165251	-0.233121	0.815667	0.91955	Dgkq	0
ENSMUSG00000004837	Grap	11.5533	11.734	11.7529	11.2661	11.1077	10.9928	10.8303	10.6129	10.7065	11.1603	11.3867	11.402	ENSMUSG00000004837	2440.7	-0.405622	0.126008	-3.21901	0.00128633	0.00654128	Grap	0	ENSMUSG00000004837	2440.7	-0.957927	0.125221	-7.64989	2.01151e-14	2.46363e-13	Grap	0	ENSMUSG00000004837	2440.7	0.552304	0.125195	4.41155	1.02633e-05	5.26016e-05	Grap	0	ENSMUSG00000004837	2440.7	-0.191947	0.125393	-1.53076	0.12583	0.28603	Grap	0
ENSMUSG00000004843	Chmp2b	8.53102	8.6512	8.81388	8.92946	8.97938	9.04543	8.72482	8.66182	8.78864	8.21876	8.30432	8.24047	ENSMUSG00000004843	409.788	-0.259188	0.121102	-2.14024	0.0323351	0.0969493	Chmp2b	0	ENSMUSG00000004843	409.788	0.0594456	0.120256	0.494324	0.621077	0.74923	Chmp2b	0	ENSMUSG00000004843	409.788	-0.318634	0.120831	-2.63703	0.00836365	0.023726	Chmp2b	0	ENSMUSG00000004843	409.788	0.726637	0.122768	5.91877	3.24352e-09	4.63162e-08	Chmp2b	0
ENSMUSG00000004846	Plod3	8.38609	8.52164	8.69435	8.57385	8.3134	8.31462	9.04926	9.05224	8.9292	7.44929	7.45567	7.48336	ENSMUSG00000004846	349.938	0.601363	0.147396	4.07991	4.50527e-05	0.000347022	Plod3	0	ENSMUSG00000004846	349.938	0.472087	0.144363	3.27013	0.00107498	0.00354854	Plod3	0	ENSMUSG00000004846	349.938	0.129276	0.148606	0.869926	0.384341	0.554022	Plod3	0	ENSMUSG00000004846	349.938	0.938481	0.154352	6.08015	1.20072e-09	1.80668e-08	Plod3	0
ENSMUSG00000004849	Ap1s1	9.95035	9.67179	9.77284	10.0082	9.80544	9.96876	10.1362	10.1592	10.1704	9.78327	9.94818	9.79251	ENSMUSG00000004849	980.969	0.225469	0.116582	1.934	0.0531137	0.142395	Ap1s1	0	ENSMUSG00000004849	980.969	0.352955	0.115725	3.04993	0.00228893	0.00703502	Ap1s1	0	ENSMUSG00000004849	980.969	-0.127486	0.117038	-1.08927	0.276034	0.4373	Ap1s1	0	ENSMUSG00000004849	980.969	0.0854341	0.116923	0.730688	0.46497	0.681853	Ap1s1	0
ENSMUSG00000004864	Mapk13	4.03308	1.36156	1.10723	4.51011	4.55155	3.02839	4.67931	3.53136	2.82616	1.70776	1.9375	2.28968	ENSMUSG00000004864	9.97948	-0.280019	0.639283	-0.43802	0.661372	0.808546	Mapk13	0	ENSMUSG00000004864	9.97948	0.912158	0.649582	1.40422	0.160252	0.27605	Mapk13	0	ENSMUSG00000004864	9.97948	-1.19218	0.650838	-1.83176	0.0669875	0.142238	Mapk13	0	ENSMUSG00000004864	9.97948	1.89347	0.665329	2.84591	0.00442841	0.0191285	Mapk13	TRUE
ENSMUSG00000004865	Srpk1	11.6894	12.1848	12.2602	11.1294	10.8924	11.0228	10.9299	10.9193	10.8488	10.9998	11.0187	11.1751	ENSMUSG00000004865	2603.35	-0.118199	0.145937	-0.809933	0.417979	0.616645	Srpk1	0	ENSMUSG00000004865	2603.35	-1.14952	0.145017	-7.92681	2.24853e-15	2.99691e-14	Srpk1	TRUE	ENSMUSG00000004865	2603.35	1.03132	0.145248	7.1004	1.24399e-12	1.44116e-11	Srpk1	TRUE	ENSMUSG00000004865	2603.35	-0.044489	0.145716	-0.305313	0.760128	0.888596	Srpk1	0
ENSMUSG00000004880	Lbr	13.368	13.4865	13.3369	12.5269	12.7803	12.6065	13.0685	13.0638	13.0988	12.8447	12.7531	12.8936	ENSMUSG00000004880	8279.4	0.435816	0.0948242	4.59605	4.30584e-06	4.15455e-05	Lbr	0	ENSMUSG00000004880	8279.4	-0.319563	0.0944094	-3.38486	0.000712147	0.00243412	Lbr	0	ENSMUSG00000004880	8279.4	0.755379	0.0947185	7.97499	1.52393e-15	2.2913e-14	Lbr	0	ENSMUSG00000004880	8279.4	-0.191886	0.0948562	-2.02291	0.0430822	0.1256	Lbr	0
ENSMUSG00000004885	Crabp2	0	0	2.48987	2.54633	0	0	0	2.17657	2.4199	0	0	2.28968	ENSMUSG00000004885	1.76836	0.209619	0.704036	0.29774	0.765902	NA	Crabp2	0	ENSMUSG00000004885	1.76836	0.246692	0.7074	0.348731	0.727291	0.830083	Crabp2	0	ENSMUSG00000004885	1.76836	-0.0370727	0.703255	-0.0527159	0.957958	0.983342	Crabp2	0	ENSMUSG00000004885	1.76836	0.0890398	0.703017	0.126654	0.899214	0.960381	Crabp2	0
ENSMUSG00000004895	Prcc	7.80163	7.80156	7.82077	7.37164	7.4741	7.26421	7.55016	7.82789	7.48707	8.0315	8.07117	7.94273	ENSMUSG00000004895	210.676	0.255913	0.160347	1.596	0.110489	0.248146	Prcc	0	ENSMUSG00000004895	210.676	-0.178046	0.152588	-1.16684	0.243274	0.382078	Prcc	0	ENSMUSG00000004895	210.676	0.433959	0.158475	2.73835	0.0061749	0.0181978	Prcc	0	ENSMUSG00000004895	210.676	-0.642309	0.157242	-4.08484	4.41075e-05	0.000324403	Prcc	0
ENSMUSG00000004896	Mettl25b	8.9872	9.04118	9.1868	9.52058	9.35507	9.47841	9.142	8.97863	8.96481	9.19603	9.51607	9.33684	ENSMUSG00000004896	603.517	-0.421999	0.135478	-3.1149	0.0018401	0.00885253	Mettl25b	0	ENSMUSG00000004896	603.517	-0.0422439	0.135126	-0.312627	0.754564	0.848341	Mettl25b	0	ENSMUSG00000004896	603.517	-0.379756	0.134999	-2.81302	0.00490791	0.014841	Mettl25b	0	ENSMUSG00000004896	603.517	0.0989388	0.134223	0.737123	0.461048	0.678543	Mettl25b	0
ENSMUSG00000004897	Hdgf	9.9759	9.56223	9.42589	10.3114	10.0136	10.0699	10.3418	10.1769	10.4153	9.55454	9.71219	9.19086	ENSMUSG00000004897	984.517	0.182848	0.158863	1.15098	0.249739	0.440462	Hdgf	0	ENSMUSG00000004897	984.517	0.647858	0.158833	4.07886	4.52575e-05	0.00019159	Hdgf	0	ENSMUSG00000004897	984.517	-0.465009	0.159613	-2.91335	0.00357573	0.0111626	Hdgf	0	ENSMUSG00000004897	984.517	0.629439	0.159857	3.93752	8.23276e-05	0.000568004	Hdgf	0
ENSMUSG00000004902	Slc25a18	2.27583	2.86365	0	3.04652	3.23557	1.75972	1.11934	2.17657	2.4199	2.25627	0.958635	2.28968	ENSMUSG00000004902	3.82032	-0.62611	0.762041	-0.821622	0.411292	0.610391	Slc25a18	0	ENSMUSG00000004902	3.82032	-0.107898	0.762189	-0.141563	0.887425	0.939292	Slc25a18	0	ENSMUSG00000004902	3.82032	-0.518212	0.759822	-0.682018	0.495227	0.660331	Slc25a18	0	ENSMUSG00000004902	3.82032	0.680277	0.76131	0.893561	0.371557	0.594554	Slc25a18	0
ENSMUSG00000060509	Xcr1	2.27583	2.51321	1.72624	6.9873	6.73114	6.8069	7.00898	6.99716	7.02014	6.06025	6.54628	6.20804	ENSMUSG00000060509	80.617	0.1604	0.245283	0.653937	0.513152	0.699183	Xcr1	0	ENSMUSG00000060509	80.617	4.6269	0.386537	11.9701	5.09465e-33	2.03431e-31	Xcr1	TRUE	ENSMUSG00000060509	80.617	-4.4665	0.389178	-11.4768	1.72634e-30	6.71445e-29	Xcr1	0	ENSMUSG00000060509	80.617	0.559851	0.250257	2.2371	0.0252798	0.0815228	Xcr1	0
ENSMUSG00000004931	Apba3	9.37227	9.8119	9.93133	8.68833	8.41772	8.5255	8.85473	8.74704	8.72181	8.57086	8.81408	8.82694	ENSMUSG00000004931	520.687	0.222389	0.168538	1.31952	0.186995	0.362344	Apba3	0	ENSMUSG00000004931	520.687	-0.933085	0.163939	-5.69166	1.25809e-08	8.60786e-08	Apba3	0	ENSMUSG00000004931	520.687	1.15547	0.16625	6.95022	3.64714e-12	4.06802e-11	Apba3	TRUE	ENSMUSG00000004931	520.687	-0.185494	0.168245	-1.10253	0.270232	0.48451	Apba3	0
ENSMUSG00000004933	Matk	9.76654	10.0665	10.4748	7.19223	6.94339	7.11076	5.89781	5.52011	5.8252	10.4136	10.4377	10.6867	ENSMUSG00000004933	693.602	-1.32631	0.205144	-6.4653	1.011e-10	1.98303e-09	Matk	TRUE	ENSMUSG00000004933	693.602	-4.32862	0.191159	-22.6441	1.59578e-113	8.40415e-111	Matk	TRUE	ENSMUSG00000004933	693.602	3.00231	0.176186	17.0406	4.10683e-65	5.71612e-63	Matk	TRUE	ENSMUSG00000004933	693.602	-3.39512	0.175812	-19.3111	4.33635e-83	1.27082e-80	Matk	TRUE
ENSMUSG00000004934	Pias4	9.53506	9.83068	9.83068	8.75452	8.86681	8.78555	9.10869	9.08768	9.23447	8.98638	9.21081	8.954	ENSMUSG00000004934	598.774	0.341073	0.127444	2.67625	0.00744506	0.0290552	Pias4	0	ENSMUSG00000004934	598.774	-0.586253	0.122633	-4.78056	1.74806e-06	9.09064e-06	Pias4	0	ENSMUSG00000004934	598.774	0.927325	0.125661	7.37957	1.58803e-13	1.98361e-12	Pias4	0	ENSMUSG00000004934	598.774	-0.249971	0.127298	-1.96367	0.0495686	0.140336	Pias4	0
ENSMUSG00000004936	Map2k1	10.8895	11.1751	11.2824	10.2395	10.281	10.2475	10.3457	10.2662	10.2395	10.1873	10.0998	10.1295	ENSMUSG00000004936	1456.85	0.0283438	0.119543	0.237102	0.812578	0.903699	Map2k1	0	ENSMUSG00000004936	1456.85	-0.833398	0.117735	-7.0786	1.45623e-12	1.51825e-11	Map2k1	0	ENSMUSG00000004936	1456.85	0.861742	0.118469	7.27402	3.48955e-13	4.24718e-12	Map2k1	0	ENSMUSG00000004936	1456.85	0.115217	0.119558	0.963694	0.3352	0.557271	Map2k1	0
ENSMUSG00000004937	Sgta	10.1761	10.1224	10.2703	10.2836	10.3663	10.3394	10.3548	10.2744	10.207	10.2324	10.4269	10.4575	ENSMUSG00000004937	1256.02	-0.0497236	0.105816	-0.469904	0.638423	0.792144	Sgta	0	ENSMUSG00000004937	1256.02	0.0896962	0.105117	0.8533	0.393493	0.54562	Sgta	0	ENSMUSG00000004937	1256.02	-0.13942	0.105769	-1.31815	0.187453	0.325524	Sgta	0	ENSMUSG00000004937	1256.02	-0.0438872	0.105448	-0.416197	0.677266	0.837145	Sgta	0
ENSMUSG00000004939	Nmrk2	0	1.36156	2.158	0	0	0	0	1.86417	0.903244	1.70776	0.958635	0.979927	ENSMUSG00000004939	1.06048	0.6444	0.727516	0.885753	0.375751	NA	Nmrk2	0	ENSMUSG00000004939	1.06048	-0.172771	0.746397	-0.231474	0.816947	NA	Nmrk2	0	ENSMUSG00000004939	1.06048	0.817171	0.730425	1.11876	0.263242	NA	Nmrk2	0	ENSMUSG00000004939	1.06048	-0.736453	0.729783	-1.00914	0.312907	NA	Nmrk2	0
ENSMUSG00000004945	Tmem242	7.46132	7.42042	7.1362	7.14366	7.33056	7.23022	7.35732	7.40188	7.36291	7.2982	7.54584	6.8179	ENSMUSG00000004945	156.958	0.137735	0.197217	0.698396	0.48493	0.676543	Tmem242	0	ENSMUSG00000004945	156.958	0.0301668	0.192439	0.15676	0.875434	0.931632	Tmem242	0	ENSMUSG00000004945	156.958	0.107569	0.196721	0.546809	0.58451	0.734818	Tmem242	0	ENSMUSG00000004945	156.958	-0.00469351	0.197265	-0.0237929	0.981018	0.997875	Tmem242	0
ENSMUSG00000004947	Dtx2	7.37712	7.76038	7.53676	7.87406	7.66573	7.91898	7.80587	7.69937	7.65221	8.01894	8.68443	7.97654	ENSMUSG00000004947	232.656	-0.108973	0.208434	-0.52282	0.601099	0.764297	Dtx2	0	ENSMUSG00000004947	232.656	0.156692	0.207183	0.756294	0.449473	0.59954	Dtx2	0	ENSMUSG00000004947	232.656	-0.265665	0.208655	-1.27323	0.202938	0.346365	Dtx2	0	ENSMUSG00000004947	232.656	-0.415164	0.205782	-2.01749	0.0436439	0.12683	Dtx2	0
ENSMUSG00000004951	Hspb1	1.34319	3.992	4.10102	0	0	0	0	1.46487	2.63729	0	0	1.55814	ENSMUSG00000004951	3.46132	1.22618	0.790159	1.55181	0.120707	0.264399	Hspb1	0	ENSMUSG00000004951	3.46132	-1.48104	0.785264	-1.88604	0.0592896	0.122217	Hspb1	0	ENSMUSG00000004951	3.46132	2.70722	0.787734	3.43672	0.000588809	0.00221925	Hspb1	TRUE	ENSMUSG00000004951	3.46132	-0.368968	0.790218	-0.46692	0.640557	0.8141	Hspb1	0
ENSMUSG00000004952	Rasa4	7.76131	8.26246	8.22311	5.51676	6.28861	6.35993	6.31389	6.62501	6.41643	5.30491	4.31248	5.45233	ENSMUSG00000004952	115.317	0.360315	0.292268	1.23282	0.217641	0.402519	Rasa4	0	ENSMUSG00000004952	115.317	-1.59815	0.275921	-5.79207	6.95254e-09	4.91216e-08	Rasa4	TRUE	ENSMUSG00000004952	115.317	1.95847	0.284018	6.89558	5.36464e-12	5.89264e-11	Rasa4	TRUE	ENSMUSG00000004952	115.317	0.95517	0.306354	3.11787	0.00182165	0.00887031	Rasa4	0
ENSMUSG00000004961	Syt5	4.16255	4.57044	4.59015	1.7743	0	3.2253	4.02167	3.82812	3.81291	2.00793	0	0	ENSMUSG00000004961	9.83736	1.42413	0.698131	2.03991	0.0413592	0.117432	Syt5	0	ENSMUSG00000004961	9.83736	-0.492754	0.664898	-0.741097	0.458634	0.608452	Syt5	0	ENSMUSG00000004961	9.83736	1.91688	0.694017	2.76201	0.00574475	0.0170618	Syt5	TRUE	ENSMUSG00000004961	9.83736	0.977512	0.732551	1.33439	0.182075	0.371423	Syt5	0
ENSMUSG00000004980	Hnrnpa2b1	13.4321	13.0838	13.1354	13.619	13.4501	13.6207	13.7574	13.8144	13.7459	13.6069	13.164	13.57	ENSMUSG00000004980	11741.5	0.211745	0.118021	1.79413	0.0727928	0.181588	Hnrnpa2b1	0	ENSMUSG00000004980	11741.5	0.553203	0.11799	4.68856	2.75137e-06	1.39364e-05	Hnrnpa2b1	0	ENSMUSG00000004980	11741.5	-0.341458	0.118094	-2.89141	0.00383522	0.0118831	Hnrnpa2b1	0	ENSMUSG00000004980	11741.5	0.110393	0.118052	0.935123	0.349725	0.572001	Hnrnpa2b1	0
ENSMUSG00000004988	Fxyd4	1.34319	3.14538	1.72624	2.818	3.61179	3.02839	0	0	1.45446	3.33143	2.25516	1.96978	ENSMUSG00000004988	4.46897	-2.0489	0.76337	-2.68402	0.0072743	0.028504	Fxyd4	TRUE	ENSMUSG00000004988	4.46897	-1.3088	0.765477	-1.70978	0.0873064	0.168742	Fxyd4	0	ENSMUSG00000004988	4.46897	-0.740104	0.742537	-0.996723	0.318899	0.486081	Fxyd4	0	ENSMUSG00000004988	4.46897	0.432111	0.73899	0.584732	0.558728	0.755417	Fxyd4	0
ENSMUSG00000004994	Yju2b	7.70397	7.88056	7.97434	8.11355	8.07899	8.0086	8.10517	7.81667	7.9551	8.21142	8.75859	8.52192	ENSMUSG00000004994	277.885	-0.104569	0.180664	-0.578804	0.562722	0.738604	Yju2b	0	ENSMUSG00000004994	277.885	0.108832	0.179115	0.607609	0.543447	0.684835	Yju2b	0	ENSMUSG00000004994	277.885	-0.213401	0.180619	-1.1815	0.237404	0.389661	Yju2b	0	ENSMUSG00000004994	277.885	-0.436035	0.177981	-2.4499	0.0142895	0.0507648	Yju2b	0
ENSMUSG00000004996	Mri1	9.4599	9.39235	9.39901	9.10778	9.09124	9.14	8.80643	9.01345	8.87674	8.98208	9.22907	9.09663	ENSMUSG00000004996	565.71	-0.212273	0.11835	-1.7936	0.0728776	0.181747	Mri1	0	ENSMUSG00000004996	565.71	-0.515484	0.11553	-4.46189	8.124e-06	3.84701e-05	Mri1	0	ENSMUSG00000004996	565.71	0.303211	0.116268	2.60785	0.00911117	0.0256376	Mri1	0	ENSMUSG00000004996	565.71	0.010728	0.117139	0.0915835	0.927029	0.974385	Mri1	0
ENSMUSG00000005034	Prkacb	11.0555	11.5019	11.4394	11.8514	11.9304	11.735	10.5536	10.56	10.5695	11.6631	11.3287	11.8342	ENSMUSG00000005034	2733.24	-1.26995	0.153311	-8.28348	1.19629e-16	4.6093e-15	Prkacb	TRUE	ENSMUSG00000005034	2733.24	-0.773847	0.15331	-5.04761	4.47366e-07	2.52824e-06	Prkacb	0	ENSMUSG00000005034	2733.24	-0.496099	0.152661	-3.24967	0.00115539	0.0040595	Prkacb	0	ENSMUSG00000005034	2733.24	0.218523	0.152522	1.43273	0.151934	0.327996	Prkacb	0
ENSMUSG00000005043	Sgsh	7.7715	7.40714	7.4054	8.70517	8.71611	8.54407	8.38363	8.59113	8.27991	9.44777	9.38581	9.5908	ENSMUSG00000005043	410.484	-0.22948	0.156813	-1.46341	0.143357	0.299525	Sgsh	0	ENSMUSG00000005043	410.484	0.879192	0.160306	5.48446	4.14729e-08	2.66889e-07	Sgsh	0	ENSMUSG00000005043	410.484	-1.10867	0.160977	-6.88717	5.69145e-12	6.21657e-11	Sgsh	TRUE	ENSMUSG00000005043	410.484	-0.817461	0.153431	-5.32789	9.93616e-08	1.16908e-06	Sgsh	0
ENSMUSG00000005045	Chd5	0.822571	1.74607	1.10723	0	1.26493	1.75972	3.20278	3.63721	3.14281	0	0	2.77277	ENSMUSG00000005045	3.44861	1.67655	0.787572	2.12876	0.0332744	0.0990788	Chd5	0	ENSMUSG00000005045	3.44861	1.62502	0.784922	2.07029	0.0384248	0.0846615	Chd5	0	ENSMUSG00000005045	3.44861	0.0515299	0.792207	0.0650461	0.948137	0.978286	Chd5	0	ENSMUSG00000005045	3.44861	-0.233741	0.79161	-0.295273	0.767785	0.893163	Chd5	0
ENSMUSG00000005054	Cstb	8.91553	8.94568	9.19251	8.82552	8.65716	8.99908	9.83105	9.57934	9.49153	8.6944	8.99569	8.70786	ENSMUSG00000005054	554.723	0.799426	0.163436	4.89137	1.00139e-06	1.08614e-05	Cstb	0	ENSMUSG00000005054	554.723	0.614676	0.161292	3.81096	0.000138428	0.000537334	Cstb	0	ENSMUSG00000005054	554.723	0.184751	0.164465	1.12335	0.261291	0.419158	Cstb	0	ENSMUSG00000005054	554.723	0.027071	0.164974	0.164092	0.869659	0.945393	Cstb	0
ENSMUSG00000005057	Sh2b2	3.45828	4.41989	2.7595	2.54633	2.38114	1.13302	5.17689	4.34797	4.76065	4.0099	2.51535	2.28968	ENSMUSG00000005057	12.5646	2.37762	0.625889	3.79879	0.000145405	0.000981466	Sh2b2	TRUE	ENSMUSG00000005057	12.5646	0.980503	0.576917	1.69956	0.0892145	0.171748	Sh2b2	0	ENSMUSG00000005057	12.5646	1.39712	0.634226	2.20287	0.0276039	0.06727	Sh2b2	0	ENSMUSG00000005057	12.5646	-0.885737	0.641305	-1.38115	0.167234	0.351111	Sh2b2	0
ENSMUSG00000005069	Pex5	8.57238	9.13882	9.2968	8.15089	8.06394	8.39863	7.65459	7.64965	7.86103	8.92268	8.56372	9.02843	ENSMUSG00000005069	372.606	-0.48038	0.184655	-2.6015	0.00928172	0.0349225	Pex5	0	ENSMUSG00000005069	372.606	-1.28736	0.179997	-7.15212	8.54471e-13	9.00499e-12	Pex5	TRUE	ENSMUSG00000005069	372.606	0.806983	0.179437	4.49731	6.88187e-06	3.62335e-05	Pex5	0	ENSMUSG00000005069	372.606	-0.634819	0.17982	-3.5303	0.000415094	0.00242401	Pex5	0
ENSMUSG00000005078	Jkamp	7.7715	7.88536	7.8643	8.48892	8.5693	8.54867	8.44316	8.24692	8.38129	8.51832	8.68774	8.59992	ENSMUSG00000005078	328.487	-0.177185	0.133929	-1.32297	0.185845	0.360811	Jkamp	0	ENSMUSG00000005078	328.487	0.515195	0.135139	3.81232	0.000137669	0.00053492	Jkamp	0	ENSMUSG00000005078	328.487	-0.692379	0.136269	-5.08099	3.75475e-07	2.3701e-06	Jkamp	0	ENSMUSG00000005078	328.487	-0.0667088	0.132209	-0.50457	0.613861	0.795526	Jkamp	0
ENSMUSG00000005087	Cd44	10.5467	10.7837	10.7412	10.3386	10.5611	10.4677	9.90349	10.1998	10.1704	11.3434	11.3218	11.0377	ENSMUSG00000005087	1643.9	-0.359292	0.123352	-2.91273	0.00358285	0.0157119	Cd44	0	ENSMUSG00000005087	1643.9	-0.593101	0.122374	-4.84663	1.25579e-06	6.67856e-06	Cd44	0	ENSMUSG00000005087	1643.9	0.233809	0.122398	1.91024	0.0561019	0.122323	Cd44	0	ENSMUSG00000005087	1643.9	-0.781935	0.121902	-6.41445	1.41331e-10	2.36783e-09	Cd44	0
ENSMUSG00000005089	Slc1a2	2.02652	0.835775	2.48987	0	0	0	0	0	0.903244	2.00793	2.7357	0	ENSMUSG00000005089	1.50245	0.148708	0.727106	0.20452	0.837947	NA	Slc1a2	0	ENSMUSG00000005089	1.50245	-0.929061	0.745201	-1.24672	0.212498	0.345346	Slc1a2	0	ENSMUSG00000005089	1.50245	1.07777	0.736838	1.46269	0.143551	0.264439	Slc1a2	0	ENSMUSG00000005089	1.50245	-1.10513	0.737097	-1.4993	0.133795	0.299298	Slc1a2	0
ENSMUSG00000005102	Eif2ak4	8.86649	8.83598	9.14623	7.54995	7.71473	7.39269	8.10517	8.25941	7.93984	7.71614	6.99351	7.97654	ENSMUSG00000005102	288.396	0.540891	0.233014	2.32128	0.0202718	0.0663221	Eif2ak4	0	ENSMUSG00000005102	288.396	-0.827055	0.226269	-3.65518	0.000257002	0.000949551	Eif2ak4	0	ENSMUSG00000005102	288.396	1.36795	0.230687	5.92989	3.03147e-09	2.47263e-08	Eif2ak4	TRUE	ENSMUSG00000005102	288.396	-0.0493661	0.234382	-0.210622	0.833182	0.927662	Eif2ak4	0
ENSMUSG00000005103	Wdr1	13.1002	13.0503	12.9853	13.455	13.5084	13.3165	13.8579	13.8374	13.88	13.4432	13.3755	13.4772	ENSMUSG00000005103	11347.9	0.429506	0.0834939	5.14415	2.68731e-07	3.22403e-06	Wdr1	0	ENSMUSG00000005103	11347.9	0.810976	0.08346	9.71694	2.55336e-22	5.63475e-21	Wdr1	0	ENSMUSG00000005103	11347.9	-0.381471	0.0836635	-4.55958	5.12562e-06	2.74843e-05	Wdr1	0	ENSMUSG00000005103	11347.9	-0.00473241	0.0835559	-0.0566377	0.954834	0.986736	Wdr1	0
ENSMUSG00000005107	Slc2a9	6.95383	7.02785	7.02552	6.46183	5.97129	6.79144	5.50951	5.92727	5.5041	6.25835	6.29213	5.98257	ENSMUSG00000005107	83.6951	-0.772911	0.278922	-2.77106	0.00558741	0.0229112	Slc2a9	0	ENSMUSG00000005107	83.6951	-1.31455	0.270499	-4.85974	1.17541e-06	6.27853e-06	Slc2a9	TRUE	ENSMUSG00000005107	83.6951	0.541641	0.265355	2.0412	0.0412314	0.0944218	Slc2a9	0	ENSMUSG00000005107	83.6951	0.260467	0.271305	0.96005	0.33703	0.559144	Slc2a9	0
ENSMUSG00000002190	Clgn	2.83763	0.835775	0	4.06477	1.9284	1.13302	8.21171	8.56119	8.25547	3.5332	0	0	ENSMUSG00000002190	84.5021	3.95308	0.766824	5.15512	2.53463e-07	3.05568e-06	Clgn	TRUE	ENSMUSG00000002190	84.5021	4.62296	0.767555	6.02297	1.71243e-09	1.30652e-08	Clgn	TRUE	ENSMUSG00000002190	84.5021	-0.669887	0.773178	-0.866407	0.386267	0.556099	Clgn	0	ENSMUSG00000002190	84.5021	0.436777	0.772248	0.565592	0.571671	0.764248	Clgn	0
ENSMUSG00000005125	Ndrg1	12.2684	13.0666	13.1866	9.46236	9.41264	9.25997	10.3405	10.3049	10.1995	7.72131	7.71734	7.45165	ENSMUSG00000005125	2429.83	0.887936	0.19884	4.46559	7.98473e-06	7.31652e-05	Ndrg1	0	ENSMUSG00000005125	2429.83	-2.56352	0.19593	-13.0838	4.07389e-39	2.16405e-37	Ndrg1	TRUE	ENSMUSG00000005125	2429.83	3.45146	0.197749	17.4537	3.22431e-68	4.87046e-66	Ndrg1	TRUE	ENSMUSG00000005125	2429.83	1.71732	0.204567	8.39492	4.66215e-17	1.37476e-15	Ndrg1	TRUE
ENSMUSG00000005131	4930550C14Rik	3.3537	3.58345	3.50955	1.7743	2.72523	1.13302	2.77871	3.29307	1.45446	1.32827	3.09555	2.28968	ENSMUSG00000005131	5.76488	0.592764	0.699556	0.847343	0.396804	0.59605	4930550C14Rik	0	ENSMUSG00000005131	5.76488	-0.735267	0.662466	-1.10989	0.267044	0.410251	4930550C14Rik	0	ENSMUSG00000005131	5.76488	1.32803	0.687607	1.93138	0.0534359	0.117443	4930550C14Rik	0	ENSMUSG00000005131	5.76488	-0.323036	0.702109	-0.460094	0.645449	0.816731	4930550C14Rik	0
ENSMUSG00000005142	Man2b1	11.0079	10.7695	11.0095	12.1193	11.8771	11.9236	11.8765	11.9635	11.8164	11.4563	11.2813	11.6276	ENSMUSG00000005142	3147.72	-0.0851834	0.11637	-0.732003	0.464166	0.659236	Man2b1	0	ENSMUSG00000005142	3147.72	0.954817	0.116789	8.1756	2.94391e-16	4.22112e-15	Man2b1	0	ENSMUSG00000005142	3147.72	-1.04	0.116963	-8.89168	6.0193e-19	1.1741e-17	Man2b1	TRUE	ENSMUSG00000005142	3147.72	0.513886	0.116547	4.40926	1.03722e-05	8.63173e-05	Man2b1	0
ENSMUSG00000005148	Klf5	4.39111	3.76097	3.89257	2.818	2.72523	3.93716	1.11934	2.65104	2.63729	3.33143	4.09077	3.54795	ENSMUSG00000005148	9.98751	-0.876055	0.62624	-1.39891	0.161839	0.327195	Klf5	0	ENSMUSG00000005148	9.98751	-1.59149	0.605826	-2.62698	0.00861456	0.0230044	Klf5	TRUE	ENSMUSG00000005148	9.98751	0.715439	0.591628	1.20927	0.226559	0.376297	Klf5	0	ENSMUSG00000005148	9.98751	-0.379956	0.595981	-0.63753	0.52378	0.729418	Klf5	0
ENSMUSG00000005150	Wdr83	8.88537	8.82604	8.99451	9.53006	9.25922	9.7583	9.05564	9.26533	9.21136	9.39856	9.75219	9.37748	ENSMUSG00000005150	632.137	-0.34711	0.161628	-2.14759	0.0317467	0.0955163	Wdr83	0	ENSMUSG00000005150	632.137	0.27461	0.16194	1.69576	0.0899315	0.172872	Wdr83	0	ENSMUSG00000005150	632.137	-0.621721	0.162015	-3.83743	0.000124329	0.000532223	Wdr83	0	ENSMUSG00000005150	632.137	0.00977956	0.160654	0.0608732	0.95146	0.984859	Wdr83	0
ENSMUSG00000005161	Prdx2	11.7544	11.6976	11.8878	10.3824	10.3555	10.5584	10.9212	10.8018	10.7625	10.2315	10.8461	10.2916	ENSMUSG00000005161	2038.73	0.391429	0.160988	2.43142	0.0150399	0.0515964	Prdx2	0	ENSMUSG00000005161	2038.73	-0.942419	0.159629	-5.90381	3.55209e-09	2.61193e-08	Prdx2	0	ENSMUSG00000005161	2038.73	1.33385	0.160411	8.31517	9.16237e-17	1.51818e-15	Prdx2	TRUE	ENSMUSG00000005161	2038.73	-0.0414945	0.161165	-0.257466	0.796819	0.909695	Prdx2	0
ENSMUSG00000005198	Polr2a	10.9035	10.8086	10.6519	10.6262	10.8732	10.7233	10.885	11.0508	10.8081	11.1937	10.7895	11.2983	ENSMUSG00000005198	1907.39	0.172164	0.153587	1.12096	0.262307	0.455111	Polr2a	0	ENSMUSG00000005198	1907.39	0.125437	0.153086	0.819391	0.412563	0.564908	Polr2a	0	ENSMUSG00000005198	1907.39	0.0467268	0.1536	0.304211	0.760967	0.86735	Polr2a	0	ENSMUSG00000005198	1907.39	-0.362688	0.15337	-2.36478	0.0180406	0.0616421	Polr2a	0
ENSMUSG00000005204	Senp3	8.34917	8.32735	8.16627	8.31889	8.33863	8.35197	8.651	8.81628	8.7943	8.57373	8.58869	8.40677	ENSMUSG00000005204	357.874	0.418634	0.131591	3.18134	0.00146597	0.00726668	Senp3	0	ENSMUSG00000005204	357.874	0.470978	0.128901	3.6538	0.000258392	0.000954325	Senp3	0	ENSMUSG00000005204	357.874	-0.0523437	0.133206	-0.392953	0.694354	0.8196	Senp3	0	ENSMUSG00000005204	357.874	-0.187156	0.132016	-1.41767	0.156287	0.334808	Senp3	0
ENSMUSG00000005220	Corin	0	1.36156	0	1.14428	0	1.13302	0	0	0	1.32827	0	0.979927	ENSMUSG00000005220	0.538045	-0.371038	0.584062	-0.635272	0.525251	NA	Corin	0	ENSMUSG00000005220	0.538045	-0.259711	0.588006	-0.441681	0.65872	NA	Corin	0	ENSMUSG00000005220	0.538045	-0.111327	0.587754	-0.189412	0.84977	NA	Corin	0	ENSMUSG00000005220	0.538045	-0.00981264	0.588824	-0.0166648	0.986704	NA	Corin	0
ENSMUSG00000005225	Plekha8	7.14614	6.80296	6.18126	6.68188	6.7872	6.1817	7.73618	7.59815	7.76617	7.11377	6.3094	7.13976	ENSMUSG00000005225	131.924	1.108	0.280743	3.94669	7.9239e-05	0.00057433	Plekha8	TRUE	ENSMUSG00000005225	131.924	0.921842	0.275256	3.34904	0.000810923	0.00274239	Plekha8	0	ENSMUSG00000005225	131.924	0.186162	0.284652	0.653999	0.513112	0.675748	Plekha8	0	ENSMUSG00000005225	131.924	-0.322141	0.283765	-1.13524	0.256275	0.467709	Plekha8	0
ENSMUSG00000005233	Spc25	9.4135	9.14483	9.05211	9.1908	9.35816	9.45161	9.15986	9.33187	9.45801	8.36477	8.62362	8.19811	ENSMUSG00000005233	553.765	-0.0145579	0.16387	-0.0888382	0.92921	0.967811	Spc25	0	ENSMUSG00000005233	553.765	0.107053	0.162967	0.656902	0.511244	0.656592	Spc25	0	ENSMUSG00000005233	553.765	-0.121611	0.163859	-0.74217	0.457984	0.626046	Spc25	0	ENSMUSG00000005233	553.765	0.924848	0.166064	5.56922	2.55888e-08	3.30693e-07	Spc25	0
ENSMUSG00000005237	Dnah2	0	0	0	0	0	0	0	0	0	2.25627	1.52954	0	ENSMUSG00000005237	0.47204	0	0.50614	0	1	NA	Dnah2	0	ENSMUSG00000005237	0.47204	0	0.506368	0	1	NA	Dnah2	0	ENSMUSG00000005237	0.47204	0	0.506368	0	1	NA	Dnah2	0	ENSMUSG00000005237	0.47204	-0.531417	0.509759	-1.04249	0.297186	NA	Dnah2	0
ENSMUSG00000005251	Ripk4	4.49311	5.27319	5.72641	0	2.38114	1.75972	3.79672	2.43322	2.16384	0	0	1.96978	ENSMUSG00000005251	11.7856	1.0668	0.729511	1.46235	0.143644	0.299945	Ripk4	0	ENSMUSG00000005251	11.7856	-1.95707	0.688888	-2.84091	0.00449854	0.0128739	Ripk4	TRUE	ENSMUSG00000005251	11.7856	3.02387	0.716598	4.21976	2.44563e-05	0.000118135	Ripk4	TRUE	ENSMUSG00000005251	11.7856	0.619274	0.752926	0.82249	0.410798	0.633473	Ripk4	0
ENSMUSG00000005262	Ufd1	9.51398	9.68285	9.81413	9.95285	9.85437	9.93047	9.99418	10.0401	9.90563	9.9099	9.75377	9.95396	ENSMUSG00000005262	931.908	0.0681988	0.117521	0.58031	0.561706	0.737757	Ufd1	0	ENSMUSG00000005262	931.908	0.307888	0.116892	2.63396	0.00843964	0.0225806	Ufd1	0	ENSMUSG00000005262	931.908	-0.239689	0.117913	-2.03276	0.0420765	0.0960522	Ufd1	0	ENSMUSG00000005262	931.908	0.0385988	0.117474	0.328574	0.742478	0.878258	Ufd1	0
ENSMUSG00000005267	Zfp287	7.12246	7.20712	7.28243	8.73826	8.81831	8.50195	7.88672	7.85556	7.60139	8.21509	8.16426	8.59992	ENSMUSG00000005267	275.523	-0.897612	0.182331	-4.92298	8.5238e-07	9.3686e-06	Zfp287	0	ENSMUSG00000005267	275.523	0.576441	0.187617	3.07244	0.0021232	0.00657439	Zfp287	0	ENSMUSG00000005267	275.523	-1.47405	0.185283	-7.95567	1.78165e-15	2.67261e-14	Zfp287	TRUE	ENSMUSG00000005267	275.523	0.349185	0.179323	1.94725	0.0515051	0.144644	Zfp287	0
ENSMUSG00000005268	Prlr	4.67772	3.992	5.00749	0	0	0	2.1755	1.86417	2.4199	0	0	0	ENSMUSG00000005268	6.76511	1.78441	0.77229	2.31054	0.0208581	0.0678027	Prlr	0	ENSMUSG00000005268	6.76511	-2.26856	0.701389	-3.23438	0.00121907	0.0039737	Prlr	TRUE	ENSMUSG00000005268	6.76511	4.05297	0.756279	5.35909	8.3641e-08	5.73883e-07	Prlr	TRUE	ENSMUSG00000005268	6.76511	0	0.793176	0	1	1	Prlr	0
ENSMUSG00000005299	Letm1	9.75503	9.57416	9.5665	10.5653	10.3755	10.4005	10.5159	10.4335	10.4363	10.7781	10.5188	10.905	ENSMUSG00000005299	1328.44	0.0147461	0.110782	0.133109	0.894107	0.949025	Letm1	0	ENSMUSG00000005299	1328.44	0.824883	0.111451	7.40132	1.34841e-13	1.53836e-12	Letm1	0	ENSMUSG00000005299	1328.44	-0.810137	0.112131	-7.22489	5.01501e-13	6.02853e-12	Letm1	0	ENSMUSG00000005299	1328.44	-0.290219	0.110275	-2.63178	0.00849389	0.0330407	Letm1	0
ENSMUSG00000005312	Ubqln1	10.51	10.0559	9.3126	10.6317	10.534	9.78196	10.696	10.4599	10.5612	11.0008	10.8681	10.9131	ENSMUSG00000005312	1460.07	0.237929	0.203614	1.16853	0.242594	0.431827	Ubqln1	0	ENSMUSG00000005312	1460.07	0.566524	0.203472	2.78428	0.00536471	0.0150608	Ubqln1	0	ENSMUSG00000005312	1460.07	-0.328595	0.204029	-1.61053	0.107283	0.209985	Ubqln1	0	ENSMUSG00000005312	1460.07	-0.586564	0.203345	-2.88458	0.00391936	0.0172027	Ubqln1	0
ENSMUSG00000005339	Fcer1a	0.822571	0	1.10723	4.16552	3.23557	5.5342	0	2.17657	0	6.84652	7.42432	8.00412	ENSMUSG00000005339	51.3942	-3.16322	0.603234	-5.24377	1.57328e-07	1.96377e-06	Fcer1a	TRUE	ENSMUSG00000005339	51.3942	0.430825	0.691388	0.623131	0.533198	0.675902	Fcer1a	0	ENSMUSG00000005339	51.3942	-3.59404	0.621785	-5.78021	7.46094e-09	5.82235e-08	Fcer1a	TRUE	ENSMUSG00000005339	51.3942	-2.73443	0.476077	-5.74368	9.26433e-09	1.25875e-07	Fcer1a	TRUE
ENSMUSG00000063388	BC023105	0.822571	0	0	5.12475	3.90993	4.49038	5.54617	5.34372	5.16232	0	1.9375	1.55814	ENSMUSG00000063388	16.2574	0.72759	0.534209	1.36199	0.1732	0.343107	BC023105	0	ENSMUSG00000063388	16.2574	4.6207	0.659774	7.00346	2.49715e-12	2.53171e-11	BC023105	TRUE	ENSMUSG00000063388	16.2574	-3.89311	0.667348	-5.8337	5.421e-09	4.30279e-08	BC023105	0	ENSMUSG00000063388	16.2574	3.07826	0.626288	4.91509	8.87424e-07	9.0787e-06	BC023105	TRUE
ENSMUSG00000005360	Slc1a3	0.822571	0	0	0	0	0	0	0	0	3.79115	2.25516	3.28559	ENSMUSG00000005360	2.17811	0	0.721765	0	1	NA	Slc1a3	0	ENSMUSG00000005360	2.17811	-0.196626	0.732886	-0.26829	0.788476	0.870911	Slc1a3	0	ENSMUSG00000005360	2.17811	0.143226	0.726888	0.197039	0.843797	0.919793	Slc1a3	0	ENSMUSG00000005360	2.17811	-2.17435	0.742971	-2.92656	0.00342733	0.0153886	Slc1a3	TRUE
ENSMUSG00000005362	Crbn	10.3467	10.8576	10.8838	10.8193	10.8753	10.7027	10.4339	10.3464	10.4417	10.7675	10.8215	10.7653	ENSMUSG00000005362	1646.38	-0.38969	0.13901	-2.80333	0.00505784	0.0210693	Crbn	0	ENSMUSG00000005362	1646.38	-0.298132	0.13859	-2.15117	0.0314627	0.0712555	Crbn	0	ENSMUSG00000005362	1646.38	-0.0915579	0.138572	-0.660725	0.508789	0.672108	Crbn	0	ENSMUSG00000005362	1646.38	0.0159794	0.138488	0.115384	0.90814	0.965219	Crbn	0
ENSMUSG00000005364	Il5ra	0	0	1.72624	1.14428	2.38114	1.75972	4.46627	1.86417	0.903244	1.32827	0	1.55814	ENSMUSG00000005364	3.18216	0.964786	0.793411	1.216	0.223985	0.409633	Il5ra	0	ENSMUSG00000005364	3.18216	1.69668	0.79315	2.13916	0.0324224	0.0732077	Il5ra	0	ENSMUSG00000005364	3.18216	-0.731891	0.792636	-0.923363	0.355818	0.525422	Il5ra	0	ENSMUSG00000005364	3.18216	0.512119	0.793074	0.64574	0.518448	0.725096	Il5ra	0
ENSMUSG00000005370	Msh6	11.4544	11.4735	11.5238	10.4186	10.5744	10.2073	10.8858	10.876	10.8549	10.3747	9.80792	10.4594	ENSMUSG00000005370	1826.15	0.458225	0.164122	2.79198	0.0052386	0.021705	Msh6	0	ENSMUSG00000005370	1826.15	-0.605566	0.16287	-3.71809	0.000200731	0.000756567	Msh6	0	ENSMUSG00000005370	1826.15	1.06379	0.16371	6.49802	8.13834e-11	7.9302e-10	Msh6	TRUE	ENSMUSG00000005370	1826.15	0.170713	0.164559	1.03739	0.299554	0.518133	Msh6	0
ENSMUSG00000005371	Fbxo11	6.6679	6.97482	6.81978	6.20206	6.73114	6.98051	6.56678	6.06641	6.24494	6.79836	7.4479	7.12978	ENSMUSG00000005371	108.182	-0.351701	0.265713	-1.32361	0.185632	0.360627	Fbxo11	0	ENSMUSG00000005371	108.182	-0.507783	0.260303	-1.95074	0.0510879	0.107925	Fbxo11	0	ENSMUSG00000005371	108.182	0.156082	0.260587	0.598963	0.549197	0.706287	Fbxo11	0	ENSMUSG00000005371	108.182	-0.466246	0.258655	-1.80258	0.0714546	0.186944	Fbxo11	0
ENSMUSG00000005373	Mlxipl	2.27583	4.19108	2.98658	0	0	0	3.66956	3.73582	2.99315	0.811889	2.25516	1.96978	ENSMUSG00000005373	5.5409	2.79671	0.753355	3.71234	0.000205348	0.00133654	Mlxipl	TRUE	ENSMUSG00000005373	5.5409	0.118345	0.686956	0.172275	0.863221	0.923506	Mlxipl	0	ENSMUSG00000005373	5.5409	2.67837	0.753368	3.55519	0.000377701	0.00147908	Mlxipl	TRUE	ENSMUSG00000005373	5.5409	-1.24358	0.767882	-1.61949	0.105341	0.251616	Mlxipl	0
ENSMUSG00000005374	Tbl2	10.7019	11.0821	11.267	8.85599	8.98738	8.80107	9.4795	9.6154	9.38101	8.8082	8.34675	9.08377	ENSMUSG00000005374	932.021	0.60461	0.190302	3.17711	0.00148749	0.00735455	Tbl2	0	ENSMUSG00000005374	932.021	-1.51109	0.186413	-8.10613	5.22562e-16	7.31512e-15	Tbl2	TRUE	ENSMUSG00000005374	932.021	2.1157	0.188715	11.211	3.59913e-29	1.31581e-27	Tbl2	TRUE	ENSMUSG00000005374	932.021	0.110868	0.19144	0.579126	0.562504	0.758004	Tbl2	0
ENSMUSG00000059108	Ifitm6	4.03308	3.38098	4.5193	4.90923	4.46254	4.82999	8.76814	8.40137	8.75996	1.32827	1.52954	1.55814	ENSMUSG00000059108	111.186	3.87346	0.280037	13.8319	1.63573e-43	4.71634e-41	Ifitm6	TRUE	ENSMUSG00000059108	111.186	4.61655	0.288723	15.9895	1.51196e-57	1.75369e-55	Ifitm6	TRUE	ENSMUSG00000059108	111.186	-0.74309	0.333258	-2.22977	0.0257625	0.0634811	Ifitm6	0	ENSMUSG00000059108	111.186	3.13997	0.474997	6.6105	3.83026e-11	6.84452e-10	Ifitm6	TRUE
ENSMUSG00000005397	Nid1	2.98495	0.835775	2.98658	3.41723	3.00285	0	3.00627	3.29307	3.81291	2.00793	0	0	ENSMUSG00000005397	5.26994	0.550382	0.77195	0.712977	0.47586	0.668696	Nid1	0	ENSMUSG00000005397	5.26994	0.672288	0.769708	0.873433	0.382427	0.535513	Nid1	0	ENSMUSG00000005397	5.26994	-0.121906	0.774433	-0.157413	0.874919	0.93741	Nid1	0	ENSMUSG00000005397	5.26994	1.21472	0.781006	1.55533	0.119867	0.276402	Nid1	0
ENSMUSG00000005410	Mcm5	12.3793	11.6918	11.9152	11.9658	12.1324	11.9022	12.4252	12.3619	12.313	11.7165	11.5243	11.647	ENSMUSG00000005410	4181.12	0.357908	0.145341	2.46254	0.0137957	0.0481375	Mcm5	0	ENSMUSG00000005410	4181.12	0.351922	0.145134	2.42481	0.0153166	0.0381515	Mcm5	0	ENSMUSG00000005410	4181.12	0.00598619	0.145424	0.0411637	0.967165	0.988471	Mcm5	0	ENSMUSG00000005410	4181.12	0.373235	0.145568	2.564	0.0103474	0.0388881	Mcm5	0
ENSMUSG00000085095	Gm15635	0	0	0	1.14428	0	0	5.12935	5.06898	4.39342	3.33143	2.7357	2.96469	ENSMUSG00000085095	9.11075	3.97903	0.717217	5.54788	2.89162e-08	4.02778e-07	Gm15635	TRUE	ENSMUSG00000085095	9.11075	4.55942	0.719072	6.3407	2.28716e-10	1.92185e-09	Gm15635	TRUE	ENSMUSG00000085095	9.11075	-0.580387	0.782691	-0.741528	0.458373	0.62627	Gm15635	0	ENSMUSG00000085095	9.11075	-2.23656	0.729597	-3.06548	0.00217321	0.0103701	Gm15635	TRUE
ENSMUSG00000005417	Mprip	7.26625	7.09564	6.47132	7.40293	7.64565	7.72922	7.18204	6.95684	7.22704	7.61968	7.22948	7.5964	ENSMUSG00000005417	159.055	-0.468023	0.233856	-2.00133	0.0453566	0.126417	Mprip	0	ENSMUSG00000005417	159.055	0.132966	0.234511	0.566991	0.57072	0.707647	Mprip	0	ENSMUSG00000005417	159.055	-0.600989	0.234005	-2.56827	0.0102206	0.0283461	Mprip	0	ENSMUSG00000005417	159.055	0.108511	0.231154	0.469432	0.638761	0.813843	Mprip	0
ENSMUSG00000005442	Cic	9.25013	9.51658	9.34881	8.84843	8.515	8.60281	8.28404	8.63012	8.17522	9.02037	9.32344	8.86354	ENSMUSG00000005442	484.972	-0.296452	0.160604	-1.84586	0.064913	0.166331	Cic	0	ENSMUSG00000005442	484.972	-0.995741	0.156957	-6.34405	2.23801e-10	1.88217e-09	Cic	0	ENSMUSG00000005442	484.972	0.699289	0.157323	4.44492	8.7925e-06	4.5622e-05	Cic	0	ENSMUSG00000005442	484.972	-0.402264	0.15792	-2.54726	0.0108573	0.0404974	Cic	0
ENSMUSG00000005447	Pafah1b3	9.30725	9.26564	9.41373	7.04132	6.8234	7.08564	7.75196	7.55153	7.40055	6.39414	6.67174	6.49917	ENSMUSG00000005447	262.377	0.575689	0.178149	3.2315	0.00123143	0.00630473	Pafah1b3	0	ENSMUSG00000005447	262.377	-1.74741	0.161457	-10.8228	2.68457e-27	8.26405e-26	Pafah1b3	TRUE	ENSMUSG00000005447	262.377	2.3231	0.17111	13.5767	5.50721e-42	3.41763e-40	Pafah1b3	TRUE	ENSMUSG00000005447	262.377	0.464979	0.186308	2.49575	0.0125691	0.0455969	Pafah1b3	0
ENSMUSG00000005465	Il27ra	10.4502	10.6618	10.8253	11.7607	11.5301	11.472	11.6126	11.6289	11.5398	12.1692	12.2692	12.3708	ENSMUSG00000005465	3183.68	9.8777e-05	0.128229	0.000770315	0.999385	1	Il27ra	0	ENSMUSG00000005465	3183.68	0.937601	0.128616	7.28995	3.10079e-13	3.44481e-12	Il27ra	0	ENSMUSG00000005465	3183.68	-0.937502	0.128865	-7.27507	3.46244e-13	4.21682e-12	Il27ra	0	ENSMUSG00000005465	3183.68	-0.672341	0.127873	-5.25787	1.4573e-07	1.67633e-06	Il27ra	0
ENSMUSG00000005469	Prkaca	8.99591	7.92783	6.89167	7.98849	7.50785	6.13347	8.13556	7.26823	8.17087	9.13724	9.09362	8.60713	ENSMUSG00000005469	299.159	0.548544	0.356282	1.53963	0.12365	0.2694	Prkaca	0	ENSMUSG00000005469	299.159	-0.181531	0.352871	-0.514441	0.606944	0.737771	Prkaca	0	ENSMUSG00000005469	299.159	0.730075	0.355786	2.05201	0.0401688	0.0924447	Prkaca	0	ENSMUSG00000005469	299.159	-1.53348	0.354636	-4.3241	1.53159e-05	0.000123886	Prkaca	TRUE
ENSMUSG00000005470	Asf1b	11.07	10.5424	10.5545	10.7213	10.7528	10.7713	10.9177	11.0138	11.0392	10.1223	10.5086	10.18	ENSMUSG00000005470	1677.72	0.240782	0.161626	1.48975	0.136291	0.288735	Asf1b	0	ENSMUSG00000005470	1677.72	0.247844	0.161197	1.53752	0.124166	0.224839	Asf1b	0	ENSMUSG00000005470	1677.72	-0.00706133	0.16173	-0.0436612	0.965174	0.987368	Asf1b	0	ENSMUSG00000005470	1677.72	0.465142	0.162113	2.86924	0.00411455	0.0179232	Asf1b	0
ENSMUSG00000005474	Myl10	2.67353	2.86365	3.50955	6.4815	5.80021	6.93903	3.66956	1.46487	3.14281	1.70776	0.958635	2.28968	ENSMUSG00000005474	26.2706	-3.38208	0.479107	-7.05914	1.67542e-12	4.07662e-11	Myl10	TRUE	ENSMUSG00000005474	26.2706	-0.0617286	0.523202	-0.117982	0.906082	0.950917	Myl10	0	ENSMUSG00000005474	26.2706	-3.32035	0.471955	-7.03532	1.98802e-12	2.2588e-11	Myl10	TRUE	ENSMUSG00000005474	26.2706	4.55581	0.532158	8.56101	1.11886e-17	3.45992e-16	Myl10	TRUE
ENSMUSG00000005481	Ddx39a	11.5731	11.2831	11.2791	12.1368	12.0145	12.1717	12.4384	12.3392	12.2907	11.9949	12.0437	12.0324	ENSMUSG00000005481	4125.14	0.246403	0.0991653	2.48477	0.0129634	0.0456754	Ddx39a	0	ENSMUSG00000005481	4125.14	0.970628	0.0993381	9.77095	1.50032e-22	3.38764e-21	Ddx39a	0	ENSMUSG00000005481	4125.14	-0.724225	0.09969	-7.26477	3.7368e-13	4.53113e-12	Ddx39a	0	ENSMUSG00000005481	4125.14	0.0838685	0.0992656	0.844891	0.398172	0.621346	Ddx39a	0
ENSMUSG00000005483	Dnajb1	10.8329	11.3686	11.4525	10.3706	10.4953	10.4518	10.4832	10.5583	10.4498	11.4297	12.5057	11.9795	ENSMUSG00000005483	2364.77	0.0587717	0.182359	0.322286	0.747236	0.863828	Dnajb1	0	ENSMUSG00000005483	2364.77	-0.71697	0.181401	-3.95241	7.7369e-05	0.000314479	Dnajb1	0	ENSMUSG00000005483	2364.77	0.775742	0.181812	4.26671	1.98374e-05	9.68556e-05	Dnajb1	0	ENSMUSG00000005483	2364.77	-1.54294	0.181524	-8.49994	1.89684e-17	5.79052e-16	Dnajb1	TRUE
ENSMUSG00000005493	Msh4	0	0	0	0	0	1.13302	1.11934	1.46487	0	0.811889	0	2.28968	ENSMUSG00000005493	0.730917	0.219882	0.617167	0.356276	0.721634	NA	Msh4	0	ENSMUSG00000005493	0.730917	0.44035	0.621049	0.709042	0.478298	NA	Msh4	0	ENSMUSG00000005493	0.730917	-0.220468	0.613595	-0.359305	0.719367	NA	Msh4	0	ENSMUSG00000005493	0.730917	-0.405126	0.620458	-0.652947	0.51379	NA	Msh4	0
ENSMUSG00000005501	Usp40	8.02238	8.20223	8.04541	7.8287	8.26157	8.02852	7.59459	8.01624	7.66464	8.01474	7.89938	8.04187	ENSMUSG00000005501	251.504	-0.275135	0.164446	-1.6731	0.0943071	0.21993	Usp40	0	ENSMUSG00000005501	251.504	-0.322417	0.161375	-1.99794	0.0457233	0.0982536	Usp40	0	ENSMUSG00000005501	251.504	0.0472815	0.162055	0.291761	0.770469	0.873731	Usp40	0	ENSMUSG00000005501	251.504	0.0516897	0.16244	0.318207	0.750328	0.88278	Usp40	0
ENSMUSG00000005505	Kbtbd4	9.54844	9.23965	9.44752	9.87317	9.94547	9.6974	9.88034	9.79909	9.88454	9.44777	9.53271	9.60167	ENSMUSG00000005505	815.684	0.0128559	0.125189	0.102692	0.918208	0.963369	Kbtbd4	0	ENSMUSG00000005505	815.684	0.437013	0.125006	3.49592	0.000472422	0.00166618	Kbtbd4	0	ENSMUSG00000005505	815.684	-0.424157	0.125907	-3.36881	0.000754928	0.00277714	Kbtbd4	0	ENSMUSG00000005505	815.684	0.311964	0.125608	2.48364	0.0130046	0.0468732	Kbtbd4	0
ENSMUSG00000005506	Celf1	10.4318	10.5302	10.5038	10.7959	10.885	10.942	10.7618	10.7861	10.7065	11.19	11.1383	11.321	ENSMUSG00000005506	1854.84	-0.122364	0.0915015	-1.33729	0.181129	0.354834	Celf1	0	ENSMUSG00000005506	1854.84	0.262143	0.0913092	2.87094	0.00409254	0.0118074	Celf1	0	ENSMUSG00000005506	1854.84	-0.384507	0.0917218	-4.1921	2.76387e-05	0.000132196	Celf1	0	ENSMUSG00000005506	1854.84	-0.342134	0.0907798	-3.76883	0.000164012	0.00105553	Celf1	0
ENSMUSG00000005510	Ndufs3	9.6513	9.69383	9.80298	9.60597	9.55668	9.69533	9.58898	9.50439	9.65307	9.44933	9.76163	9.31278	ENSMUSG00000005510	781.64	-0.0374043	0.13837	-0.270321	0.786913	0.888152	Ndufs3	0	ENSMUSG00000005510	781.64	-0.131946	0.13705	-0.962759	0.335668	0.487504	Ndufs3	0	ENSMUSG00000005510	781.64	0.094542	0.137882	0.685672	0.49292	0.657924	Ndufs3	0	ENSMUSG00000005510	781.64	0.101287	0.138224	0.732774	0.463697	0.68085	Ndufs3	0
ENSMUSG00000005514	Por	9.98796	10.0268	10.1227	10.5606	10.5079	10.3552	10.9684	11.0442	10.957	10.2041	10.1735	10.5075	ENSMUSG00000005514	1444.27	0.509866	0.121143	4.2088	2.56736e-05	0.000208915	Por	0	ENSMUSG00000005514	1444.27	0.940139	0.121028	7.76795	7.97663e-15	1.00996e-13	Por	0	ENSMUSG00000005514	1444.27	-0.430273	0.12217	-3.52191	0.000428452	0.00166013	Por	0	ENSMUSG00000005514	1444.27	0.176828	0.12177	1.45215	0.146461	0.319817	Por	0
ENSMUSG00000005533	Igf1r	7.84085	7.98257	7.58092	3.04652	3.43591	3.2253	1.74198	2.43322	2.82616	7.87779	7.39227	7.41924	ENSMUSG00000005533	106.691	-0.763877	0.475539	-1.60634	0.108199	0.244686	Igf1r	0	ENSMUSG00000005533	106.691	-5.20219	0.403098	-12.9055	4.18994e-38	2.13173e-36	Igf1r	TRUE	ENSMUSG00000005533	106.691	4.43832	0.379721	11.6884	1.46169e-31	5.89701e-30	Igf1r	TRUE	ENSMUSG00000005533	106.691	-4.21257	0.380211	-11.0796	1.57657e-28	9.18413e-27	Igf1r	TRUE
ENSMUSG00000005534	Insr	7.7715	8.35873	8.08274	7.21592	7.26627	7.48206	5.92591	6.35717	6.6343	7.75198	7.84714	7.62511	ENSMUSG00000005534	181.053	-0.980869	0.214486	-4.57312	4.80515e-06	4.59531e-05	Insr	0	ENSMUSG00000005534	181.053	-1.72919	0.20744	-8.33587	7.69333e-17	1.17302e-15	Insr	TRUE	ENSMUSG00000005534	181.053	0.748326	0.200982	3.72335	0.000196594	0.000815069	Insr	0	ENSMUSG00000005534	181.053	-0.417541	0.202292	-2.06406	0.0390125	0.116171	Insr	0
ENSMUSG00000040584	Abcb1a	3.45828	3.14538	4.10102	9.73657	9.97996	9.58759	8.77588	7.95615	7.99502	9.27908	8.74279	9.4871	ENSMUSG00000040584	447.204	-1.47388	0.251243	-5.86636	4.45454e-09	6.98672e-08	Abcb1a	TRUE	ENSMUSG00000040584	447.204	4.53522	0.319282	14.2044	8.5982e-46	6.13716e-44	Abcb1a	TRUE	ENSMUSG00000040584	447.204	-6.0091	0.317697	-18.9146	8.65028e-80	1.79318e-77	Abcb1a	0	ENSMUSG00000040584	447.204	0.578794	0.249251	2.32214	0.0202256	0.0678187	Abcb1a	0
ENSMUSG00000005553	Atp4a	3.55579	3.14538	3.64883	0	0	0	2.1755	1.86417	2.16384	0	0	0.979927	ENSMUSG00000005553	3.39688	1.62813	0.786881	2.06909	0.0385378	0.110971	Atp4a	0	ENSMUSG00000005553	3.39688	-1.23208	0.763995	-1.61268	0.106815	0.199177	Atp4a	0	ENSMUSG00000005553	3.39688	2.8602	0.781496	3.65991	0.000252306	0.00102383	Atp4a	TRUE	ENSMUSG00000005553	3.39688	-0.13504	0.791774	-0.170554	0.864575	0.943131	Atp4a	0
ENSMUSG00000005566	Trim28	10.8807	10.6998	10.1017	9.39393	9.14229	8.87259	9.79723	9.67254	9.9017	9.64172	9.71056	9.42723	ENSMUSG00000005566	944.127	0.653554	0.170868	3.82491	0.000130819	0.000894885	Trim28	0	ENSMUSG00000005566	944.127	-0.770144	0.167663	-4.5934	4.36074e-06	2.14742e-05	Trim28	0	ENSMUSG00000005566	944.127	1.4237	0.169926	8.37833	5.36857e-17	9.12844e-16	Trim28	TRUE	ENSMUSG00000005566	944.127	-0.448473	0.171011	-2.62249	0.00872906	0.0337556	Trim28	0
ENSMUSG00000005575	Ube2m	8.66817	7.33885	7.03824	7.93954	7.39211	6.6095	8.79885	8.47102	9.00202	8.60205	8.90206	8.11959	ENSMUSG00000005575	304.771	1.35983	0.318757	4.26604	1.98976e-05	0.000165893	Ube2m	TRUE	ENSMUSG00000005575	304.771	0.941936	0.315555	2.98502	0.00283564	0.00853473	Ube2m	0	ENSMUSG00000005575	304.771	0.417893	0.320437	1.30414	0.192187	0.331808	Ube2m	0	ENSMUSG00000005575	304.771	-1.15135	0.318919	-3.61015	0.000306019	0.00184649	Ube2m	TRUE
ENSMUSG00000005580	Adcy9	4.95297	4.90873	3.35538	2.54633	2.72523	1.75972	2.5084	2.65104	2.63729	4.25793	4.09077	3.86919	ENSMUSG00000005580	12.0053	0.180567	0.609228	0.296386	0.766935	0.876461	Adcy9	0	ENSMUSG00000005580	12.0053	-1.86854	0.548296	-3.4079	0.00065465	0.00225221	Adcy9	TRUE	ENSMUSG00000005580	12.0053	2.0491	0.572297	3.58049	0.000342953	0.00134951	Adcy9	TRUE	ENSMUSG00000005580	12.0053	-1.58184	0.577478	-2.73922	0.00615846	0.0251852	Adcy9	TRUE
ENSMUSG00000017453	Pipox	0	0	0	0	0	2.19519	5.22291	4.90913	5.19696	5.86836	5.93975	5.41993	ENSMUSG00000017453	22.0222	3.52251	0.654218	5.3843	7.27264e-08	9.61166e-07	Pipox	TRUE	ENSMUSG00000017453	22.0222	4.52956	0.677949	6.68127	2.36883e-11	2.19074e-10	Pipox	TRUE	ENSMUSG00000017453	22.0222	-1.00705	0.74312	-1.35517	0.175364	0.308962	Pipox	0	ENSMUSG00000017453	22.0222	-4.12356	0.651089	-6.33333	2.39925e-10	3.9264e-09	Pipox	TRUE
ENSMUSG00000005609	Ctr9	9.8554	9.95109	9.83068	10.0744	10.1799	10.0342	9.9975	9.93761	9.93158	10.0604	9.03255	10.3325	ENSMUSG00000005609	996.829	-0.141176	0.23113	-0.610809	0.541326	0.721935	Ctr9	0	ENSMUSG00000005609	996.829	0.0716036	0.230838	0.310189	0.756417	0.849639	Ctr9	0	ENSMUSG00000005609	996.829	-0.21278	0.23109	-0.920767	0.357172	0.52655	Ctr9	0	ENSMUSG00000005609	996.829	0.207333	0.231075	0.897251	0.369585	0.592312	Ctr9	0
ENSMUSG00000024517	Grp	2.83763	3.48576	2.7595	8.43947	7.8871	8.3467	7.28324	8.04056	7.70732	0	0	0	ENSMUSG00000024517	129.468	-0.528956	0.28959	-1.82657	0.0677645	0.171719	Grp	0	ENSMUSG00000024517	129.468	4.52839	0.373728	12.1168	8.60247e-34	3.6049e-32	Grp	TRUE	ENSMUSG00000024517	129.468	-5.05735	0.373346	-13.546	8.36546e-42	5.15852e-40	Grp	TRUE	ENSMUSG00000024517	129.468	7.48229	0.554093	13.5037	1.48788e-41	1.43871e-39	Grp	TRUE
ENSMUSG00000005611	Irag1	2.67353	2.29985	2.158	1.7743	1.9284	2.19519	1.11934	0.910884	0.903244	3.43584	4.24229	4.20965	ENSMUSG00000005611	5.81221	-0.926924	0.733517	-1.26367	0.206348	0.387898	Irag1	0	ENSMUSG00000005611	5.81221	-1.31773	0.713345	-1.84725	0.0647106	0.1315	Irag1	0	ENSMUSG00000005611	5.81221	0.390803	0.695501	0.561902	0.574183	0.726905	Irag1	0	ENSMUSG00000005611	5.81221	-1.8915	0.673576	-2.80815	0.00498267	0.0211109	Irag1	TRUE
ENSMUSG00000055170	Ifng	0	0	0	6.50091	7.51893	6.05797	6.51223	4.07412	5.16232	7.24889	7.04595	7.10961	ENSMUSG00000055170	74.8237	-1.17167	0.481751	-2.43211	0.0150113	0.0515369	Ifng	0	ENSMUSG00000055170	74.8237	4.52179	0.612298	7.38495	1.52513e-13	1.73287e-12	Ifng	TRUE	ENSMUSG00000055170	74.8237	-5.69346	0.609572	-9.3401	9.62459e-21	2.14092e-19	Ifng	0	ENSMUSG00000055170	74.8237	-0.293266	0.474918	-0.617507	0.5369	0.739616	Ifng	0
ENSMUSG00000005621	Zfp592	10.052	10.3062	9.93133	10.1238	10.0214	9.59873	9.5534	9.58265	9.67627	10.5929	10.2737	10.7838	ENSMUSG00000005621	1092.02	-0.318758	0.179821	-1.77264	0.0762885	0.188031	Zfp592	0	ENSMUSG00000005621	1092.02	-0.492765	0.178941	-2.75378	0.00589119	0.016376	Zfp592	0	ENSMUSG00000005621	1092.02	0.174006	0.179047	0.971848	0.331126	0.499282	Zfp592	0	ENSMUSG00000005621	1092.02	-0.630292	0.178621	-3.52865	0.00041769	0.00243768	Zfp592	0
ENSMUSG00000005625	Psmd4	10.7878	10.7434	10.7938	10.7337	10.6202	10.8629	10.9893	10.8096	10.9494	10.9075	10.9252	11.0284	ENSMUSG00000005625	1845.29	0.175471	0.0883652	1.98575	0.0470616	0.129913	Psmd4	0	ENSMUSG00000005625	1845.29	0.140297	0.0874632	1.60406	0.1087	0.202111	Psmd4	0	ENSMUSG00000005625	1845.29	0.0351743	0.0883961	0.397916	0.690692	0.816874	Psmd4	0	ENSMUSG00000005625	1845.29	-0.212904	0.0881522	-2.41519	0.015727	0.055034	Psmd4	0
ENSMUSG00000005628	Tmod4	2.98495	3.38098	2.48987	2.21135	3.00285	4.32845	2.1755	3.29307	2.63729	2.25627	2.92681	3.96213	ENSMUSG00000005628	7.76649	-0.582298	0.64619	-0.901125	0.367522	0.567538	Tmod4	0	ENSMUSG00000005628	7.76649	-0.209046	0.643783	-0.324715	0.745397	0.842408	Tmod4	0	ENSMUSG00000005628	7.76649	-0.373252	0.639849	-0.583344	0.559662	0.715119	Tmod4	0	ENSMUSG00000005628	7.76649	0.217319	0.637093	0.34111	0.733021	0.873089	Tmod4	0
ENSMUSG00000073802	Cdkn2b	2.02652	0.835775	2.48987	6.66477	6.89318	6.42147	6.24865	6.79474	6.86722	4.0099	2.92681	2.28968	ENSMUSG00000073802	53.1608	-0.000164007	0.405537	-0.000404419	0.999677	1	Cdkn2b	0	ENSMUSG00000073802	53.1608	4.50193	0.504381	8.92566	4.43057e-19	7.90606e-18	Cdkn2b	TRUE	ENSMUSG00000073802	53.1608	-4.50209	0.505871	-8.89969	5.60019e-19	1.10005e-17	Cdkn2b	0	ENSMUSG00000073802	53.1608	3.22903	0.450951	7.16049	8.03882e-13	1.66992e-11	Cdkn2b	TRUE
ENSMUSG00000005656	Snx6	10.1013	10.0127	10.1984	9.9825	10.0561	9.94101	10.4254	10.4066	10.3686	9.88706	10.0402	9.88294	ENSMUSG00000005656	1112.7	0.405384	0.103234	3.92685	8.60639e-05	0.000616524	Snx6	0	ENSMUSG00000005656	1112.7	0.293934	0.101817	2.8869	0.00389062	0.0112699	Snx6	0	ENSMUSG00000005656	1112.7	0.111449	0.103553	1.07625	0.281813	0.443894	Snx6	0	ENSMUSG00000005656	1112.7	0.0553489	0.103844	0.532998	0.594035	0.780937	Snx6	0
ENSMUSG00000005667	Mthfd2	10.1866	9.95338	10.1122	10.0889	10.0936	10.0061	10.5252	10.4317	10.5284	9.87782	10.057	9.8665	ENSMUSG00000005667	1144.42	0.430924	0.110467	3.90093	9.58241e-05	0.000680248	Mthfd2	0	ENSMUSG00000005667	1144.42	0.407766	0.109362	3.72859	0.000192558	0.000729287	Mthfd2	0	ENSMUSG00000005667	1144.42	0.0231578	0.110944	0.208735	0.834655	0.915026	Mthfd2	0	ENSMUSG00000005667	1144.42	0.126227	0.111187	1.13526	0.256265	0.467709	Mthfd2	0
ENSMUSG00000029561	Oasl2	2.83763	0	2.158	9.39393	9.01894	8.87259	7.65459	6.06641	6.78991	6.64345	5.77552	7.45165	ENSMUSG00000029561	197.485	-2.07056	0.373258	-5.54727	2.90167e-08	4.03853e-07	Oasl2	TRUE	ENSMUSG00000029561	197.485	4.49432	0.467898	9.60533	7.59114e-22	1.63449e-20	Oasl2	TRUE	ENSMUSG00000029561	197.485	-6.56488	0.464877	-14.1218	2.78976e-45	1.9625e-43	Oasl2	0	ENSMUSG00000029561	197.485	2.24497	0.373529	6.01014	1.85359e-09	2.73078e-08	Oasl2	TRUE
ENSMUSG00000005674	Tomm40l	8.58109	8.18677	8.41096	8.9366	8.79571	8.96848	9.1148	8.95835	9.08528	8.52129	8.65772	8.87254	ENSMUSG00000005674	439.421	0.151238	0.139465	1.08442	0.278179	0.473274	Tomm40l	0	ENSMUSG00000005674	439.421	0.64939	0.139428	4.65752	3.20037e-06	1.60686e-05	Tomm40l	0	ENSMUSG00000005674	439.421	-0.498152	0.141418	-3.52254	0.000427432	0.00165684	Tomm40l	0	ENSMUSG00000005674	439.421	0.211456	0.140249	1.50772	0.131626	0.295642	Tomm40l	0
ENSMUSG00000005677	Nr1i3	8.17979	7.8416	8.11913	8.52728	8.53696	8.60281	8.76426	8.614	8.73071	8.05218	8.21553	8.43542	ENSMUSG00000005677	339.572	0.146587	0.145997	1.00404	0.315359	0.514301	Nr1i3	0	ENSMUSG00000005677	339.572	0.64733	0.145966	4.43482	9.21512e-06	4.3342e-05	Nr1i3	0	ENSMUSG00000005677	339.572	-0.500743	0.148344	-3.37555	0.00073667	0.00271562	Nr1i3	0	ENSMUSG00000005677	339.572	0.315503	0.147383	2.14071	0.0322975	0.0995044	Nr1i3	0
ENSMUSG00000005681	Apoa2	2.67353	3.01138	2.158	2.21135	0	2.19519	3.66956	3.91487	3.72069	0.811889	0.958635	2.28968	ENSMUSG00000005681	5.55807	1.74297	0.713125	2.44413	0.0145202	0.0501898	Apoa2	0	ENSMUSG00000005681	5.55807	0.982001	0.685374	1.4328	0.151916	0.26459	Apoa2	0	ENSMUSG00000005681	5.55807	0.760968	0.722481	1.05327	0.292217	0.45534	Apoa2	0	ENSMUSG00000005681	5.55807	0.291986	0.740155	0.394492	0.693217	0.847688	Apoa2	0
ENSMUSG00000005682	Pan2	9.94023	10.0801	10.2153	9.49177	9.20537	9.30148	8.80265	8.68051	8.75706	10.0169	9.39797	10.3444	ENSMUSG00000005682	790.27	-0.582264	0.182757	-3.186	0.00144255	0.00716923	Pan2	0	ENSMUSG00000005682	790.27	-1.32008	0.18069	-7.30576	2.75708e-13	3.07524e-12	Pan2	TRUE	ENSMUSG00000005682	790.27	0.737814	0.18018	4.09488	4.22381e-05	0.000196385	Pan2	0	ENSMUSG00000005682	790.27	-0.606571	0.180318	-3.36391	0.000768475	0.00417056	Pan2	0
ENSMUSG00000005683	Cs	12.2373	11.9998	12.1811	11.8603	11.9749	11.9408	12.2474	12.2093	12.1719	11.9059	11.8538	11.8874	ENSMUSG00000005683	4230.75	0.282288	0.0908824	3.10608	0.00189586	0.00908327	Cs	0	ENSMUSG00000005683	4230.75	0.0680489	0.0904044	0.752717	0.45162	0.601739	Cs	0	ENSMUSG00000005683	4230.75	0.214239	0.0908606	2.35789	0.0183792	0.0474982	Cs	0	ENSMUSG00000005683	4230.75	0.0441258	0.0909974	0.484913	0.627738	0.805292	Cs	0
ENSMUSG00000005686	Ampd3	6.90841	6.11435	6.47132	5.51676	4.63539	4.76817	5.31076	5.03065	5.55839	7.40496	7.4479	7.51438	ENSMUSG00000005686	84.2027	0.283882	0.310743	0.91356	0.360948	0.561194	Ampd3	0	ENSMUSG00000005686	84.2027	-1.18517	0.28151	-4.21004	2.55327e-05	0.00011264	Ampd3	TRUE	ENSMUSG00000005686	84.2027	1.46905	0.296476	4.95504	7.23136e-07	4.38017e-06	Ampd3	TRUE	ENSMUSG00000005686	84.2027	-2.39049	0.291576	-8.19851	2.43379e-16	6.66111e-15	Ampd3	TRUE
ENSMUSG00000005687	Bcas2	10.0299	10.2736	10.3088	9.67595	9.71199	9.84882	9.72111	9.69416	9.67781	10.0776	10.0659	9.99028	ENSMUSG00000005687	981.634	-0.0494291	0.11264	-0.438824	0.660789	0.808119	Bcas2	0	ENSMUSG00000005687	981.634	-0.50694	0.110463	-4.58924	4.4486e-06	2.18847e-05	Bcas2	0	ENSMUSG00000005687	981.634	0.457511	0.111388	4.10737	4.00195e-05	0.000186778	Bcas2	0	ENSMUSG00000005687	981.634	-0.29825	0.111629	-2.67181	0.00754439	0.0298435	Bcas2	0
ENSMUSG00000005696	Sh2d1a	9.77921	10.0864	10.0787	6.91679	7.25305	7.23022	6.29247	6.028	5.61072	10.0937	10.5473	10.2916	ENSMUSG00000005696	624.488	-1.13764	0.199543	-5.70122	1.1895e-08	1.74986e-07	Sh2d1a	TRUE	ENSMUSG00000005696	624.488	-3.95853	0.185847	-21.3	1.13552e-100	4.51564e-98	Sh2d1a	TRUE	ENSMUSG00000005696	624.488	2.82089	0.174797	16.1381	1.37686e-58	1.57821e-56	Sh2d1a	TRUE	ENSMUSG00000005696	624.488	-3.14926	0.174424	-18.0552	7.18391e-73	1.59124e-70	Sh2d1a	TRUE
ENSMUSG00000005698	Ctcf	10.5153	10.3257	9.63512	10.3223	10.4584	9.89836	10.1806	10.1889	10.192	10.9316	10.5029	10.6652	ENSMUSG00000005698	1308.13	-0.0416597	0.179792	-0.231711	0.816763	0.906175	Ctcf	0	ENSMUSG00000005698	1308.13	0.00774741	0.179303	0.0432085	0.965535	0.985409	Ctcf	0	ENSMUSG00000005698	1308.13	-0.0494072	0.179719	-0.274914	0.783382	0.882456	Ctcf	0	ENSMUSG00000005698	1308.13	-0.468866	0.179262	-2.61553	0.00890896	0.0343258	Ctcf	0
ENSMUSG00000005699	Pard6a	7.54682	7.25978	7.42492	6.07831	5.83608	6.49965	6.51223	6.29384	6.48812	6.86533	6.98278	6.76729	ENSMUSG00000005699	110.565	0.262005	0.234568	1.11697	0.264008	0.456922	Pard6a	0	ENSMUSG00000005699	110.565	-0.97285	0.217041	-4.48234	7.38305e-06	3.51665e-05	Pard6a	0	ENSMUSG00000005699	110.565	1.23486	0.226277	5.45727	4.83515e-08	3.41245e-07	Pard6a	TRUE	ENSMUSG00000005699	110.565	-0.703213	0.229527	-3.06375	0.00218578	0.0104249	Pard6a	0
ENSMUSG00000005705	Agrp	3.11862	3.14538	4.28312	1.14428	1.9284	1.75972	1.74198	0	0	1.32827	2.51535	0.979927	ENSMUSG00000005705	4.16263	-0.725118	0.782484	-0.926688	0.354088	0.554761	Agrp	0	ENSMUSG00000005705	4.16263	-2.40588	0.764968	-3.14508	0.00166044	0.00525941	Agrp	TRUE	ENSMUSG00000005705	4.16263	1.68076	0.760001	2.21153	0.0269992	0.0660109	Agrp	0	ENSMUSG00000005705	4.16263	-0.0858926	0.772356	-0.111209	0.911451	0.967147	Agrp	0
ENSMUSG00000005718	Tfap4	6.05153	5.99515	5.44989	4.65577	5.22813	4.70357	5.0802	4.99127	4.76065	4.96441	4.09077	4.48491	ENSMUSG00000005718	34.497	0.0632256	0.368318	0.17166	0.863705	0.932657	Tfap4	0	ENSMUSG00000005718	34.497	-0.890546	0.346596	-2.56941	0.0101873	0.0266671	Tfap4	0	ENSMUSG00000005718	34.497	0.953772	0.355953	2.67949	0.00737345	0.0212223	Tfap4	0	ENSMUSG00000005718	34.497	0.308786	0.372808	0.828272	0.407517	0.630382	Tfap4	0
ENSMUSG00000001249	Hpn	2.02652	2.04937	1.10723	4.78806	4.71462	5.24748	6.61934	6.17584	6.68399	6.71782	6.42479	6.20804	ENSMUSG00000001249	52.3978	1.53693	0.333197	4.61266	3.97545e-06	3.86378e-05	Hpn	TRUE	ENSMUSG00000001249	52.3978	4.48434	0.448788	9.99211	1.65028e-23	4.01967e-22	Hpn	TRUE	ENSMUSG00000001249	52.3978	-2.94741	0.466543	-6.31755	2.65744e-10	2.453e-09	Hpn	TRUE	ENSMUSG00000001249	52.3978	-1.50058	0.332621	-4.51138	6.44082e-06	5.63838e-05	Hpn	TRUE
ENSMUSG00000005763	Cd247	11.2892	11.5427	11.5022	11.6778	11.431	11.6281	11.5155	11.4508	11.3902	11.979	12.1829	12.0474	ENSMUSG00000005763	3242.25	-0.130319	0.116664	-1.11705	0.263974	0.456922	Cd247	0	ENSMUSG00000005763	3242.25	0.00534742	0.1164	0.0459399	0.963358	0.984012	Cd247	0	ENSMUSG00000005763	3242.25	-0.135666	0.116591	-1.16361	0.244582	0.398556	Cd247	0	ENSMUSG00000005763	3242.25	-0.484916	0.116254	-4.17118	3.03033e-05	0.000230203	Cd247	0
ENSMUSG00000005774	Rfx5	8.62107	8.82604	8.84681	8.57843	8.62163	8.92311	7.99677	8.07393	8.00483	8.80332	7.98246	8.61788	ENSMUSG00000005774	369.319	-0.675883	0.199138	-3.39405	0.000688672	0.00382173	Rfx5	0	ENSMUSG00000005774	369.319	-0.731484	0.197529	-3.70317	0.000212918	0.000798176	Rfx5	0	ENSMUSG00000005774	369.319	0.0556012	0.196414	0.283082	0.777114	0.878101	Rfx5	0	ENSMUSG00000005774	369.319	0.207725	0.19707	1.05407	0.291851	0.509903	Rfx5	0
ENSMUSG00000005779	Psmb4	10.6345	10.2663	10.5186	10.516	10.4512	10.6188	10.9717	10.9632	11.0523	10.349	10.5894	10.142	ENSMUSG00000005779	1568	0.462543	0.143977	3.21262	0.0013153	0.00667295	Psmb4	0	ENSMUSG00000005779	1568	0.512969	0.143448	3.576	0.000348891	0.00126202	Psmb4	0	ENSMUSG00000005779	1568	-0.0504259	0.144336	-0.349364	0.726816	0.843472	Psmb4	0	ENSMUSG00000005779	1568	0.156836	0.144429	1.0859	0.277522	0.492916	Psmb4	0
ENSMUSG00000005800	Mmp8	0.822571	0.835775	1.10723	1.7743	0	1.75972	2.1755	0	1.45446	1.70776	2.51535	3.13404	ENSMUSG00000005800	2.29463	0.017509	0.791828	0.0221122	0.982358	NA	Mmp8	0	ENSMUSG00000005800	2.29463	0.425003	0.791467	0.536981	0.591281	0.724755	Mmp8	0	ENSMUSG00000005800	2.29463	-0.407494	0.792845	-0.513965	0.607277	0.753614	Mmp8	0	ENSMUSG00000005800	2.29463	-0.969112	0.787368	-1.23082	0.218389	0.421574	Mmp8	0
ENSMUSG00000005802	Slc30a4	6.46948	6.25441	6.01095	5.22153	5.90527	3.93716	6.39653	6.35717	6.69615	4.89284	4.24229	3.96213	ENSMUSG00000005802	55.3452	1.24554	0.388724	3.20417	0.00135454	0.00682201	Slc30a4	TRUE	ENSMUSG00000005802	55.3452	0.236901	0.373049	0.635039	0.525403	0.668976	Slc30a4	0	ENSMUSG00000005802	55.3452	1.00863	0.389503	2.58954	0.00961037	0.0268651	Slc30a4	TRUE	ENSMUSG00000005802	55.3452	0.743263	0.408208	1.8208	0.068638	0.181067	Slc30a4	0
ENSMUSG00000005803	Sqor	6.8423	7.16829	7.48192	3.7119	3.23557	4.63595	4.61173	4.95078	5.09044	6.46987	7.15503	6.6324	ENSMUSG00000005803	74.3791	0.862017	0.370114	2.32906	0.0198559	0.0651816	Sqor	0	ENSMUSG00000005803	74.3791	-2.22715	0.311192	-7.15683	8.25639e-13	8.7342e-12	Sqor	TRUE	ENSMUSG00000005803	74.3791	3.08916	0.349235	8.84551	9.11139e-19	1.75439e-17	Sqor	TRUE	ENSMUSG00000005803	74.3791	-2.70262	0.350817	-7.70378	1.32097e-14	3.22191e-13	Sqor	TRUE
ENSMUSG00000005804	Bloc1s6	9.39056	9.61227	9.63722	9.30563	9.24594	9.05517	9.35588	8.96599	9.18787	9.04946	9.29988	9.19086	ENSMUSG00000005804	624.434	-0.0283526	0.152781	-0.185577	0.852777	0.927397	Bloc1s6	0	ENSMUSG00000005804	624.434	-0.370001	0.150701	-2.4552	0.0140806	0.0353529	Bloc1s6	0	ENSMUSG00000005804	624.434	0.341649	0.151735	2.25162	0.0243466	0.0604815	Bloc1s6	0	ENSMUSG00000005804	624.434	0.0227722	0.152453	0.149372	0.88126	0.95096	Bloc1s6	0
ENSMUSG00000005813	Metap1	9.19444	9.00418	9.25653	8.81393	8.80931	8.97192	9.25982	9.2277	9.22401	8.93163	9.06341	8.94549	ENSMUSG00000005813	535.555	0.368857	0.122972	2.99953	0.00270396	0.0123654	Metap1	0	ENSMUSG00000005813	535.555	0.0836376	0.119785	0.69823	0.485033	0.633045	Metap1	0	ENSMUSG00000005813	535.555	0.28522	0.122871	2.32129	0.0202711	0.0515736	Metap1	0	ENSMUSG00000005813	535.555	-0.114601	0.12337	-0.928924	0.352928	0.575397	Metap1	0
ENSMUSG00000005823	Gpr108	10.3475	10.5333	10.5633	10.556	10.3785	10.5698	10.009	9.98098	10.0966	10.2415	10.5814	10.4812	ENSMUSG00000005823	1329.23	-0.47423	0.116767	-4.06133	4.87939e-05	0.000373346	Gpr108	0	ENSMUSG00000005823	1329.23	-0.450994	0.11605	-3.8862	0.000101825	0.000406008	Gpr108	0	ENSMUSG00000005823	1329.23	-0.0232357	0.115872	-0.200529	0.841067	0.918719	Gpr108	0	ENSMUSG00000005823	1329.23	0.0667261	0.115908	0.575683	0.56483	0.75967	Gpr108	0
ENSMUSG00000005824	Tnfsf14	5.38313	5.49024	6.18126	7.21592	6.99191	7.18362	4.30448	4.21754	3.98135	7.51034	7.54584	7.76711	ENSMUSG00000005824	100.813	-2.92335	0.286634	-10.1989	2.00565e-24	1.5353e-22	Tnfsf14	TRUE	ENSMUSG00000005824	100.813	-1.50598	0.295169	-5.10209	3.35919e-07	1.93032e-06	Tnfsf14	TRUE	ENSMUSG00000005824	100.813	-1.41737	0.245757	-5.76736	8.05245e-09	6.24952e-08	Tnfsf14	TRUE	ENSMUSG00000005824	100.813	-0.470375	0.228947	-2.05451	0.0399263	0.118191	Tnfsf14	0
ENSMUSG00000005846	Rsl1d1	10.0881	10.0738	10.1784	10.3824	10.5691	10.4628	10.9785	10.9343	10.8427	10.5346	10.4755	10.4067	ENSMUSG00000005846	1471.15	0.444633	0.0986132	4.50886	6.51779e-06	6.08186e-05	Rsl1d1	0	ENSMUSG00000005846	1471.15	0.802896	0.0983384	8.16462	3.22445e-16	4.60642e-15	Rsl1d1	0	ENSMUSG00000005846	1471.15	-0.358263	0.0996806	-3.59411	0.000325504	0.00128918	Rsl1d1	0	ENSMUSG00000005846	1471.15	-0.000616859	0.0990378	-0.00622852	0.99503	1	Rsl1d1	0
ENSMUSG00000005871	Apc	8.60407	8.83102	8.78397	8.9822	9.20194	8.97534	8.49096	8.5977	8.71884	9.68076	8.5816	9.60348	ENSMUSG00000005871	501.797	-0.445131	0.235271	-1.89199	0.0584924	0.153527	Apc	0	ENSMUSG00000005871	501.797	-0.136134	0.234867	-0.579624	0.562168	0.700321	Apc	0	ENSMUSG00000005871	501.797	-0.308996	0.234731	-1.31638	0.188046	0.326272	Apc	0	ENSMUSG00000005871	501.797	-0.291333	0.233754	-1.24632	0.212645	0.413848	Apc	0
ENSMUSG00000005873	Reep5	10.7276	10.666	10.5677	10.6372	10.6342	10.7821	10.4844	10.5834	10.5087	9.92792	10.1158	9.91381	ENSMUSG00000005873	1436.77	-0.160831	0.10421	-1.54333	0.122752	0.267962	Reep5	0	ENSMUSG00000005873	1436.77	-0.129708	0.103522	-1.25296	0.210222	0.342364	Reep5	0	ENSMUSG00000005873	1436.77	-0.0311225	0.103878	-0.299607	0.764477	0.869573	Reep5	0	ENSMUSG00000005873	1436.77	0.697421	0.104909	6.64787	2.97355e-11	5.36902e-10	Reep5	0
ENSMUSG00000005881	Ergic3	10.1342	9.97491	10.164	10.5101	10.1248	10.2742	10.8172	10.7585	10.717	10.0675	10.3591	10.0681	ENSMUSG00000005881	1313.2	0.45151	0.134589	3.35472	0.000794449	0.004322	Ergic3	0	ENSMUSG00000005881	1313.2	0.667606	0.134154	4.97643	6.47675e-07	3.59766e-06	Ergic3	0	ENSMUSG00000005881	1313.2	-0.216096	0.135256	-1.59768	0.110114	0.214375	Ergic3	0	ENSMUSG00000005881	1313.2	0.136436	0.135121	1.00973	0.312625	0.53257	Ergic3	0
ENSMUSG00000005882	Uqcc1	8.4509	8.71186	8.52837	8.91506	8.94282	8.80876	9.10562	9.11542	8.89795	8.60485	8.96061	8.94834	ENSMUSG00000005882	459.486	0.150147	0.138519	1.08394	0.278391	0.473425	Uqcc1	0	ENSMUSG00000005882	459.486	0.473302	0.1378	3.43471	0.000593189	0.00205601	Uqcc1	0	ENSMUSG00000005882	459.486	-0.323155	0.139782	-2.31185	0.0207858	0.052718	Uqcc1	0	ENSMUSG00000005882	459.486	0.0473576	0.138719	0.341392	0.732808	0.872976	Uqcc1	0
ENSMUSG00000005883	Spo11	6.71087	7.1121	6.90563	5.51676	5.28115	5.83488	5.17689	5.24672	5.01478	6.61036	6.16511	7.15952	ENSMUSG00000005883	75.9703	-0.402639	0.318374	-1.26468	0.205988	0.387472	Spo11	0	ENSMUSG00000005883	75.9703	-1.73364	0.299727	-5.78407	7.29133e-09	5.1422e-08	Spo11	TRUE	ENSMUSG00000005883	75.9703	1.331	0.299445	4.44489	8.79381e-06	4.5622e-05	Spo11	TRUE	ENSMUSG00000005883	75.9703	-1.1025	0.300687	-3.66661	0.000245789	0.00151375	Spo11	TRUE
ENSMUSG00000005886	Ncoa2	9.71205	9.88916	10.0956	10.9209	11.0526	10.7674	9.9842	10.2538	10.2048	10.6167	10.2084	10.6487	ENSMUSG00000005886	1370.64	-0.761825	0.157068	-4.8503	1.23276e-06	1.31484e-05	Ncoa2	0	ENSMUSG00000005886	1370.64	0.246212	0.157656	1.56171	0.118357	0.216494	Ncoa2	0	ENSMUSG00000005886	1370.64	-1.00804	0.157232	-6.41116	1.44419e-10	1.37678e-09	Ncoa2	TRUE	ENSMUSG00000005886	1370.64	0.411866	0.156546	2.63096	0.00851429	0.0330863	Ncoa2	0
ENSMUSG00000005893	Nr2c2	9.15608	8.94568	8.59017	8.71766	8.60613	8.5624	8.4137	8.27589	8.49701	9.13142	9.01687	8.8575	ENSMUSG00000005893	431.72	-0.225163	0.151113	-1.49003	0.136216	0.288615	Nr2c2	0	ENSMUSG00000005893	431.72	-0.505562	0.14815	-3.4125	0.000643701	0.00221806	Nr2c2	0	ENSMUSG00000005893	431.72	0.280398	0.148934	1.8827	0.059741	0.129131	Nr2c2	0	ENSMUSG00000005893	431.72	-0.371958	0.148621	-2.50273	0.0123241	0.0449048	Nr2c2	0
ENSMUSG00000005897	Nr2c1	7.21493	6.56061	6.56224	6.69879	6.38864	5.89397	6.88566	7.0556	6.62161	6.59916	6.20256	6.7413	ENSMUSG00000005897	99.9933	0.505091	0.269187	1.87636	0.0606059	0.157792	Nr2c1	0	ENSMUSG00000005897	99.9933	0.0622782	0.260528	0.239046	0.81107	0.887295	Nr2c1	0	ENSMUSG00000005897	99.9933	0.442813	0.268952	1.64644	0.0996729	0.197642	Nr2c1	0	ENSMUSG00000005897	99.9933	-0.177525	0.270712	-0.655771	0.511971	0.719798	Nr2c1	0
ENSMUSG00000005899	Smpd4	8.62669	8.38944	8.47788	9.05623	9.2258	8.99572	9.39911	9.25497	9.1508	9.00347	9.1546	8.98479	ENSMUSG00000005899	513.421	0.174213	0.127952	1.36155	0.17334	0.343229	Smpd4	0	ENSMUSG00000005899	513.421	0.765143	0.128386	5.95969	2.52713e-09	1.89108e-08	Smpd4	0	ENSMUSG00000005899	513.421	-0.590929	0.130335	-4.53394	5.78946e-06	3.08402e-05	Smpd4	0	ENSMUSG00000005899	513.421	0.0451872	0.128237	0.352372	0.724559	0.86833	Smpd4	0
ENSMUSG00000005907	Pex1	8.65997	8.63135	8.80274	8.36198	8.42362	8.14255	8.77588	8.80781	8.86871	8.30744	7.66464	8.07346	ENSMUSG00000005907	361.132	0.500898	0.172089	2.91069	0.00360627	0.0157985	Pex1	0	ENSMUSG00000005907	361.132	0.119982	0.168549	0.711852	0.476557	0.625164	Pex1	0	ENSMUSG00000005907	361.132	0.380916	0.172119	2.2131	0.026891	0.0657877	Pex1	0	ENSMUSG00000005907	361.132	0.276013	0.174446	1.58222	0.113599	0.265579	Pex1	0
ENSMUSG00000005917	Otx1	3.11862	1.36156	3.18273	0	0	0	0	0	0	0	0	1.96978	ENSMUSG00000005917	1.68771	0	0.687766	0	1	NA	Otx1	0	ENSMUSG00000005917	1.68771	-1.50552	0.707839	-2.12692	0.0334264	0.0751006	Otx1	0	ENSMUSG00000005917	1.68771	1.47365	0.702109	2.09889	0.0358266	0.0839082	Otx1	0	ENSMUSG00000005917	1.68771	-0.423716	0.694718	-0.609911	0.541921	0.742719	Otx1	0
ENSMUSG00000005936	Kctd20	10.1989	9.96928	9.9849	10.4551	10.3601	10.4882	10.0447	9.9885	9.93158	10.6374	10.302	10.7822	ENSMUSG00000005936	1249.88	-0.442362	0.123711	-3.57578	0.00034919	0.00212262	Kctd20	0	ENSMUSG00000005936	1249.88	-0.063795	0.123505	-0.516538	0.605479	0.736641	Kctd20	0	ENSMUSG00000005936	1249.88	-0.378567	0.123414	-3.06746	0.00215885	0.00714946	Kctd20	0	ENSMUSG00000005936	1249.88	-0.146	0.122693	-1.18997	0.234059	0.441489	Kctd20	0
ENSMUSG00000076752	Trgc2	5.05655	4.41989	4.5193	10.4589	10.3195	10.3394	9.43132	9.17595	9.03111	7.98062	7.50895	7.84849	ENSMUSG00000076752	541.976	-1.15035	0.141559	-8.12625	4.42763e-16	1.60247e-14	Trgc2	TRUE	ENSMUSG00000076752	541.976	4.47648	0.202793	22.0742	5.59763e-108	2.66038e-105	Trgc2	TRUE	ENSMUSG00000076752	541.976	-5.62683	0.201694	-27.8978	2.8357e-171	2.51165e-168	Trgc2	0	ENSMUSG00000076752	541.976	2.57154	0.147176	17.4725	2.32234e-68	4.80851e-66	Trgc2	TRUE
ENSMUSG00000005949	Ctns	7.30182	7.24493	7.20554	7.99535	8.24165	7.62843	7.42778	7.46793	7.5687	7.53406	7.4711	7.44362	ENSMUSG00000005949	189.727	-0.47189	0.182523	-2.58538	0.00972718	0.0361271	Ctns	0	ENSMUSG00000005949	189.727	0.239917	0.184004	1.30387	0.192279	0.31909	Ctns	0	ENSMUSG00000005949	189.727	-0.711807	0.183432	-3.8805	0.00010424	0.000451484	Ctns	0	ENSMUSG00000005949	189.727	0.480587	0.181759	2.64409	0.0081912	0.0320662	Ctns	0
ENSMUSG00000005950	P2rx5	0	0	0	0	0	2.19519	1.74198	0	1.45446	0.811889	0	0	ENSMUSG00000005950	0.701707	0.0470469	0.57405	0.0819562	0.934682	NA	P2rx5	0	ENSMUSG00000005950	0.701707	0.477804	0.575393	0.830396	0.406315	NA	P2rx5	0	ENSMUSG00000005950	0.701707	-0.430757	0.570815	-0.754636	0.450468	NA	P2rx5	0	ENSMUSG00000005950	0.701707	0.320828	0.57166	0.561222	0.574646	NA	P2rx5	0
ENSMUSG00000005951	Shpk	5.71406	6.84296	6.29167	6.7155	6.43617	7.13546	6.1329	5.79629	5.05311	6.70742	6.99351	7.15952	ENSMUSG00000005951	91.6465	-1.03101	0.349629	-2.94887	0.00318942	0.0142539	Shpk	TRUE	ENSMUSG00000005951	91.6465	-0.600306	0.349213	-1.71903	0.0856096	0.166121	Shpk	0	ENSMUSG00000005951	91.6465	-0.430703	0.343838	-1.25263	0.210339	0.355571	Shpk	0	ENSMUSG00000005951	91.6465	-0.160759	0.340668	-0.471894	0.637002	0.812308	Shpk	0
ENSMUSG00000005958	Ephb3	1.34319	0	0	1.14428	0	2.19519	0	0	1.45446	0	0	0	ENSMUSG00000005958	0.672292	-0.300192	0.567017	-0.529424	0.596512	NA	Ephb3	0	ENSMUSG00000005958	0.672292	0.023546	0.568906	0.0413883	0.966986	NA	Ephb3	0	ENSMUSG00000005958	0.672292	-0.323738	0.567971	-0.569991	0.568684	NA	Ephb3	0	ENSMUSG00000005958	0.672292	0.544869	0.565719	0.963144	0.335475	NA	Ephb3	0
ENSMUSG00000005968	Tuft1	5.79617	5.90355	6.33357	6.85779	6.18112	6.33882	6.27073	6.78325	6.12414	6.12415	4.82582	5.45233	ENSMUSG00000005968	71.0472	-0.0501623	0.345854	-0.145039	0.88468	0.943761	Tuft1	0	ENSMUSG00000005968	71.0472	0.388124	0.345377	1.12377	0.261112	0.403811	Tuft1	0	ENSMUSG00000005968	71.0472	-0.438286	0.34786	-1.25995	0.207688	0.352434	Tuft1	0	ENSMUSG00000005968	71.0472	0.890508	0.351829	2.53108	0.0113712	0.0420112	Tuft1	0
ENSMUSG00000076754	Trgv2	2.98495	2.86365	2.158	8.50823	8.59046	8.56694	7.59459	7.28461	6.99083	6.07649	5.67254	5.76766	ENSMUSG00000076754	148.819	-1.24513	0.212256	-5.86615	4.46022e-09	6.98929e-08	Trgv2	TRUE	ENSMUSG00000076754	148.819	4.44533	0.339737	13.0846	4.03248e-39	2.15279e-37	Trgv2	TRUE	ENSMUSG00000076754	148.819	-5.69045	0.337217	-16.8748	6.90007e-64	9.40243e-62	Trgv2	0	ENSMUSG00000076754	148.819	2.68168	0.22587	11.8727	1.64145e-32	1.16238e-30	Trgv2	TRUE
ENSMUSG00000005980	Dnase1	5.05655	4.70676	5.24558	5.99862	5.97129	6.00535	5.98051	5.81896	5.58479	6.32784	5.9174	6.78011	ENSMUSG00000005980	57.8756	-0.185116	0.297397	-0.622455	0.533643	0.715649	Dnase1	0	ENSMUSG00000005980	57.8756	0.78204	0.304841	2.5654	0.0103056	0.0269407	Dnase1	0	ENSMUSG00000005980	57.8756	-0.967156	0.307442	-3.14581	0.00165625	0.00561867	Dnase1	0	ENSMUSG00000005980	57.8756	-0.375248	0.290559	-1.29147	0.196542	0.392334	Dnase1	0
ENSMUSG00000005981	Trap1	10.2724	9.97604	10.1017	10.1425	10.1641	10.1599	10.2696	10.3298	10.1092	10.3246	10.3622	10.4231	ENSMUSG00000005981	1195.82	0.0827069	0.114664	0.721297	0.470727	0.664147	Trap1	0	ENSMUSG00000005981	1195.82	0.117532	0.113765	1.03311	0.301551	0.44886	Trap1	0	ENSMUSG00000005981	1195.82	-0.0348249	0.114681	-0.303668	0.761381	0.867719	Trap1	0	ENSMUSG00000005981	1195.82	-0.21409	0.114275	-1.87346	0.0610055	0.165351	Trap1	0
ENSMUSG00000005982	Naa60	9.5573	9.59919	9.48518	10.2308	10.0078	10.1463	9.90702	9.79766	9.62631	10.1026	10.2188	10.3637	ENSMUSG00000005982	987.282	-0.349431	0.126773	-2.75634	0.00584517	0.0238157	Naa60	0	ENSMUSG00000005982	987.282	0.229757	0.126957	1.80973	0.0703377	0.140994	Naa60	0	ENSMUSG00000005982	987.282	-0.579189	0.12703	-4.55947	5.12827e-06	2.74909e-05	Naa60	0	ENSMUSG00000005982	987.282	-0.100997	0.125799	-0.802846	0.422064	0.643698	Naa60	0
ENSMUSG00000005983	1700037C18Rik	8.69517	8.59959	8.62433	9.16061	9.08006	9.15819	8.69656	8.6397	8.69783	9.16029	9.14981	9.27931	ENSMUSG00000005983	488.367	-0.454035	0.111041	-4.0889	4.33424e-05	0.000335342	1700037C18Rik	0	ENSMUSG00000005983	488.367	0.0363065	0.110984	0.327133	0.743567	0.841799	1700037C18Rik	0	ENSMUSG00000005983	488.367	-0.490341	0.11065	-4.43147	9.3594e-06	4.83375e-05	1700037C18Rik	0	ENSMUSG00000005983	488.367	-0.0631244	0.108394	-0.582363	0.560322	0.756347	1700037C18Rik	0
ENSMUSG00000005986	Ankrd13d	8.13711	8.13937	8.08887	5.76171	5.47567	5.74145	6.20346	6.15817	5.86882	6.56503	5.00605	6.54496	ENSMUSG00000005986	116.645	0.407132	0.32462	1.25418	0.209777	0.392128	Ankrd13d	0	ENSMUSG00000005986	116.645	-1.98092	0.304613	-6.50307	7.86973e-11	6.92011e-10	Ankrd13d	TRUE	ENSMUSG00000005986	116.645	2.38805	0.314571	7.59145	3.16357e-14	4.21939e-13	Ankrd13d	TRUE	ENSMUSG00000005986	116.645	-0.497162	0.322877	-1.53979	0.123612	0.282619	Ankrd13d	0
ENSMUSG00000006005	Tpr	11.3316	11.5286	11.4802	11.8019	12.0228	11.7131	11.5704	11.6917	11.647	11.529	10.7537	11.6943	ENSMUSG00000006005	3084.75	-0.213489	0.197271	-1.08221	0.279158	0.4741	Tpr	0	ENSMUSG00000006005	3084.75	0.185362	0.197232	0.939814	0.347313	0.499354	Tpr	0	ENSMUSG00000006005	3084.75	-0.398851	0.197295	-2.0216	0.0432181	0.0981752	Tpr	0	ENSMUSG00000006005	3084.75	0.473646	0.197318	2.40042	0.0163761	0.056956	Tpr	0
ENSMUSG00000006010	Odr4	8.58975	8.94568	8.81017	8.73416	8.72092	8.754	8.79124	8.71113	8.67035	8.06037	8.36751	8.01501	ENSMUSG00000006010	393.347	-0.0135786	0.142563	-0.0952464	0.924119	0.965752	Odr4	0	ENSMUSG00000006010	393.347	-0.0600399	0.140366	-0.427737	0.668843	0.786689	Odr4	0	ENSMUSG00000006010	393.347	0.0464613	0.141946	0.327317	0.743428	0.85496	Odr4	0	ENSMUSG00000006010	393.347	0.582977	0.144466	4.0354	5.45103e-05	0.000391984	Odr4	0
ENSMUSG00000006014	Prg4	6.40552	6.4741	6.31277	6.84266	6.97592	6.7279	6.43614	6.79474	6.56969	6.55348	6.63112	6.90242	ENSMUSG00000006014	99.4251	-0.239571	0.216862	-1.10471	0.269283	0.463281	Prg4	0	ENSMUSG00000006014	99.4251	0.204526	0.216212	0.94595	0.344174	0.496195	Prg4	0	ENSMUSG00000006014	99.4251	-0.444097	0.217766	-2.03934	0.0414166	0.094779	Prg4	0	ENSMUSG00000006014	99.4251	0.147621	0.214721	0.6875	0.491768	0.703491	Prg4	0
ENSMUSG00000006019	Dhx34	8.80088	8.70102	8.94806	8.81393	8.84056	8.96848	8.68016	8.91165	8.6392	9.02246	8.93581	9.28831	ENSMUSG00000006019	473.248	-0.122572	0.144286	-0.849505	0.3956	0.595172	Dhx34	0	ENSMUSG00000006019	473.248	-0.0654401	0.142599	-0.458909	0.646299	0.768924	Dhx34	0	ENSMUSG00000006019	473.248	-0.0571315	0.143642	-0.397736	0.690825	0.816982	Dhx34	0	ENSMUSG00000006019	473.248	-0.210284	0.142822	-1.47235	0.140925	0.310848	Dhx34	0
ENSMUSG00000006021	Kptn	8.42532	8.13131	8.45434	8.18729	8.06394	8.11177	7.98346	7.93555	8.02906	8.24414	8.50499	8.20288	ENSMUSG00000006021	293.241	-0.137784	0.162394	-0.848457	0.396183	0.595548	Kptn	0	ENSMUSG00000006021	293.241	-0.355181	0.158696	-2.23813	0.0252128	0.0590004	Kptn	0	ENSMUSG00000006021	293.241	0.217397	0.160199	1.35704	0.174768	0.308138	Kptn	0	ENSMUSG00000006021	293.241	-0.200698	0.160209	-1.25273	0.210304	0.410627	Kptn	0
ENSMUSG00000006024	Napa	11.1415	11.1283	11.358	11.0859	10.885	10.9911	11.3849	11.2594	11.242	10.8311	10.9727	10.8657	ENSMUSG00000006024	2204.63	0.305946	0.109169	2.80248	0.00507107	0.021104	Napa	0	ENSMUSG00000006024	2204.63	0.0844127	0.108403	0.778691	0.436161	0.586788	Napa	0	ENSMUSG00000006024	2204.63	0.221533	0.109147	2.02968	0.0423888	0.0965729	Napa	0	ENSMUSG00000006024	2204.63	0.0968581	0.109422	0.885175	0.376062	0.598951	Napa	0
ENSMUSG00000006050	Sra1	10.6204	10.6534	11.0191	9.79474	9.70473	9.7917	10.1058	10.017	10.0453	10.0471	10.2615	10.1119	ENSMUSG00000006050	1203.66	0.290235	0.129261	2.24534	0.0247461	0.0778237	Sra1	0	ENSMUSG00000006050	1203.66	-0.709788	0.126773	-5.59887	2.15748e-08	1.43581e-07	Sra1	0	ENSMUSG00000006050	1203.66	1.00002	0.128209	7.79995	6.19327e-15	8.80248e-14	Sra1	TRUE	ENSMUSG00000006050	1203.66	-0.376458	0.12892	-2.92008	0.00349937	0.0156441	Sra1	0
ENSMUSG00000021306	Gpr137b	0	2.86365	2.98658	6.66477	5.87109	6.0319	7.12259	7.03638	7.01043	4.07602	3.38332	2.96469	ENSMUSG00000021306	55.3569	0.79407	0.395959	2.00543	0.0449166	0.125332	Gpr137b	0	ENSMUSG00000021306	55.3569	4.43091	0.471638	9.39473	5.73635e-21	1.16315e-19	Gpr137b	TRUE	ENSMUSG00000021306	55.3569	-3.63684	0.476887	-7.62621	2.4175e-14	3.25103e-13	Gpr137b	TRUE	ENSMUSG00000021306	55.3569	2.54521	0.436055	5.8369	5.3182e-09	7.39462e-08	Gpr137b	TRUE
ENSMUSG00000006058	Snf8	9.18875	8.81351	8.79526	9.44493	9.34577	9.40413	9.67219	9.71697	9.73049	9.03706	9.30204	9.09663	ENSMUSG00000006058	641.824	0.306913	0.140683	2.18159	0.0291401	0.0892885	Snf8	0	ENSMUSG00000006058	641.824	0.75947	0.140561	5.40314	6.54842e-08	4.10562e-07	Snf8	0	ENSMUSG00000006058	641.824	-0.452557	0.142264	-3.18111	0.00146712	0.00503094	Snf8	0	ENSMUSG00000006058	641.824	0.248134	0.141647	1.75177	0.0798127	0.203364	Snf8	0
ENSMUSG00000006095	Tbcb	9.32465	9.08145	9.14329	10.0166	9.8456	10.0027	10.1864	10.0782	10.155	9.39046	9.87469	9.37959	ENSMUSG00000006095	865.063	0.18117	0.154564	1.17214	0.241143	0.430523	Tbcb	0	ENSMUSG00000006095	865.063	0.945947	0.155141	6.09735	1.07838e-09	8.40869e-09	Tbcb	0	ENSMUSG00000006095	865.063	-0.764777	0.156027	-4.90157	9.50757e-07	5.67426e-06	Tbcb	0	ENSMUSG00000006095	865.063	0.389588	0.155235	2.50966	0.0120846	0.0442183	Tbcb	0
ENSMUSG00000006127	Inpp5k	10.779	10.8317	11.0046	11.0608	10.791	10.9663	10.3062	10.1537	10.1272	10.6971	10.8215	10.8799	ENSMUSG00000006127	1700.72	-0.741748	0.115764	-6.40742	1.48003e-10	2.83236e-09	Inpp5k	0	ENSMUSG00000006127	1700.72	-0.672932	0.115273	-5.83771	5.29242e-09	3.79846e-08	Inpp5k	0	ENSMUSG00000006127	1700.72	-0.0688159	0.114738	-0.599765	0.548663	0.706019	Inpp5k	0	ENSMUSG00000006127	1700.72	0.140682	0.114796	1.22549	0.220389	0.424146	Inpp5k	0
ENSMUSG00000006134	Crkl	9.67591	9.85533	9.78611	9.88799	10.1817	9.92517	9.51693	9.82031	9.67012	10.0655	10.2199	10.3215	ENSMUSG00000006134	974.296	-0.327846	0.105288	-3.11379	0.00184699	0.00887579	Crkl	0	ENSMUSG00000006134	974.296	-0.101456	0.104607	-0.969879	0.332107	0.483592	Crkl	0	ENSMUSG00000006134	974.296	-0.22639	0.104729	-2.16168	0.0306432	0.0735181	Crkl	0	ENSMUSG00000006134	974.296	-0.203753	0.103827	-1.96243	0.0497128	0.140689	Crkl	0
ENSMUSG00000006143	Upk3bl	1.72494	3.14538	2.48987	0	0	0	0	0	0	0	0	0	ENSMUSG00000006143	1.23093	0	0.597418	0	1	NA	Upk3bl	0	ENSMUSG00000006143	1.23093	-1.1924	0.612915	-1.94546	0.0517194	NA	Upk3bl	0	ENSMUSG00000006143	1.23093	1.16677	0.608802	1.9165	0.0553014	NA	Upk3bl	0	ENSMUSG00000006143	1.23093	0	0.598929	0	1	NA	Upk3bl	0
ENSMUSG00000006154	Eps8l1	5.18402	5.80573	5.72641	6.07831	5.17309	6.49965	5.54617	4.40902	4.20205	7.38553	6.92795	6.89064	ENSMUSG00000006154	68.4483	-1.14188	0.395394	-2.88796	0.00387754	0.0168166	Eps8l1	TRUE	ENSMUSG00000006154	68.4483	-0.75358	0.39438	-1.9108	0.0560306	0.116572	Eps8l1	0	ENSMUSG00000006154	68.4483	-0.388302	0.385126	-1.00825	0.313336	0.479553	Eps8l1	0	ENSMUSG00000006154	68.4483	-1.02293	0.376893	-2.71413	0.00664508	0.0268239	Eps8l1	TRUE
ENSMUSG00000006169	Clint1	10.9372	10.9601	10.5186	11.8082	11.9668	11.5755	11.4063	11.342	11.4143	11.986	11.5743	12.0193	ENSMUSG00000006169	2945.41	-0.397134	0.159972	-2.48253	0.0130454	0.0459084	Clint1	0	ENSMUSG00000006169	2945.41	0.567562	0.160267	3.54136	0.000398065	0.00142247	Clint1	0	ENSMUSG00000006169	2945.41	-0.964696	0.160261	-6.01954	1.74917e-09	1.47169e-08	Clint1	0	ENSMUSG00000006169	2945.41	-0.0843918	0.159715	-0.528392	0.597227	0.783542	Clint1	0
ENSMUSG00000006179	Prss16	6.76285	6.61937	6.52656	4.65577	5.11586	5.33537	3.66956	3.53136	3.98135	3.5332	3.38332	3.13404	ENSMUSG00000006179	38.1863	-1.29069	0.388364	-3.3234	0.000889288	0.00477488	Prss16	TRUE	ENSMUSG00000006179	38.1863	-2.84402	0.366301	-7.76418	8.21775e-15	1.03981e-13	Prss16	TRUE	ENSMUSG00000006179	38.1863	1.55334	0.33993	4.56958	4.88708e-06	2.63065e-05	Prss16	TRUE	ENSMUSG00000006179	38.1863	1.6575	0.397208	4.17287	3.00788e-05	0.000228822	Prss16	TRUE
ENSMUSG00000006191	Cdkal1	8.04775	8.33438	8.51021	8.38306	8.66217	8.39352	7.85784	8.22162	7.82272	8.61601	8.34675	8.30842	ENSMUSG00000006191	317.254	-0.50088	0.184074	-2.72108	0.0065069	0.0260156	Cdkal1	0	ENSMUSG00000006191	317.254	-0.326339	0.182819	-1.78503	0.0742557	0.147648	Cdkal1	0	ENSMUSG00000006191	317.254	-0.174541	0.182251	-0.957696	0.338216	0.507507	Cdkal1	0	ENSMUSG00000006191	317.254	0.0454349	0.181743	0.249996	0.802591	0.91243	Cdkal1	0
ENSMUSG00000006205	Htra1	0	0	0	0	0	0	0	0	0	2.00793	0	2.55135	ENSMUSG00000006205	0.656988	0	0.506873	0	1	NA	Htra1	0	ENSMUSG00000006205	0.656988	0	0.508569	0	1	NA	Htra1	0	ENSMUSG00000006205	0.656988	0	0.507834	0	1	NA	Htra1	0	ENSMUSG00000006205	0.656988	-0.630556	0.512019	-1.23151	0.218133	NA	Htra1	0
ENSMUSG00000006215	Zbtb17	9.40371	9.43878	9.74982	9.36509	8.9993	9.21722	9.3533	9.26945	9.29368	9.34593	8.66779	9.44344	ENSMUSG00000006215	636.595	0.109946	0.166381	0.660812	0.508733	0.695682	Zbtb17	0	ENSMUSG00000006215	636.595	-0.225355	0.164443	-1.37042	0.170557	0.289804	Zbtb17	0	ENSMUSG00000006215	636.595	0.335302	0.16573	2.02318	0.0430549	0.0978274	Zbtb17	0	ENSMUSG00000006215	636.595	0.0234091	0.166403	0.140677	0.888125	0.954785	Zbtb17	0
ENSMUSG00000006218	Fam131c	2.27583	0	1.10723	0	0	0	0	0	0.903244	0	0	0	ENSMUSG00000006218	0.488947	0.0648793	0.506539	0.128084	0.898083	NA	Fam131c	0	ENSMUSG00000006218	0.488947	-0.39714	0.510154	-0.77847	0.436292	NA	Fam131c	0	ENSMUSG00000006218	0.488947	0.462019	0.509752	0.906361	0.364745	NA	Fam131c	0	ENSMUSG00000006218	0.488947	0	0.506646	0	1	NA	Fam131c	0
ENSMUSG00000006219	Fblim1	0	0	0	0	0	0	1.11934	0.910884	0	2.65273	1.9375	2.55135	ENSMUSG00000006219	1.25279	0.377717	0.699717	0.539813	0.589326	NA	Fblim1	0	ENSMUSG00000006219	1.25279	0.446687	0.706778	0.632004	0.527384	NA	Fblim1	0	ENSMUSG00000006219	1.25279	0	0.694633	0	1	NA	Fblim1	0	ENSMUSG00000006219	1.25279	-1.49638	0.712061	-2.10147	0.0355997	NA	Fblim1	0
ENSMUSG00000006235	Epor	5.05655	5.27319	6.48997	3.04652	1.26493	1.75972	2.5084	2.43322	3.62216	3.43584	3.62312	2.28968	ENSMUSG00000006235	17.9435	0.607615	0.642794	0.945271	0.344521	0.54546	Epor	0	ENSMUSG00000006235	17.9435	-2.51167	0.58706	-4.27839	1.88251e-05	8.45609e-05	Epor	TRUE	ENSMUSG00000006235	17.9435	3.11928	0.617036	5.05527	4.29779e-07	2.69109e-06	Epor	TRUE	ENSMUSG00000006235	17.9435	-0.851521	0.636362	-1.33811	0.180861	0.369659	Epor	0
ENSMUSG00000006241	Ccdc159	4.49311	3.76097	3.89257	2.21135	0	3.02839	2.77871	3.91487	3.4023	0	1.52954	0	ENSMUSG00000006241	7.51033	1.0442	0.716358	1.45765	0.144938	0.301809	Ccdc159	0	ENSMUSG00000006241	7.51033	-0.560167	0.688465	-0.813645	0.415848	0.568128	Ccdc159	0	ENSMUSG00000006241	7.51033	1.60436	0.71118	2.25592	0.0240756	0.0598772	Ccdc159	0	ENSMUSG00000006241	7.51033	1.27606	0.750506	1.70026	0.089082	0.221431	Ccdc159	0
ENSMUSG00000038296	Galnt18	1.34319	0	0	5.51676	4.46254	4.82999	4.80565	5.62676	5.71	2.81641	3.09555	2.28968	ENSMUSG00000038296	19.918	0.419945	0.500944	0.838307	0.401858	0.601033	Galnt18	0	ENSMUSG00000038296	19.918	4.39591	0.623276	7.05291	1.75214e-12	1.80075e-11	Galnt18	TRUE	ENSMUSG00000038296	19.918	-3.97596	0.628636	-6.32475	2.53645e-10	2.34465e-09	Galnt18	0	ENSMUSG00000038296	19.918	2.10613	0.543208	3.8772	0.000105664	0.000713504	Galnt18	TRUE
ENSMUSG00000006273	Atp6v1b2	10.0139	10.0312	10.0617	10.2059	10.416	10.342	10.0779	10.1976	10.1395	10.391	10.086	10.5389	ENSMUSG00000006273	1190.25	-0.182578	0.128076	-1.42554	0.154001	0.315316	Atp6v1b2	0	ENSMUSG00000006273	1190.25	0.103121	0.127713	0.807444	0.419411	0.571633	Atp6v1b2	0	ENSMUSG00000006273	1190.25	-0.285699	0.128048	-2.23117	0.0256696	0.0632771	Atp6v1b2	0	ENSMUSG00000006273	1190.25	-0.0250155	0.127593	-0.196056	0.844566	0.932958	Atp6v1b2	0
ENSMUSG00000006276	Eps15l1	9.74602	9.80306	9.79551	9.41966	9.4991	9.62295	9.42395	9.42533	9.50542	9.86502	9.69094	9.89772	ENSMUSG00000006276	803.328	-0.0630942	0.105343	-0.598938	0.549214	0.728189	Eps15l1	0	ENSMUSG00000006276	803.328	-0.330098	0.102997	-3.20494	0.00135091	0.00436258	Eps15l1	0	ENSMUSG00000006276	803.328	0.267004	0.104133	2.56406	0.0103457	0.0286521	Eps15l1	0	ENSMUSG00000006276	803.328	-0.304431	0.104019	-2.92669	0.00342591	0.0153879	Eps15l1	0
ENSMUSG00000006281	Tep1	9.81781	9.99613	9.99962	11.1003	10.5638	10.4846	9.86772	9.97972	9.89116	9.36424	8.65096	9.27705	ENSMUSG00000006281	1054.36	-0.804805	0.189944	-4.23707	2.26455e-05	0.000186841	Tep1	0	ENSMUSG00000006281	1054.36	-0.0268052	0.190225	-0.140913	0.887938	0.939733	Tep1	0	ENSMUSG00000006281	1054.36	-0.778	0.189796	-4.09913	4.14708e-05	0.000192956	Tep1	0	ENSMUSG00000006281	1054.36	1.59067	0.19096	8.32987	8.0932e-17	2.32881e-15	Tep1	TRUE
ENSMUSG00000006288	Ttc5	9.82026	9.89512	10.1272	10.0598	10.0862	10.1524	9.58898	9.59912	9.6039	10.1542	10.198	10.2276	ENSMUSG00000006288	1007.68	-0.500979	0.100463	-4.98672	6.14115e-07	6.94845e-06	Ttc5	0	ENSMUSG00000006288	1007.68	-0.350269	0.0996085	-3.51646	0.00043734	0.001552	Ttc5	0	ENSMUSG00000006288	1007.68	-0.15071	0.0992631	-1.51829	0.128941	0.242829	Ttc5	0	ENSMUSG00000006288	1007.68	-0.0937904	0.0987511	-0.949765	0.342232	0.56453	Ttc5	0
ENSMUSG00000006289	Osgep	9.35205	9.21319	9.16376	9.73657	9.71921	9.58535	9.50067	9.51657	9.34091	9.37249	9.70731	9.3838	ENSMUSG00000006289	712.08	-0.227173	0.119485	-1.90127	0.0572665	0.151	Osgep	0	ENSMUSG00000006289	712.08	0.206936	0.119331	1.73413	0.0828954	0.161902	Osgep	0	ENSMUSG00000006289	712.08	-0.434109	0.119777	-3.62429	0.000289752	0.00116103	Osgep	0	ENSMUSG00000006289	712.08	0.187923	0.119059	1.5784	0.114474	0.267134	Osgep	0
ENSMUSG00000006299	Aamp	11.5407	11.6929	11.8331	11.12	10.9509	11.07	11.0788	11.0538	10.9334	11.2503	11.1741	11.4051	ENSMUSG00000006299	2498.7	-0.023721	0.112462	-0.210925	0.832946	0.915732	Aamp	0	ENSMUSG00000006299	2498.7	-0.664243	0.111467	-5.9591	2.53629e-09	1.89648e-08	Aamp	0	ENSMUSG00000006299	2498.7	0.640522	0.111869	5.72564	1.03043e-08	7.8803e-08	Aamp	0	ENSMUSG00000006299	2498.7	-0.228262	0.112131	-2.03567	0.0417835	0.122602	Aamp	0
ENSMUSG00000006301	Tmbim1	8.38609	8.63989	8.72615	7.57763	7.12838	7.4231	8.95357	8.94553	8.71585	7.60856	7.88218	7.41924	ENSMUSG00000006301	304.92	1.46466	0.188887	7.7542	8.89014e-15	2.80656e-13	Tmbim1	TRUE	ENSMUSG00000006301	304.92	0.281064	0.179709	1.564	0.117817	0.215709	Tmbim1	0	ENSMUSG00000006301	304.92	1.1836	0.189348	6.25094	4.08001e-10	3.6688e-09	Tmbim1	TRUE	ENSMUSG00000006301	304.92	-0.249775	0.192914	-1.29475	0.195405	0.390585	Tmbim1	0
ENSMUSG00000006304	Arpc2	13.449	13.6388	13.7175	12.9361	12.8959	13.0203	13.1959	13.1622	13.1405	13.0241	13.295	13.0853	ENSMUSG00000006304	9651.17	0.214348	0.102579	2.08959	0.0366544	0.106773	Arpc2	0	ENSMUSG00000006304	9651.17	-0.434632	0.102288	-4.24911	2.14619e-05	9.56996e-05	Arpc2	0	ENSMUSG00000006304	9651.17	0.64898	0.102466	6.3336	2.39502e-10	2.22129e-09	Arpc2	0	ENSMUSG00000006304	9651.17	-0.184872	0.102553	-1.80269	0.0714369	0.186923	Arpc2	0
ENSMUSG00000006307	Kmt2b	8.01383	7.95089	7.72956	7.72522	7.22627	8.04164	7.6377	7.42424	7.9551	8.38448	8.21095	8.19333	ENSMUSG00000006307	239.436	-0.0105681	0.208142	-0.0507738	0.959506	0.983555	Kmt2b	0	ENSMUSG00000006307	239.436	-0.225416	0.20434	-1.10314	0.269967	0.4136	Kmt2b	0	ENSMUSG00000006307	239.436	0.214848	0.206581	1.04001	0.298333	0.462402	Kmt2b	0	ENSMUSG00000006307	239.436	-0.566116	0.205287	-2.75768	0.0058214	0.0240233	Kmt2b	0
ENSMUSG00000006310	Zbtb32	8.36942	7.97359	7.77588	8.04248	8.34487	7.67128	8.82146	8.71718	8.87941	6.0272	5.93975	5.98257	ENSMUSG00000006310	259.657	0.76568	0.197007	3.88656	0.000101677	0.0007165	Zbtb32	0	ENSMUSG00000006310	259.657	0.746344	0.194621	3.83485	0.000125639	0.000492597	Zbtb32	0	ENSMUSG00000006310	259.657	0.0193359	0.199048	0.0971422	0.922613	0.96397	Zbtb32	0	ENSMUSG00000006310	259.657	2.02863	0.215366	9.41945	4.53442e-21	1.72752e-19	Zbtb32	TRUE
ENSMUSG00000006311	Etv2	0	0	0	0	0	0	1.11934	1.86417	0.903244	0	0.958635	0	ENSMUSG00000006311	0.4689	0.469463	0.523267	0.897177	0.369624	NA	Etv2	0	ENSMUSG00000006311	0.4689	0.529251	0.523589	1.01081	0.312105	NA	Etv2	0	ENSMUSG00000006311	0.4689	0	0.521068	0	1	NA	Etv2	0	ENSMUSG00000006311	0.4689	-0.0617855	0.521423	-0.118494	0.905676	NA	Etv2	0
ENSMUSG00000038745	Nlrp6	0	0	0	3.41723	1.26493	3.55318	5.17689	4.90913	5.16232	2.25627	2.25516	0	ENSMUSG00000038745	10.7006	1.81406	0.673231	2.69456	0.00704811	0.0277434	Nlrp6	TRUE	ENSMUSG00000038745	10.7006	4.38862	0.728892	6.02095	1.734e-09	1.32245e-08	Nlrp6	TRUE	ENSMUSG00000038745	10.7006	-2.57456	0.744943	-3.45605	0.000548154	0.00207929	Nlrp6	0	ENSMUSG00000038745	10.7006	1.08765	0.707165	1.53804	0.124038	0.283343	Nlrp6	0
ENSMUSG00000006315	Tmem147	9.39715	9.28392	9.42589	9.36774	9.31431	9.41678	9.86228	9.8175	9.86716	8.62983	9.22452	8.5963	ENSMUSG00000006315	675.217	0.476876	0.164517	2.89865	0.00374774	0.0163315	Tmem147	0	ENSMUSG00000006315	675.217	0.474092	0.163392	2.90156	0.00371311	0.0108168	Tmem147	0	ENSMUSG00000006315	675.217	0.00278439	0.165126	0.0168622	0.986547	0.999368	Tmem147	0	ENSMUSG00000006315	675.217	0.523582	0.166271	3.14897	0.00163848	0.00806706	Tmem147	0
ENSMUSG00000006333	Rps9	12.2442	12.2613	12.3897	12.1114	12.0018	12.181	11.7491	11.6763	11.7636	11.5977	11.9505	11.3859	ENSMUSG00000006333	4017.45	-0.36744	0.141466	-2.59736	0.00939423	0.0351787	Rps9	0	ENSMUSG00000006333	4017.45	-0.564934	0.141206	-4.00078	6.31347e-05	0.000260755	Rps9	0	ENSMUSG00000006333	4017.45	0.197495	0.141211	1.39858	0.16194	0.290487	Rps9	0	ENSMUSG00000006333	4017.45	0.436338	0.141437	3.08503	0.00203529	0.00977812	Rps9	0
ENSMUSG00000006335	Tfpt	7.23715	7.02785	7.34523	8.35133	8.42951	8.76986	7.1104	6.79474	7.16715	7.34588	7.63071	7.29967	ENSMUSG00000006335	204.265	-1.48167	0.192303	-7.70487	1.30973e-14	4.06064e-13	Tfpt	TRUE	ENSMUSG00000006335	204.265	-0.175383	0.19664	-0.891897	0.372448	0.524842	Tfpt	0	ENSMUSG00000006335	204.265	-1.30628	0.189935	-6.87753	6.09006e-12	6.62596e-11	Tfpt	TRUE	ENSMUSG00000006335	204.265	1.07709	0.188343	5.71877	1.07299e-08	1.44653e-07	Tfpt	TRUE
ENSMUSG00000073555	Iigp1c	3.45828	3.14538	2.7595	8.19922	8.15907	7.75335	7.72023	7.31683	7.81717	2.25627	3.38332	1.55814	ENSMUSG00000073555	118.677	-0.395356	0.310668	-1.2726	0.20316	0.383446	Iigp1c	0	ENSMUSG00000073555	118.677	4.33361	0.382193	11.3388	8.42962e-30	2.9124e-28	Iigp1c	TRUE	ENSMUSG00000073555	118.677	-4.72897	0.382164	-12.3742	3.60475e-35	1.75605e-33	Iigp1c	0	ENSMUSG00000073555	118.677	5.27148	0.409242	12.8811	5.75248e-38	4.89192e-36	Iigp1c	TRUE
ENSMUSG00000006344	Ggt5	4.44301	6.01279	5.75752	4.65577	3.61179	5.05378	3.00627	5.14273	4.76065	6.87465	6.9611	6.95989	ENSMUSG00000006344	52.9976	-0.0281776	0.460525	-0.0611859	0.951211	0.979026	Ggt5	0	ENSMUSG00000006344	52.9976	-0.912936	0.443497	-2.05849	0.0395427	0.0867615	Ggt5	0	ENSMUSG00000006344	52.9976	0.884758	0.449476	1.96842	0.0490194	0.109227	Ggt5	0	ENSMUSG00000006344	52.9976	-2.21654	0.442799	-5.00574	5.56467e-07	5.8532e-06	Ggt5	TRUE
ENSMUSG00000044229	Nxpe4	2.67353	0	1.10723	6.46183	6.28861	6.25114	6.08387	6.72442	6.341	6.01039	4.61981	6.16958	ENSMUSG00000044229	54.6412	0.0807842	0.425774	0.189735	0.849517	0.925548	Nxpe4	0	ENSMUSG00000044229	54.6412	4.33149	0.519105	8.34416	7.17229e-17	1.09787e-15	Nxpe4	TRUE	ENSMUSG00000044229	54.6412	-4.25071	0.521147	-8.15645	3.45026e-16	5.49729e-15	Nxpe4	0	ENSMUSG00000044229	54.6412	0.566269	0.428909	1.32026	0.18675	0.377603	Nxpe4	0
ENSMUSG00000006356	Crip2	6.8615	6.74079	6.48997	5.5544	6.0032	6.13347	6.65335	6.87266	6.89913	6.30044	6.18396	5.96021	ENSMUSG00000006356	86.1199	0.885285	0.255359	3.46683	0.00052663	0.00302679	Crip2	0	ENSMUSG00000006356	86.1199	0.102708	0.239704	0.428478	0.668303	0.786338	Crip2	0	ENSMUSG00000006356	86.1199	0.782577	0.25527	3.06568	0.00217176	0.00718976	Crip2	0	ENSMUSG00000006356	86.1199	-0.237522	0.259942	-0.91375	0.360848	0.583436	Crip2	0
ENSMUSG00000006360	Crip1	11.8058	11.7297	11.7008	11.3694	11.0256	11.4371	11.5333	11.4884	11.5406	11.3555	11.9625	11.4338	ENSMUSG00000006360	2999.16	0.228269	0.168333	1.35605	0.175082	0.345663	Crip1	0	ENSMUSG00000006360	2999.16	-0.22281	0.167856	-1.32739	0.18438	0.308635	Crip1	0	ENSMUSG00000006360	2999.16	0.451079	0.168198	2.68183	0.00732203	0.021103	Crip1	0	ENSMUSG00000006360	2999.16	-0.313077	0.168242	-1.86088	0.0627616	0.168958	Crip1	0
ENSMUSG00000046805	Mpeg1	0	0	0	4.06477	3.61179	4.76817	4.30448	5.03065	5.12682	5.0326	4.24229	5.41993	ENSMUSG00000046805	19.0888	0.625042	0.486801	1.28398	0.199149	0.378104	Mpeg1	0	ENSMUSG00000046805	19.0888	4.32891	0.637549	6.78993	1.12186e-11	1.07107e-10	Mpeg1	TRUE	ENSMUSG00000046805	19.0888	-3.70387	0.647417	-5.721	1.059e-08	8.08923e-08	Mpeg1	0	ENSMUSG00000046805	19.0888	-0.71812	0.484289	-1.48283	0.138119	0.306325	Mpeg1	0
ENSMUSG00000006369	Fbln1	5.30114	5.05213	3.89257	5.97105	5.97129	5.86473	5.0802	5.90625	6.08769	5.09771	6.3094	5.68826	ENSMUSG00000006369	48.8436	-0.171951	0.39866	-0.431321	0.666235	0.811966	Fbln1	0	ENSMUSG00000006369	48.8436	0.829025	0.404412	2.04995	0.0403692	0.0883461	Fbln1	0	ENSMUSG00000006369	48.8436	-1.00098	0.406227	-2.46408	0.0137367	0.0368037	Fbln1	TRUE	ENSMUSG00000006369	48.8436	0.165736	0.397534	0.41691	0.676744	0.836808	Fbln1	0
ENSMUSG00000006373	Pgrmc1	9.21324	9.41077	9.35391	10.0857	10.2956	10.3566	10.1966	10.0711	10.1012	9.47253	9.49736	9.31278	ENSMUSG00000006373	915.659	-0.124639	0.118921	-1.04808	0.2946	0.491569	Pgrmc1	0	ENSMUSG00000006373	915.659	0.793681	0.119931	6.61783	3.64517e-11	3.30217e-10	Pgrmc1	0	ENSMUSG00000006373	915.659	-0.91832	0.120406	-7.62689	2.40485e-14	3.23625e-13	Pgrmc1	0	ENSMUSG00000006373	915.659	0.814818	0.120089	6.78513	1.15985e-11	2.18105e-10	Pgrmc1	0
ENSMUSG00000006378	Gcat	6.98042	6.52417	6.63106	4.9662	5.11586	5.37739	6.60204	6.53201	5.89015	5.48605	5.93975	5.76766	ENSMUSG00000006378	68.5505	1.16946	0.311241	3.75741	0.000171684	0.00113667	Gcat	TRUE	ENSMUSG00000006378	68.5505	-0.35238	0.284835	-1.23714	0.216036	0.349642	Gcat	0	ENSMUSG00000006378	68.5505	1.52184	0.308082	4.93971	7.82393e-07	4.72296e-06	Gcat	TRUE	ENSMUSG00000006378	68.5505	-0.555455	0.315809	-1.75883	0.0786064	0.201125	Gcat	0
ENSMUSG00000006390	Elovl1	10.5984	10.3803	10.3967	10.9861	10.8569	10.9902	11.2847	11.261	11.2631	10.453	10.6457	10.4464	ENSMUSG00000006390	1828.52	0.322516	0.106012	3.04227	0.00234805	0.0109196	Elovl1	0	ENSMUSG00000006390	1828.52	0.805324	0.105999	7.59747	3.01967e-14	3.64342e-13	Elovl1	0	ENSMUSG00000006390	1828.52	-0.482808	0.106798	-4.52077	6.16151e-06	3.26702e-05	Elovl1	0	ENSMUSG00000006390	1828.52	0.426166	0.106695	3.99425	6.48984e-05	0.00045889	Elovl1	0
ENSMUSG00000006392	Med8	9.17922	9.0604	8.97147	9.37827	9.22918	9.41173	9.68458	9.49386	9.56133	9.27908	9.45532	9.5651	ENSMUSG00000006392	660.877	0.237693	0.128368	1.85165	0.0640758	0.16494	Med8	0	ENSMUSG00000006392	660.877	0.502702	0.127592	3.93991	8.15132e-05	0.000330634	Med8	0	ENSMUSG00000006392	660.877	-0.265009	0.129399	-2.04799	0.0405606	0.0932033	Med8	0	ENSMUSG00000006392	660.877	-0.095062	0.128405	-0.74033	0.459099	0.676639	Med8	0
ENSMUSG00000006395	Hyi	5.96542	5.99515	6.29167	6.55763	6.06498	6.22836	5.35276	5.67726	5.44768	6.3142	6.42479	6.22689	ENSMUSG00000006395	67.0663	-0.785726	0.272276	-2.88577	0.0039046	0.016917	Hyi	0	ENSMUSG00000006395	67.0663	-0.572046	0.268907	-2.1273	0.0333948	0.0750382	Hyi	0	ENSMUSG00000006395	67.0663	-0.21368	0.262916	-0.812729	0.416374	0.586784	Hyi	0	ENSMUSG00000006395	67.0663	-0.0233725	0.260415	-0.0897508	0.928485	0.97512	Hyi	0
ENSMUSG00000006398	Cdc20	11.6472	11.4478	11.273	10.1866	10.2093	10.453	10.6099	10.7393	10.7252	10.1214	10.2142	10.204	ENSMUSG00000006398	1721.73	0.402333	0.130741	3.07732	0.00208872	0.0098729	Cdc20	0	ENSMUSG00000006398	1721.73	-0.767971	0.128938	-5.95615	2.5825e-09	1.92733e-08	Cdc20	0	ENSMUSG00000006398	1721.73	1.1703	0.130045	8.99923	2.27315e-19	4.59964e-18	Cdc20	TRUE	ENSMUSG00000006398	1721.73	0.107273	0.131197	0.817648	0.413558	0.636082	Cdc20	0
ENSMUSG00000006411	Nectin4	2.27583	2.86365	3.64883	1.14428	0	0	1.74198	3.00748	1.85232	2.00793	3.38332	0.979927	ENSMUSG00000006411	4.02511	1.38077	0.774998	1.78164	0.0748079	0.185253	Nectin4	0	ENSMUSG00000006411	4.02511	-0.596973	0.744145	-0.802226	0.422422	0.574412	Nectin4	0	ENSMUSG00000006411	4.02511	1.97774	0.769876	2.56891	0.010202	0.0283025	Nectin4	TRUE	ENSMUSG00000006411	4.02511	-1.47788	0.773203	-1.91138	0.0559559	0.154501	Nectin4	0
ENSMUSG00000006412	Pfdn2	7.93899	7.8949	7.91348	8.15089	8.35108	8.40879	8.50033	8.3083	8.4547	8.4638	8.45931	8.48716	ENSMUSG00000006412	313.08	0.114298	0.137269	0.832654	0.40504	0.604485	Pfdn2	0	ENSMUSG00000006412	313.08	0.5019	0.136508	3.6767	0.000236273	0.000878964	Pfdn2	0	ENSMUSG00000006412	313.08	-0.387602	0.13937	-2.78109	0.00541759	0.0162137	Pfdn2	0	ENSMUSG00000006412	313.08	-0.163157	0.136455	-1.19568	0.23182	0.438651	Pfdn2	0
ENSMUSG00000006418	Rnf114	11.9604	12.2923	12.3334	12.2288	11.9106	12.0629	11.632	11.5336	11.513	11.4474	11.485	11.6913	ENSMUSG00000006418	3758.77	-0.508815	0.133189	-3.82024	0.00013332	0.000909582	Rnf114	0	ENSMUSG00000006418	3758.77	-0.637717	0.132925	-4.79758	1.60597e-06	8.38979e-06	Rnf114	0	ENSMUSG00000006418	3758.77	0.128902	0.132856	0.970242	0.331926	0.500263	Rnf114	0	ENSMUSG00000006418	3758.77	0.526792	0.133126	3.95708	7.58708e-05	0.000527661	Rnf114	0
ENSMUSG00000006423	Steep1	9.13059	8.97747	9.06461	9.25508	9.36738	9.23447	9.27081	9.21493	9.24071	8.73078	8.46703	8.67734	ENSMUSG00000006423	538.91	-0.0440749	0.117908	-0.373808	0.708547	0.840439	Steep1	0	ENSMUSG00000006423	538.91	0.183718	0.116903	1.57155	0.116054	0.213149	Steep1	0	ENSMUSG00000006423	538.91	-0.227793	0.118146	-1.92806	0.0538473	0.118241	Steep1	0	ENSMUSG00000006423	538.91	0.655378	0.119743	5.47323	4.41913e-08	5.48761e-07	Steep1	0
ENSMUSG00000006435	Neurl1a	4.03308	3.26798	3.50955	0	1.26493	1.13302	2.5084	1.46487	0.903244	0.811889	1.52954	0	ENSMUSG00000006435	3.91269	0.688409	0.778867	0.88386	0.376772	0.576267	Neurl1a	0	ENSMUSG00000006435	3.91269	-1.69557	0.745784	-2.27353	0.022994	0.0544953	Neurl1a	0	ENSMUSG00000006435	3.91269	2.38398	0.764498	3.11835	0.00181865	0.00611848	Neurl1a	TRUE	ENSMUSG00000006435	3.91269	0.0562781	0.785549	0.0716417	0.942887	0.981425	Neurl1a	0
ENSMUSG00000045625	Pigz	3.81408	2.69904	2.158	8.06873	7.8699	8.0019	7.56809	7.77089	7.48707	3.71019	0	3.28559	ENSMUSG00000045625	115.266	-0.343689	0.374182	-0.918508	0.358353	0.558715	Pigz	0	ENSMUSG00000045625	115.266	4.3052	0.431834	9.96956	2.07147e-23	5.00182e-22	Pigz	TRUE	ENSMUSG00000045625	115.266	-4.64889	0.431948	-10.7626	5.16807e-27	1.68919e-25	Pigz	0	ENSMUSG00000045625	115.266	4.72874	0.43484	10.8747	1.5221e-27	8.52779e-26	Pigz	TRUE
ENSMUSG00000006445	Epha2	7.74072	7.5469	7.63219	4.34808	1.9284	3.02839	5.68416	5.74985	4.66491	3.09678	0.958635	2.55135	ENSMUSG00000006445	63.8806	1.86971	0.491948	3.80062	0.000144335	0.000976151	Epha2	TRUE	ENSMUSG00000006445	63.8806	-2.07608	0.439265	-4.72625	2.28701e-06	1.16998e-05	Epha2	TRUE	ENSMUSG00000006445	63.8806	3.94578	0.48318	8.16628	3.18046e-16	5.07571e-15	Epha2	TRUE	ENSMUSG00000006445	63.8806	0.900921	0.541851	1.66267	0.0963776	0.235462	Epha2	0
ENSMUSG00000006456	Rbm14	9.60649	9.25271	9.14917	9.58111	9.93103	9.7917	9.9975	9.93631	9.952	9.78944	10.0798	9.81292	ENSMUSG00000006456	869.411	0.187171	0.152722	1.22556	0.220363	0.405778	Rbm14	0	ENSMUSG00000006456	869.411	0.607297	0.15258	3.98018	6.8862e-05	0.000282553	Rbm14	0	ENSMUSG00000006456	869.411	-0.420127	0.153609	-2.73505	0.00623714	0.0183507	Rbm14	0	ENSMUSG00000006456	869.411	-0.122652	0.152631	-0.803589	0.421635	0.643412	Rbm14	0
ENSMUSG00000006457	Actn3	2.67353	2.29985	1.10723	3.57207	4.15687	4.04537	3.66956	2.84024	3.51642	2.25627	3.38332	3.66316	ENSMUSG00000006457	8.90922	-0.513755	0.604925	-0.849287	0.395721	0.595259	Actn3	0	ENSMUSG00000006457	8.90922	1.07038	0.629393	1.70066	0.0890074	0.1714	Actn3	0	ENSMUSG00000006457	8.90922	-1.58414	0.627332	-2.5252	0.0115633	0.0316732	Actn3	TRUE	ENSMUSG00000006457	8.90922	0.677338	0.605594	1.11847	0.263367	0.476618	Actn3	0
ENSMUSG00000006463	Zdhhc24	7.39699	6.85279	7.14799	7.6048	7.21268	7.28643	7.79067	7.64331	7.88778	6.78854	6.76229	6.83029	ENSMUSG00000006463	158.679	0.400885	0.181927	2.20355	0.0275562	0.0851593	Zdhhc24	0	ENSMUSG00000006463	158.679	0.630965	0.179503	3.51507	0.000439642	0.0015596	Zdhhc24	0	ENSMUSG00000006463	158.679	-0.23008	0.185371	-1.24118	0.214539	0.361073	Zdhhc24	0	ENSMUSG00000006463	158.679	0.577269	0.188321	3.06535	0.00217416	0.010372	Zdhhc24	0
ENSMUSG00000006464	Bbs1	3.89083	3.48576	3.35538	2.818	1.26493	2.8003	3.66956	3.41713	2.63729	2.81641	2.92681	0.979927	ENSMUSG00000006464	7.2451	0.733608	0.653269	1.12298	0.261446	0.454242	Bbs1	0	ENSMUSG00000006464	7.2451	-0.286254	0.620324	-0.461459	0.644469	0.767424	Bbs1	0	ENSMUSG00000006464	7.2451	1.01986	0.64762	1.57479	0.115306	0.222175	Bbs1	0	ENSMUSG00000006464	7.2451	0.012021	0.664956	0.018078	0.985577	1	Bbs1	0
ENSMUSG00000006471	Ndor1	7.82626	7.87092	7.7985	8.17526	8.09388	8.16071	8.05517	7.81667	7.74292	7.88703	7.96077	8.12964	ENSMUSG00000006471	249.307	-0.26915	0.156578	-1.71895	0.0856228	0.205191	Ndor1	0	ENSMUSG00000006471	249.307	0.039532	0.155384	0.254415	0.799175	0.878524	Ndor1	0	ENSMUSG00000006471	249.307	-0.308682	0.156134	-1.97703	0.0480384	0.10741	Ndor1	0	ENSMUSG00000006471	249.307	0.14865	0.155182	0.957906	0.33811	0.560007	Ndor1	0
ENSMUSG00000006476	Nsmf	7.79665	7.85634	8.12511	8.08811	7.6355	7.73731	8.22308	8.13393	7.85562	9.16599	9.15937	9.33467	ENSMUSG00000006476	334.072	0.242787	0.180118	1.34794	0.177678	0.349538	Nsmf	0	ENSMUSG00000006476	334.072	0.146799	0.176644	0.831042	0.40595	0.558364	Nsmf	0	ENSMUSG00000006476	334.072	0.0959888	0.18028	0.532442	0.59442	0.743635	Nsmf	0	ENSMUSG00000006476	334.072	-1.37698	0.17624	-7.81308	5.58051e-15	1.40242e-13	Nsmf	TRUE
ENSMUSG00000006494	Pdk1	12.2874	12.6944	12.7863	10.1624	10.2347	10.0811	9.79342	9.8862	9.80396	10.3878	9.72832	10.4654	ENSMUSG00000006494	2370.23	-0.328771	0.185608	-1.77132	0.076508	0.188465	Pdk1	0	ENSMUSG00000006494	2370.23	-2.73617	0.183908	-14.8779	4.58496e-50	3.80181e-48	Pdk1	TRUE	ENSMUSG00000006494	2370.23	2.4074	0.183978	13.0853	3.99798e-39	2.25158e-37	Pdk1	TRUE	ENSMUSG00000006494	2370.23	-0.0611803	0.185034	-0.330644	0.740913	0.877333	Pdk1	0
ENSMUSG00000006498	Ptbp1	12.0861	12.0583	12.1377	11.9097	11.9423	11.8387	12.1296	12.2152	12.1673	11.9655	11.9972	11.8814	ENSMUSG00000006498	4187.38	0.273387	0.0783531	3.48917	0.000484524	0.00282136	Ptbp1	0	ENSMUSG00000006498	4187.38	0.0764537	0.0777996	0.9827	0.325755	0.476408	Ptbp1	0	ENSMUSG00000006498	4187.38	0.196934	0.0783324	2.51408	0.0119344	0.0325706	Ptbp1	0	ENSMUSG00000006498	4187.38	-0.0513148	0.078414	-0.654408	0.512849	0.720447	Ptbp1	0
ENSMUSG00000006517	Mvd	9.51246	9.39404	9.46176	8.17526	8.11594	8.25388	8.5996	8.55107	8.54822	7.61413	7.53854	7.66021	ENSMUSG00000006517	390.792	0.382157	0.123836	3.08601	0.00202863	0.00962833	Mvd	0	ENSMUSG00000006517	390.792	-0.887923	0.115074	-7.71611	1.19935e-14	1.49907e-13	Mvd	0	ENSMUSG00000006517	390.792	1.27008	0.120273	10.56	4.56592e-26	1.41225e-24	Mvd	TRUE	ENSMUSG00000006517	390.792	0.57711	0.129174	4.4677	7.90654e-06	6.79656e-05	Mvd	0
ENSMUSG00000006519	Cyba	11.3815	11.195	11.2355	12.1488	12.0484	12.0669	12.2715	12.151	12.1792	11.4078	11.8699	11.4997	ENSMUSG00000006519	3663.7	0.111947	0.129575	0.86395	0.387615	0.587274	Cyba	0	ENSMUSG00000006519	3663.7	0.922591	0.129767	7.1096	1.16376e-12	1.21919e-11	Cyba	0	ENSMUSG00000006519	3663.7	-0.810644	0.129986	-6.23638	4.47799e-10	4.00818e-09	Cyba	0	ENSMUSG00000006519	3663.7	0.481218	0.129781	3.70793	0.000208962	0.00130938	Cyba	0
ENSMUSG00000006526	Stimate	8.99591	8.8847	8.78019	7.85156	8.18016	7.77709	8.36835	8.23433	8.55157	8.3347	8.32569	8.33473	ENSMUSG00000006526	343.717	0.445358	0.163476	2.7243	0.00644375	0.0257989	Stimate	0	ENSMUSG00000006526	343.717	-0.495114	0.156736	-3.1589	0.00158363	0.00503733	Stimate	0	ENSMUSG00000006526	343.717	0.940472	0.161441	5.82549	5.69454e-09	4.5034e-08	Stimate	0	ENSMUSG00000006526	343.717	-0.385476	0.163202	-2.36195	0.018179	0.0620261	Stimate	0
ENSMUSG00000104667	Gm4961	1.72494	0	0	6.05224	5.17309	5.00101	5.17689	5.92727	5.68581	3.9406	1.52954	2.28968	ENSMUSG00000104667	24.9501	0.168244	0.523517	0.321372	0.747929	0.864282	Gm4961	0	ENSMUSG00000104667	24.9501	4.28759	0.622348	6.88937	5.60403e-12	5.48193e-11	Gm4961	TRUE	ENSMUSG00000104667	24.9501	-4.11934	0.625269	-6.58811	4.45457e-11	4.45366e-10	Gm4961	0	ENSMUSG00000104667	24.9501	2.32193	0.556667	4.17114	3.03086e-05	0.000230203	Gm4961	TRUE
ENSMUSG00000006538	Ihh	0	0.835775	1.72624	0	1.9284	0	0	0	0	0.811889	0	1.55814	ENSMUSG00000006538	0.716668	-0.410299	0.615912	-0.666165	0.505306	NA	Ihh	0	ENSMUSG00000006538	0.716668	-0.447502	0.622792	-0.718542	0.472423	NA	Ihh	0	ENSMUSG00000006538	0.716668	0.0372035	0.622379	0.0597763	0.952334	NA	Ihh	0	ENSMUSG00000006538	0.716668	0.0012416	0.622103	0.00199581	0.998408	NA	Ihh	0
ENSMUSG00000006567	Atp7b	6.2097	6.09791	6.03655	0	0	0	3.91358	3.29307	3.14281	0	0	1.55814	ENSMUSG00000006567	19.8165	2.93325	0.69383	4.22762	2.36171e-05	0.000194006	Atp7b	TRUE	ENSMUSG00000006567	19.8165	-2.56069	0.505488	-5.06579	4.06719e-07	2.31329e-06	Atp7b	TRUE	ENSMUSG00000006567	19.8165	5.49394	0.676588	8.12007	4.65908e-16	7.36308e-15	Atp7b	TRUE	ENSMUSG00000006567	19.8165	-0.234315	0.756043	-0.309923	0.75662	0.886509	Atp7b	0
ENSMUSG00000006574	Slc4a1	0	0	0	0	1.26493	0	1.11934	1.46487	0	4.19981	0	4.60507	ENSMUSG00000006574	3.75412	0.0577926	0.588699	0.0981701	0.921797	0.964683	Slc4a1	0	ENSMUSG00000006574	3.75412	0.121945	0.590288	0.206585	0.836334	0.904674	Slc4a1	0	ENSMUSG00000006574	3.75412	-0.0641519	0.588667	-0.108978	0.91322	0.959247	Slc4a1	0	ENSMUSG00000006574	3.75412	-0.895871	0.590945	-1.516	0.12952	0.292187	Slc4a1	0
ENSMUSG00000006575	Rundc3a	5.27274	5.67887	5.66209	5.31222	4.9941	5.67562	6.08387	5.98855	5.91117	6.51824	6.50191	6.5146	ENSMUSG00000006575	59.7051	0.624731	0.287125	2.17581	0.0295693	0.0904142	Rundc3a	0	ENSMUSG00000006575	59.7051	0.443503	0.274391	1.61632	0.106025	0.197988	Rundc3a	0	ENSMUSG00000006575	59.7051	0.181228	0.291188	0.622376	0.533695	0.694138	Rundc3a	0	ENSMUSG00000006575	59.7051	-1.13623	0.281146	-4.04144	5.31233e-05	0.000382733	Rundc3a	TRUE
ENSMUSG00000006576	Slc4a3	0	1.36156	1.10723	1.14428	1.9284	0	2.5084	3.29307	3.4023	0	0	1.96978	ENSMUSG00000006576	2.72688	1.51379	0.791511	1.91253	0.0558084	NA	Slc4a3	0	ENSMUSG00000006576	2.72688	1.75817	0.791217	2.22211	0.0262759	0.0611138	Slc4a3	0	ENSMUSG00000006576	2.72688	-0.244383	0.793546	-0.307964	0.75811	0.865251	Slc4a3	0	ENSMUSG00000006576	2.72688	0.218592	0.793567	0.275455	0.782967	0.901496	Slc4a3	0
ENSMUSG00000006585	Cdt1	9.71733	9.41077	9.27008	9.14218	9.33327	9.08083	9.67012	9.67098	9.60067	9.36093	9.0116	9.06031	ENSMUSG00000006585	666.105	0.457113	0.136347	3.35257	0.000800662	0.00435141	Cdt1	0	ENSMUSG00000006585	666.105	0.175045	0.134114	1.30519	0.191827	0.318557	Cdt1	0	ENSMUSG00000006585	666.105	0.282068	0.136519	2.06615	0.0388145	0.0898052	Cdt1	0	ENSMUSG00000006585	666.105	0.0394794	0.137246	0.287654	0.773612	0.896446	Cdt1	0
ENSMUSG00000006587	Snai3	4.76186	3.992	5.24558	6.4815	6.12422	6.35993	4.74386	4.07412	4.20205	5.95875	6.50191	5.98257	ENSMUSG00000006587	49.0273	-1.90806	0.373824	-5.10417	3.32248e-07	3.91813e-06	Snai3	TRUE	ENSMUSG00000006587	49.0273	-0.357985	0.38634	-0.926604	0.354132	0.506207	Snai3	0	ENSMUSG00000006587	49.0273	-1.55008	0.364159	-4.2566	2.07558e-05	0.000101061	Snai3	TRUE	ENSMUSG00000006587	49.0273	0.146189	0.34765	0.420505	0.674116	0.834877	Snai3	0
ENSMUSG00000104574	Gm42836	0.822571	0	1.72624	5.07381	3.23557	3.55318	5.35276	5.84128	5.86882	2.25627	3.38332	2.55135	ENSMUSG00000104574	18.8852	1.39707	0.563558	2.47901	0.0131748	0.0462789	Gm42836	TRUE	ENSMUSG00000104574	18.8852	4.28756	0.638251	6.71767	1.84652e-11	1.72572e-10	Gm42836	TRUE	ENSMUSG00000104574	18.8852	-2.89049	0.651355	-4.43766	9.09419e-06	4.70926e-05	Gm42836	0	ENSMUSG00000104574	18.8852	1.27334	0.595882	2.13691	0.0326055	0.100307	Gm42836	0
ENSMUSG00000037852	Cpe	4.72041	4.12773	4.28312	6.97347	7.17115	7.29742	8.46726	8.86612	8.9623	3.86781	2.7357	3.28559	ENSMUSG00000037852	152.396	1.59719	0.266473	5.99381	2.04982e-09	3.39672e-08	Cpe	TRUE	ENSMUSG00000037852	152.396	4.28618	0.300606	14.2584	3.97285e-46	2.86722e-44	Cpe	TRUE	ENSMUSG00000037852	152.396	-2.68899	0.307449	-8.74613	2.20795e-18	4.15291e-17	Cpe	0	ENSMUSG00000037852	152.396	3.66284	0.341856	10.7146	8.69709e-27	4.70656e-25	Cpe	TRUE
[truncated: 21,655 more rows]
[truncated: 20 more columns]

## Sheet: IL33.sig.genes (Fig5A)
ensembl	Symbol	CD3_1.count	CD3_2.count	CD3_3.count	IL2_1.count	IL2_2.count	IL2_3.count	IL33_1.count	IL33_2.count	IL33_3.count	LN_1.count	LN_2.count	LN_3.count	IL33vIL2	IL33vIL2..baseMean	IL33vIL2.log2FoldChange	IL33vIL2.lfcSE	IL33vIL2.stat	IL33vIL2.pvalue	IL33vIL2..padj	IL33vIL2.Symbol	IL33vIL2.SIG	IL33vCD3	IL33vCD3.baseMean	IL33vCD3.log2FoldChange	IL33vCD3.lfcSE	IL33vCD3.stat	IL33vCD3.pvalue	IL33vCD3.padj	IL33vCD3.Symbol	IL33vCD3.SIG
[truncated: 464 more rows]
